# Supplementary material for: Synthesis and crystallographic characterization of a mononuclear cobalt(III) complex possessing both thiol­ate and thio­ether donors: reactivity of an thiol­ate-bridged penta­nuclear Co2Ag3 complex with iodo­methane
Source: Acta Crystallogr E Crystallogr Commun. 2017 Apr 11;73(Pt 5):678–81. doi: 10.1107/S2056989017005229 (PMC5418782; doi:10.1107/S2056989017005229)
Supplement: Supplementary file 1 [file e-73-00678-sup1.cif]

##############################################################################
#                                                                            #
# This CIF contains the data in a paper accepted for publication in          #
# Acta Crystallographica Section E. It conforms to the requirements of       #
# Notes for Authors for Acta Crystallographica Section E, and has been       #
# peer reviewed under the auspices of the IUCr Commission on Journals.       #
#                                                                            #
# Full details of the Crystallographic Information File format               #
# are given in the paper "The Crystallographic Information File (CIF):       #
# a New Standard Archive File for Crystallography" by S. R. Hall, F. H.      #
# Allen and I. D. Brown [Acta Cryst. (1991), A47, 655-685].                  #
#                                                                            #
# The current version of the core CIF dictionary is obtainable from          #
# ftp://ftp.iucr.org/pub/cif_core.dic.                                       #
#                                                                            #
# Software is freely available for graphical display of the structure(s)     #
# in this CIF. For information consult the CIF software page                 #
# http://www.iucr.org/resources/cif/software.                                #
#                                                                            #
# This file may be used for bona fide research purposes within the           #
# scientific community so long as proper attribution is given to the journal # 
# article from which it was obtained.                                        #
#                                                                            #
##############################################################################
data_I
_database_code_depnum_ccdc_archive 'CCDC 1542478'
_audit_creation_method     'SHELXL-2014/7'
_journal_date_recd_electronic     2017-04-03
_journal_date_accepted     2017-04-06
_journal_name_full     'Acta Crystallographica, Section E'
_journal_year     2017
_journal_volume     73
_journal_issue      5
_journal_page_first     678
_journal_page_last     681
_journal_paper_category     GM
_journal_paper_doi     10.1107/S2056989017005229
_journal_coeditor_code     IS5473
_publ_contact_author_name     'Nobuto Yoshinari'
_publ_contact_author_address
;
Department of Chemistry, Graduate School of Science, Osaka University, Toyonaka,
Osaka 560-0043,
Japan
;
_publ_contact_author_email     'nobuto@chem.sci.osaka-u.ac.jp'
_publ_contact_author_fax     '+81-6-6850-5765'
_publ_contact_author_phone     '+81-6-6850-5765'
_publ_section_title
;
Synthesis and crystallographic characterization of a mononuclear cobalt(III)
complex possessing both thiolato and thioether donors: reactivity of an
thiolato-bridged pentanuclear Co~2~Ag~3~ complex with iodomethane
;
_publ_section_title_footnote     .
loop_
    _publ_author_name
    _publ_author_footnote
    _publ_author_address
    'Fukuda, Yosuke' .
;
Department of Chemistry, Graduate School of Science, Osaka University, Toyonaka,
Osaka 560-0043,
Japan
;
    'Yoshinari, Nobuto' .
;
Department of Chemistry, Graduate School of Science, Osaka University, Toyonaka,
Osaka 560-0043,
Japan
;
    'Konno, Takumi' .
;
Department of Chemistry, Graduate School of Science, Osaka University, Toyonaka,
Osaka 560-0043,
Japan
;
_publ_section_synopsis
;
A new mononuclear cobalt(III) complex that has two thiolate and one thioether
donor atoms is reported.
;
_chemical_name_systematic
;\
{2-[(Bis{[2-(methylsulfanyl)ethyl]aminomethyl}aminomethyl)amino]\
ethanethiolato}cobalt(III) bis(hexafluoridophosphate)
;
_chemical_name_common     ?
_chemical_formula_moiety     'C11 H27 Co N4 S3 2+, 2(F6 P -)'
_chemical_formula_sum     'C11 H27 Co F12 N4 P2 S3'
_chemical_formula_iupac     '[Co (C11 H27 N4 S3)], 2P F6'
_chemical_formula_weight     660.41
_chemical_melting_point     ?
_shelx_space_group_comment
;
The symmetry employed for this shelxl refinement is uniquely defined
by the following loop, which should always be used as a source of
symmetry information in preference to the above space-group names.
They are only intended as comments.
;
_space_group_crystal_system     monoclinic
_space_group_name_H-M_alt     'C 2/c'
_space_group_name_Hall     '-C 2yc'
loop_
    _space_group_symop_operation_xyz
    'x, y, z'
    '-x, y, -z+1/2'
    'x+1/2, y+1/2, z'
    '-x+1/2, y+1/2, -z+1/2'
    '-x, -y, -z'
    'x, -y, z-1/2'
    '-x+1/2, -y+1/2, -z'
    'x+1/2, -y+1/2, z-1/2'
_cell_length_a     32.440(3)
_cell_length_b     10.3197(8)
_cell_length_c     29.869(2)
_cell_angle_alpha     90
_cell_angle_beta     110.629(8)
_cell_angle_gamma     90
_cell_volume     9358.1(13)
_cell_formula_units_Z     16
_cell_measurement_reflns_used     27114
_cell_measurement_theta_min     3.09
_cell_measurement_theta_max     27.43
_cell_measurement_temperature     200(2)
_exptl_crystal_description     'block'
_exptl_crystal_colour     'purple--brown'
_exptl_crystal_size_max     0.150
_exptl_crystal_size_mid     0.050
_exptl_crystal_size_min     0.050
_exptl_crystal_density_diffrn     1.875
_exptl_crystal_density_meas     ?
_exptl_crystal_density_method     ?
_exptl_crystal_F_000     5344
_exptl_absorpt_coefficient_mu     1.242
_exptl_absorpt_correction_type     multi-scan
_exptl_absorpt_process_details
;
(ABSCOR; Higashi, 1995)
;
_shelx_estimated_absorpt_T_min     0.836
_shelx_estimated_absorpt_T_max     0.940
_exptl_absorpt_correction_T_min     0.776
_exptl_absorpt_correction_T_max     0.940
_diffrn_ambient_temperature     200(2)
_diffrn_radiation_type     MoK\a
_diffrn_radiation_wavelength     0.71075
_diffrn_radiation_source     'fine-focus sealed tube'
_diffrn_radiation_monochromator     graphite
_diffrn_measurement_device_type     'Rigaku R-AXIS RAPID'
_diffrn_measurement_method     \w
_diffrn_detector_area_resol_mean     10.00
_diffrn_reflns_number     44747
_diffrn_reflns_av_R_equivalents     0.0339
_diffrn_reflns_theta_min     3.084
_diffrn_reflns_theta_max     27.438
_diffrn_reflns_theta_full     25.242
_diffrn_measured_fraction_theta_max     0.994
_diffrn_measured_fraction_theta_full     0.997
_diffrn_reflns_limit_h_min     -42
_diffrn_reflns_limit_h_max     42
_diffrn_reflns_limit_k_min     -13
_diffrn_reflns_limit_k_max     13
_diffrn_reflns_limit_l_min     -38
_diffrn_reflns_limit_l_max     38
_refine_special_details     ?
_reflns_number_total     10620
_reflns_number_gt     8276
_reflns_threshold_expression     'I > 2\s(I)'
_refine_ls_structure_factor_coef     Fsqd
_refine_ls_matrix_type     full
_refine_ls_R_factor_all     0.0754
_refine_ls_R_factor_gt     0.0556
_refine_ls_wR_factor_gt     0.1409
_refine_ls_wR_factor_ref     0.1523
_refine_ls_goodness_of_fit_ref     1.052
_refine_ls_restrained_S_all     1.051
_refine_ls_number_reflns     10620
_refine_ls_number_parameters     652
_refine_ls_number_restraints     6
_refine_ls_hydrogen_treatment     mixed
_refine_ls_weighting_scheme     calc
_refine_ls_weighting_details
             'w=1/[\s^2^(Fo^2^)+(0.0690P)^2^+65.6905P] where P=(Fo^2^+2Fc^2^)/3'
_atom_sites_solution_hydrogens     mixed
_atom_sites_solution_primary     ?
_atom_sites_solution_secondary     ?
_refine_ls_shift/su_max     0.001
_refine_ls_shift/su_mean     0.000
_refine_diff_density_max     2.256
_refine_diff_density_min     -0.658
_refine_ls_extinction_method     none
_refine_ls_extinction_coef     .
loop_
    _atom_type_symbol
    _atom_type_description
    _atom_type_scat_dispersion_real
    _atom_type_scat_dispersion_imag
    _atom_type_scat_source
    'C' 'C' 0.0033 0.0016
                         'International Tables Vol C Tables 4.2.6.8 and 6.1.1.4'
    'H' 'H' 0.0000 0.0000
                         'International Tables Vol C Tables 4.2.6.8 and 6.1.1.4'
    'N' 'N' 0.0061 0.0033
                         'International Tables Vol C Tables 4.2.6.8 and 6.1.1.4'
    'S' 'S' 0.1246 0.1234
                         'International Tables Vol C Tables 4.2.6.8 and 6.1.1.4'
    'Co' 'Co' 0.3494 0.9721
                         'International Tables Vol C Tables 4.2.6.8 and 6.1.1.4'
    'P' 'P' 0.1023 0.0942
                         'International Tables Vol C Tables 4.2.6.8 and 6.1.1.4'
    'F' 'F' 0.0171 0.0103
                         'International Tables Vol C Tables 4.2.6.8 and 6.1.1.4'
_computing_data_collection
;
PROCESS-AUTO (Rigaku, 2000)
;
_computing_cell_refinement
;
PROCESS-AUTO (Rigaku, 2000)
;
_computing_data_reduction
;
PROCESS-AUTO (Rigaku, 2000)
;
_computing_structure_solution
;
<i>SHELXS2014/7</i> (Sheldrick, 2008)
;
_computing_structure_refinement
;
<i>SHELXL2014/7</i> (Sheldrick, 2015)
;
_computing_molecular_graphics
;
Mercury (Macrae <i>et al.</i>,  2006)
;
_computing_publication_material
;
<i>SHELXL2014/7</i> (Sheldrick, 2015) and Mercury (Macrae <i>et al.</i>,
 2006)
;
loop_
    _atom_site_type_symbol
    _atom_site_label
    _atom_site_fract_x
    _atom_site_fract_y
    _atom_site_fract_z
    _atom_site_U_iso_or_equiv
    _atom_site_adp_type
    _atom_site_calc_flag
    _atom_site_occupancy
    _atom_site_disorder_assembly
    _atom_site_disorder_group
    Co Co1 0.08029(2) 0.71216(5) 0.48620(2) 0.01652(12) Uani d 1 . .
    Co Co2 0.15690(2) 0.27337(5) 0.27070(2) 0.02012(13) Uani d 1 . .
    S S1 0.05707(4) 0.57397(10) 0.53048(4) 0.0262(2) Uani d 1 . .
    S S2 0.11361(3) 0.82080(9) 0.55401(3) 0.0245(2) Uani d 1 . .
    S S3 0.01920(3) 0.83717(9) 0.46457(4) 0.0230(2) Uani d 1 . .
    S S4 0.09529(4) 0.24869(12) 0.20807(4) 0.0353(3) Uani d 1 . .
    S S5 0.12972(4) 0.42822(11) 0.30553(5) 0.0360(3) Uani d 1 . .
    S S6 0.17945(4) 0.41336(12) 0.22687(4) 0.0379(3) Uani d 1 . .
    N N1 0.13304(11) 0.5972(3) 0.49852(12) 0.0227(7) Uani d 1 . .
    H H1 0.1551(12) 0.643(4) 0.5189(14) 0.027 Uiso d 1 . .
    N N2 0.10806(11) 0.8448(3) 0.45360(12) 0.0225(7) Uani d 1 . .
    H H2 0.0870(12) 0.896(4) 0.4346(14) 0.027 Uiso d 1 . .
    N N3 0.05072(12) 0.6070(3) 0.42700(12) 0.0239(7) Uani d 1 . .
    H H3 0.0536(16) 0.526(2) 0.4373(16) 0.029 Uiso d 1 . .
    N N4 0.11984(12) 0.6467(3) 0.41348(13) 0.0278(7) Uani d 1 . .
    N N5 0.13157(13) 0.1384(4) 0.30484(14) 0.0318(8) Uani d 1 . .
    H H4 0.1273(18) 0.186(4) 0.3285(14) 0.038 Uiso d 1 . .
    N N6 0.21531(13) 0.2955(4) 0.32452(13) 0.0307(8) Uani d 1 . .
    H H5 0.2342(14) 0.301(5) 0.3088(17) 0.037 Uiso d 1 . .
    N N7 0.18589(14) 0.1309(4) 0.24699(14) 0.0334(8) Uani d 1 . .
    H H6 0.1650(14) 0.086(5) 0.2242(14) 0.040 Uiso d 1 . .
    N N8 0.20751(15) 0.0615(4) 0.33089(16) 0.0419(10) Uani d 1 . .
    C C1 0.10998(15) 0.4941(4) 0.55955(16) 0.0316(9) Uani d 1 . .
    H H7 0.1295 0.5496 0.5854 0.038 Uiso calc 1 . .
    H H8 0.1057 0.4108 0.5738 0.038 Uiso calc 1 . .
    C C2 0.13023(15) 0.4709(4) 0.52253(17) 0.0302(9) Uani d 1 . .
    H H9 0.1121 0.4083 0.4985 0.036 Uiso calc 1 . .
    H H10 0.1601 0.4337 0.5377 0.036 Uiso calc 1 . .
    C C3 0.12854(15) 0.9674(4) 0.52985(15) 0.0290(9) Uani d 1 . .
    H H11 0.1030 1.0266 0.5180 0.035 Uiso calc 1 . .
    H H12 0.1528 1.0129 0.5548 0.035 Uiso calc 1 . .
    C C4 0.14313(14) 0.9257(4) 0.48903(16) 0.0273(9) Uani d 1 . .
    H H13 0.1491 1.0032 0.4728 0.033 Uiso calc 1 . .
    H H14 0.1707 0.8749 0.5018 0.033 Uiso calc 1 . .
    C C5 -0.00327(15) 0.7825(4) 0.40281(15) 0.0311(9) Uani d 1 . .
    H H15 -0.0350 0.8041 0.3889 0.037 Uiso calc 1 . .
    H H16 0.0121 0.8260 0.3836 0.037 Uiso calc 1 . .
    C C6 0.00295(14) 0.6384(4) 0.40208(16) 0.0307(9) Uani d 1 . .
    H H17 -0.0149 0.5946 0.4184 0.037 Uiso calc 1 . .
    H H18 -0.0069 0.6072 0.3686 0.037 Uiso calc 1 . .
    C C7 0.14570(16) 0.5748(5) 0.45501(16) 0.0324(10) Uani d 1 . .
    H H19 0.1771 0.5984 0.4631 0.039 Uiso calc 1 . .
    H H20 0.1427 0.4812 0.4471 0.039 Uiso calc 1 . .
    C C8 0.12538(17) 0.7852(4) 0.41757(18) 0.0346(10) Uani d 1 . .
    H H21 0.1100 0.8249 0.3859 0.042 Uiso calc 1 . .
    H H22 0.1571 0.8059 0.4269 0.042 Uiso calc 1 . .
    C C9 0.07530(16) 0.6046(5) 0.39253(15) 0.0314(9) Uani d 1 . .
    H H23 0.0749 0.5152 0.3804 0.038 Uiso calc 1 . .
    H H24 0.0598 0.6610 0.3649 0.038 Uiso calc 1 . .
    C C10 0.07503(17) 0.8821(5) 0.58003(16) 0.0362(11) Uani d 1 . .
    H H25 0.0644 0.8105 0.5946 0.043 Uiso calc 1 . .
    H H26 0.0897 0.9465 0.6046 0.043 Uiso calc 1 . .
    H H27 0.0501 0.9226 0.5551 0.043 Uiso calc 1 . .
    C C11 -0.02201(14) 0.7763(4) 0.48704(17) 0.0318(9) Uani d 1 . .
    H H28 -0.0139 0.7994 0.5209 0.038 Uiso calc 1 . .
    H H29 -0.0506 0.8146 0.4688 0.038 Uiso calc 1 . .
    H H30 -0.0238 0.6818 0.4836 0.038 Uiso calc 1 . .
    C C12 0.06268(17) 0.1607(6) 0.23686(19) 0.0447(13) Uani d 1 . .
    H H31 0.0505 0.2211 0.2548 0.054 Uiso calc 1 . .
    H H32 0.0380 0.1146 0.2127 0.054 Uiso calc 1 . .
    C C13 0.09328(17) 0.0671(5) 0.26994(18) 0.0377(11) Uani d 1 . .
    H H33 0.1041 0.0047 0.2514 0.045 Uiso calc 1 . .
    H H34 0.0776 0.0180 0.2875 0.045 Uiso calc 1 . .
    C C14 0.17427(18) 0.4229(6) 0.36311(18) 0.0435(12) Uani d 1 . .
    H H35 0.1741 0.5026 0.3815 0.052 Uiso calc 1 . .
    H H36 0.1705 0.3475 0.3818 0.052 Uiso calc 1 . .
    C C15 0.21699(17) 0.4123(5) 0.35474(17) 0.0377(11) Uani d 1 . .
    H H37 0.2219 0.4911 0.3383 0.045 Uiso calc 1 . .
    H H38 0.2416 0.4042 0.3857 0.045 Uiso calc 1 . .
    C C16 0.1932(2) 0.2920(6) 0.19060(18) 0.0471(14) Uani d 1 . .
    H H39 0.1661 0.2622 0.1649 0.057 Uiso calc 1 . .
    H H40 0.2132 0.3298 0.1755 0.057 Uiso calc 1 . .
    C C17 0.21506(18) 0.1810(5) 0.2211(2) 0.0440(13) Uani d 1 . .
    H H41 0.2437 0.2087 0.2446 0.053 Uiso calc 1 . .
    H H42 0.2206 0.1113 0.2012 0.053 Uiso calc 1 . .
    C C18 0.16580(19) 0.0451(6) 0.3356(2) 0.0495(14) Uani d 1 . .
    H H43 0.1690 0.0577 0.3695 0.059 Uiso calc 1 . .
    H H44 0.1555 -0.0448 0.3266 0.059 Uiso calc 1 . .
    C C19 0.23114(17) 0.1749(5) 0.35411(18) 0.0420(12) Uani d 1 . .
    H H45 0.2629 0.1627 0.3601 0.050 Uiso calc 1 . .
    H H46 0.2275 0.1859 0.3854 0.050 Uiso calc 1 . .
    C C20 0.21048(19) 0.0348(5) 0.2865(2) 0.0471(13) Uani d 1 . .
    H H47 0.1986 -0.0532 0.2765 0.057 Uiso calc 1 . .
    H H48 0.2420 0.0342 0.2898 0.057 Uiso calc 1 . .
    C C21 0.0641(2) 0.3959(6) 0.1894(2) 0.0624(18) Uani d 1 . .
    H H49 0.0788 0.4520 0.1732 0.075 Uiso calc 1 . .
    H H50 0.0344 0.3750 0.1675 0.075 Uiso calc 1 . .
    H H51 0.0622 0.4409 0.2175 0.075 Uiso calc 1 . .
    C C22 0.1360(2) 0.5917(5) 0.2862(2) 0.0495(14) Uani d 1 . .
    H H52 0.1135 0.6080 0.2548 0.059 Uiso calc 1 . .
    H H53 0.1327 0.6542 0.3094 0.059 Uiso calc 1 . .
    H H54 0.1653 0.6011 0.2841 0.059 Uiso calc 1 . .
    P P1 0.05584(4) 0.18660(11) 0.38937(4) 0.0296(2) Uani d 1 . .
    P P2 0.14674(5) 0.80321(13) 0.16331(5) 0.0396(3) Uani d 1 . .
    P P3 0.24920(4) 0.27568(10) 0.09047(4) 0.0244(2) Uani d 1 . .
    P P4 0.0000 0.7599(2) 0.2500 0.0460(5) Uani d 1 . .
    P P5 0.2500 0.7500 0.0000 0.0578(7) Uani d 1 . .
    F F1 0.03836(15) 0.3159(3) 0.40550(14) 0.0682(11) Uani d 1 . .
    F F2 0.00936(15) 0.1243(5) 0.38190(19) 0.0924(15) Uani d 1 . .
    F F3 0.07238(15) 0.1369(5) 0.44241(12) 0.0823(15) Uani d 1 . .
    F F4 0.03814(14) 0.2313(5) 0.33558(12) 0.0750(12) Uani d 1 . .
    F F5 0.07380(19) 0.0568(4) 0.37470(16) 0.0943(17) Uani d 1 . .
    F F6 0.10139(14) 0.2515(5) 0.39524(18) 0.0919(15) Uani d 1 . .
    F F7 0.1835(2) 0.8970(6) 0.1613(2) 0.125(2) Uani d 1 . .
    F F8 0.16976(15) 0.6799(4) 0.15072(18) 0.0881(14) Uani d 1 . .
    F F9 0.1735(2) 0.7779(5) 0.21836(16) 0.117(2) Uani d 1 . .
    F F10 0.10903(15) 0.7066(4) 0.16580(16) 0.0770(12) Uani d 1 . .
    F F11 0.12389(16) 0.9221(4) 0.17849(15) 0.0790(13) Uani d 1 . .
    F F12 0.11752(15) 0.8265(4) 0.10919(12) 0.0712(12) Uani d 1 . .
    F F13 0.21775(9) 0.1639(3) 0.09755(11) 0.0408(7) Uani d 1 . .
    F F14 0.27659(10) 0.2728(3) 0.14668(9) 0.0409(7) Uani d 1 . .
    F F15 0.22093(10) 0.2779(3) 0.03391(9) 0.0415(7) Uani d 1 . .
    F F16 0.28000(9) 0.3869(3) 0.08289(10) 0.0363(6) Uani d 1 . .
    F F17 0.21670(9) 0.3829(3) 0.09833(10) 0.0390(6) Uani d 1 . .
    F F18 0.28079(10) 0.1681(3) 0.08159(12) 0.0437(7) Uani d 1 . .
    F F19 0.04851(15) 0.7647(6) 0.28725(17) 0.0966(16) Uani d 1 . .
    F F20A 0.0024(10) 0.6209(14) 0.2713(7) 0.190(11) Uani d 0.5 A -1
    F F21A 0.0161(5) 0.686(2) 0.2156(5) 0.117(7) Uani d 0.5 A -1
    F F22A 0.0033(4) 0.8942(10) 0.2309(4) 0.122(7) Uani d 0.5 A -1
    F F23A -0.0201(5) 0.799(3) 0.2890(5) 0.142(8) Uani d 0.5 A -1
    F F24 0.29174(18) 0.6997(7) 0.04286(15) 0.113(2) Uani d 1 . .
    F F25A 0.2683(6) 0.8853(11) 0.0199(6) 0.122(8) Uani d 0.61(4) B 1
    F F26A 0.2210(4) 0.746(3) 0.0318(4) 0.114(9) Uani d 0.61(4) B 1
    F F25B 0.2339(10) 0.840(4) 0.0313(6) 0.138(19) Uani d 0.39(4) B 2
    F F26B 0.2294(7) 0.635(3) 0.0177(13) 0.133(17) Uani d 0.39(4) B 2
loop_
    _atom_site_aniso_label
    _atom_site_aniso_U_11
    _atom_site_aniso_U_22
    _atom_site_aniso_U_33
    _atom_site_aniso_U_12
    _atom_site_aniso_U_13
    _atom_site_aniso_U_23
    Co1 0.0164(3) 0.0153(2) 0.0182(2) -0.00006(18) 0.00651(19) 0.00067(19)
    Co2 0.0229(3) 0.0202(3) 0.0188(2) 0.0004(2) 0.0093(2) 0.0001(2)
    S1 0.0260(5) 0.0244(5) 0.0303(5) -0.0010(4) 0.0125(4) 0.0068(4)
    S2 0.0254(5) 0.0221(4) 0.0224(4) -0.0003(4) 0.0042(4) -0.0007(4)
    S3 0.0198(5) 0.0224(4) 0.0268(5) 0.0022(4) 0.0081(4) 0.0020(4)
    S4 0.0317(6) 0.0391(6) 0.0282(5) -0.0027(5) 0.0020(5) 0.0042(5)
    S5 0.0348(6) 0.0319(6) 0.0458(6) 0.0000(5) 0.0200(5) -0.0067(5)
    S6 0.0437(7) 0.0372(6) 0.0359(6) -0.0061(5) 0.0182(5) 0.0054(5)
    N1 0.0220(18) 0.0197(15) 0.0267(17) 0.0016(13) 0.0090(14) 0.0010(13)
    N2 0.0211(18) 0.0218(16) 0.0267(17) 0.0005(13) 0.0110(14) 0.0026(13)
    N3 0.0236(18) 0.0239(16) 0.0232(16) -0.0019(13) 0.0071(14) -0.0029(14)
    N4 0.030(2) 0.0276(17) 0.0305(18) 0.0009(15) 0.0166(15) -0.0012(15)
    N5 0.030(2) 0.0329(19) 0.0300(18) -0.0015(16) 0.0077(16) 0.0029(16)
    N6 0.0240(19) 0.040(2) 0.0271(18) -0.0012(16) 0.0078(15) -0.0044(16)
    N7 0.032(2) 0.036(2) 0.034(2) 0.0015(16) 0.0141(17) -0.0059(17)
    N8 0.041(2) 0.037(2) 0.045(2) 0.0102(18) 0.011(2) 0.0131(19)
    C1 0.032(2) 0.028(2) 0.032(2) 0.0014(18) 0.0067(18) 0.0118(18)
    C2 0.027(2) 0.0194(18) 0.042(2) 0.0065(16) 0.0090(19) 0.0071(18)
    C3 0.032(2) 0.0187(18) 0.030(2) -0.0036(16) 0.0036(18) 0.0004(16)
    C4 0.022(2) 0.0233(19) 0.036(2) -0.0044(16) 0.0086(17) 0.0028(17)
    C5 0.026(2) 0.038(2) 0.025(2) 0.0008(18) 0.0026(17) 0.0028(18)
    C6 0.021(2) 0.038(2) 0.028(2) -0.0065(18) 0.0035(17) -0.0067(18)
    C7 0.034(3) 0.034(2) 0.034(2) 0.0100(19) 0.019(2) -0.0007(19)
    C8 0.045(3) 0.029(2) 0.043(3) -0.0027(19) 0.032(2) -0.001(2)
    C9 0.035(3) 0.037(2) 0.025(2) -0.0017(19) 0.0144(18) -0.0048(18)
    C10 0.046(3) 0.038(2) 0.028(2) 0.000(2) 0.017(2) -0.0111(19)
    C11 0.021(2) 0.036(2) 0.042(2) 0.0013(17) 0.0161(19) 0.002(2)
    C12 0.027(3) 0.053(3) 0.045(3) -0.010(2) 0.001(2) 0.010(2)
    C13 0.040(3) 0.035(2) 0.040(3) -0.011(2) 0.017(2) 0.001(2)
    C14 0.044(3) 0.056(3) 0.034(2) -0.010(2) 0.019(2) -0.018(2)
    C15 0.038(3) 0.045(3) 0.029(2) -0.011(2) 0.010(2) -0.015(2)
    C16 0.059(4) 0.060(3) 0.035(2) -0.022(3) 0.032(3) -0.009(2)
    C17 0.039(3) 0.053(3) 0.052(3) -0.006(2) 0.030(2) -0.020(3)
    C18 0.044(3) 0.044(3) 0.051(3) 0.001(2) 0.007(3) 0.027(3)
    C19 0.033(3) 0.052(3) 0.034(2) 0.004(2) 0.004(2) 0.007(2)
    C20 0.045(3) 0.039(3) 0.055(3) 0.020(2) 0.015(3) 0.004(2)
    C21 0.047(4) 0.047(3) 0.068(4) 0.005(3) -0.012(3) 0.021(3)
    C22 0.058(4) 0.023(2) 0.069(4) 0.002(2) 0.023(3) -0.006(2)
    P1 0.0333(6) 0.0279(5) 0.0304(6) 0.0035(5) 0.0148(5) 0.0061(4)
    P2 0.0383(7) 0.0350(6) 0.0364(6) 0.0008(5) 0.0018(5) -0.0048(5)
    P3 0.0188(5) 0.0282(5) 0.0262(5) 0.0015(4) 0.0081(4) -0.0010(4)
    P4 0.0453(12) 0.0578(12) 0.0330(9) 0.000 0.0114(8) 0.000
    P5 0.0677(15) 0.0786(16) 0.0216(8) -0.0354(13) 0.0088(9) -0.0055(9)
    F1 0.094(3) 0.0412(18) 0.076(2) 0.0213(19) 0.038(2) -0.0003(17)
    F2 0.070(3) 0.097(3) 0.117(4) -0.040(3) 0.042(3) -0.012(3)
    F3 0.105(3) 0.111(3) 0.0423(18) 0.067(3) 0.040(2) 0.037(2)
    F4 0.078(3) 0.101(3) 0.0385(18) 0.022(2) 0.0118(18) 0.0202(19)
    F5 0.169(5) 0.060(2) 0.082(3) 0.054(3) 0.080(3) 0.011(2)
    F6 0.041(2) 0.134(4) 0.099(3) -0.028(3) 0.024(2) -0.005(3)
    F7 0.107(4) 0.113(4) 0.171(6) -0.078(4) 0.069(4) -0.036(4)
    F8 0.071(3) 0.070(3) 0.117(4) 0.012(2) 0.025(3) -0.025(3)
    F9 0.148(5) 0.084(3) 0.058(3) 0.020(3) -0.041(3) -0.005(2)
    F10 0.081(3) 0.068(2) 0.081(3) -0.019(2) 0.028(2) 0.015(2)
    F11 0.101(3) 0.061(2) 0.070(2) 0.025(2) 0.023(2) -0.016(2)
    F12 0.108(3) 0.054(2) 0.0348(17) -0.008(2) 0.0039(19) 0.0041(15)
    F13 0.0325(15) 0.0400(15) 0.0523(17) -0.0091(12) 0.0179(13) 0.0015(13)
    F14 0.0392(16) 0.0475(16) 0.0278(13) 0.0010(13) 0.0014(12) 0.0038(12)
    F15 0.0383(16) 0.0545(18) 0.0263(13) -0.0067(13) 0.0048(12) -0.0036(12)
    F16 0.0340(15) 0.0340(14) 0.0439(15) -0.0083(11) 0.0174(12) -0.0021(12)
    F17 0.0371(16) 0.0403(15) 0.0459(15) 0.0168(12) 0.0223(13) 0.0058(13)
    F18 0.0402(17) 0.0351(14) 0.0628(19) 0.0093(12) 0.0269(15) -0.0031(14)
    F19 0.060(3) 0.139(4) 0.073(3) 0.005(3) 0.000(2) 0.022(3)
    F20A 0.37(3) 0.069(8) 0.131(15) -0.062(13) 0.08(2) 0.014(7)
    F21A 0.114(12) 0.180(19) 0.058(8) 0.076(14) 0.030(7) -0.015(11)
    F22A 0.079(8) 0.082(6) 0.148(14) -0.029(7) -0.030(11) 0.069(7)
    F23A 0.098(10) 0.28(2) 0.062(7) -0.009(15) 0.049(7) -0.045(13)
    F24 0.093(4) 0.191(6) 0.041(2) 0.009(4) 0.007(2) 0.009(3)
    F25A 0.169(14) 0.088(7) 0.088(10) -0.061(7) 0.019(9) -0.029(6)
    F26A 0.083(7) 0.22(3) 0.050(5) -0.032(11) 0.032(5) 0.015(9)
    F25B 0.13(3) 0.22(3) 0.042(8) 0.05(3) 0.007(10) -0.053(15)
    F26B 0.122(15) 0.12(2) 0.16(3) -0.037(13) 0.051(15) 0.05(2)
_geom_special_details
;
 All esds (except the esd in the dihedral angle between two l.s. planes)
 are estimated using the full covariance matrix.  The cell esds are taken
 into account individually in the estimation of esds in distances, angles
 and torsion angles; correlations between esds in cell parameters are only
 used when they are defined by crystal symmetry.  An approximate (isotropic)
 treatment of cell esds is used for estimating esds involving l.s. planes.
;
loop_
    _geom_bond_atom_site_label_1
    _geom_bond_atom_site_label_2
    _geom_bond_site_symmetry_2
    _geom_bond_distance
    _geom_bond_publ_flag
    Co1 N1 . 2.007(3) ?
    Co1 N3 . 2.007(3) ?
    Co1 N2 . 2.062(3) ?
    Co1 S2 . 2.2327(11) ?
    Co1 S1 . 2.2478(11) ?
    Co1 S3 . 2.2599(11) ?
    Co2 N7 . 2.004(4) ?
    Co2 N6 . 2.020(4) ?
    Co2 N5 . 2.061(4) ?
    Co2 S4 . 2.2190(13) ?
    Co2 S6 . 2.2384(13) ?
    Co2 S5 . 2.2494(12) ?
    S1 C1 . 1.825(5) ?
    S2 C10 . 1.805(5) ?
    S2 C3 . 1.814(4) ?
    S3 C11 . 1.807(4) ?
    S3 C5 . 1.818(4) ?
    S4 C21 . 1.801(6) ?
    S4 C12 . 1.823(5) ?
    S5 C14 . 1.816(5) ?
    S5 C22 . 1.818(5) ?
    S6 C16 . 1.812(5) ?
    N1 C2 . 1.506(5) ?
    N1 C7 . 1.512(5) ?
    N1 H1 . 0.893(19) ?
    N2 C4 . 1.504(5) ?
    N2 C8 . 1.509(5) ?
    N2 H2 . 0.893(19) ?
    N3 C6 . 1.499(6) ?
    N3 C9 . 1.508(5) ?
    N3 H3 . 0.889(19) ?
    N4 C9 . 1.425(6) ?
    N4 C7 . 1.435(6) ?
    N4 C8 . 1.441(6) ?
    N5 C13 . 1.503(6) ?
    N5 C18 . 1.512(6) ?
    N5 H4 . 0.913(19) ?
    N6 C15 . 1.496(6) ?
    N6 C19 . 1.508(6) ?
    N6 H5 . 0.895(19) ?
    N7 C17 . 1.508(6) ?
    N7 C20 . 1.533(6) ?
    N7 H6 . 0.904(19) ?
    N8 C20 . 1.391(7) ?
    N8 C18 . 1.419(7) ?
    N8 C19 . 1.436(7) ?
    C1 C2 . 1.491(6) ?
    C1 H7 . 0.9900 ?
    C1 H8 . 0.9900 ?
    C2 H9 . 0.9900 ?
    C2 H10 . 0.9900 ?
    C3 C4 . 1.517(6) ?
    C3 H11 . 0.9900 ?
    C3 H12 . 0.9900 ?
    C4 H13 . 0.9900 ?
    C4 H14 . 0.9900 ?
    C5 C6 . 1.501(6) ?
    C5 H15 . 0.9900 ?
    C5 H16 . 0.9900 ?
    C6 H17 . 0.9900 ?
    C6 H18 . 0.9900 ?
    C7 H19 . 0.9900 ?
    C7 H20 . 0.9900 ?
    C8 H21 . 0.9900 ?
    C8 H22 . 0.9900 ?
    C9 H23 . 0.9900 ?
    C9 H24 . 0.9900 ?
    C10 H25 . 0.9800 ?
    C10 H26 . 0.9800 ?
    C10 H27 . 0.9800 ?
    C11 H28 . 0.9800 ?
    C11 H29 . 0.9800 ?
    C11 H30 . 0.9800 ?
    C12 C13 . 1.484(7) ?
    C12 H31 . 0.9900 ?
    C12 H32 . 0.9900 ?
    C13 H33 . 0.9900 ?
    C13 H34 . 0.9900 ?
    C14 C15 . 1.496(7) ?
    C14 H35 . 0.9900 ?
    C14 H36 . 0.9900 ?
    C15 H37 . 0.9900 ?
    C15 H38 . 0.9900 ?
    C16 C17 . 1.480(8) ?
    C16 H39 . 0.9900 ?
    C16 H40 . 0.9900 ?
    C17 H41 . 0.9900 ?
    C17 H42 . 0.9900 ?
    C18 H43 . 0.9900 ?
    C18 H44 . 0.9900 ?
    C19 H45 . 0.9900 ?
    C19 H46 . 0.9900 ?
    C20 H47 . 0.9900 ?
    C20 H48 . 0.9900 ?
    C21 H49 . 0.9800 ?
    C21 H50 . 0.9800 ?
    C21 H51 . 0.9800 ?
    C22 H52 . 0.9800 ?
    C22 H53 . 0.9800 ?
    C22 H54 . 0.9800 ?
    P1 F3 . 1.569(3) ?
    P1 F4 . 1.573(3) ?
    P1 F6 . 1.575(4) ?
    P1 F2 . 1.581(4) ?
    P1 F5 . 1.583(4) ?
    P1 F1 . 1.590(3) ?
    P2 F7 . 1.554(4) ?
    P2 F12 . 1.578(4) ?
    P2 F11 . 1.580(4) ?
    P2 F8 . 1.587(4) ?
    P2 F9 . 1.587(4) ?
    P2 F10 . 1.600(4) ?
    P3 F16 . 1.589(3) ?
    P3 F18 . 1.595(3) ?
    P3 F14 . 1.599(3) ?
    P3 F17 . 1.602(3) ?
    P3 F13 . 1.603(3) ?
    P3 F15 . 1.614(3) ?
    P4 F21A . 1.515(11) ?
    P4 F21A 2 1.515(11) ?
    P4 F22A . 1.516(9) ?
    P4 F20A . 1.560(15) ?
    P4 F23A . 1.575(11) ?
    P4 F19 2 1.576(4) ?
    P4 F19 . 1.576(4) ?
    P5 F25B 7_565 1.535(17) ?
    P5 F25B . 1.535(17) ?
    P5 F26B . 1.543(14) ?
    P5 F26B 7_565 1.544(14) ?
    P5 F25A . 1.551(9) ?
    P5 F25A 7_565 1.551(9) ?
    P5 F26A . 1.556(11) ?
    P5 F26A 7_565 1.557(11) ?
    P5 F24 . 1.588(5) ?
    P5 F24 7_565 1.588(5) ?
loop_
    _geom_angle_atom_site_label_1
    _geom_angle_atom_site_label_2
    _geom_angle_atom_site_label_3
    _geom_angle_site_symmetry_1
    _geom_angle_site_symmetry_3
    _geom_angle
    _geom_angle_publ_flag
    N1 Co1 N3 . . 87.36(14) ?
    N1 Co1 N2 . . 89.58(14) ?
    N3 Co1 N2 . . 95.48(14) ?
    N1 Co1 S2 . . 91.23(10) ?
    N3 Co1 S2 . . 177.38(11) ?
    N2 Co1 S2 . . 86.72(10) ?
    N1 Co1 S1 . . 87.59(10) ?
    N3 Co1 S1 . . 91.15(10) ?
    N2 Co1 S1 . . 172.66(10) ?
    S2 Co1 S1 . . 86.58(4) ?
    N1 Co1 S3 . . 174.34(10) ?
    N3 Co1 S3 . . 87.59(11) ?
    N2 Co1 S3 . . 88.35(10) ?
    S2 Co1 S3 . . 93.91(4) ?
    S1 Co1 S3 . . 95.07(4) ?
    N7 Co2 N6 . . 86.49(16) ?
    N7 Co2 N5 . . 89.86(16) ?
    N6 Co2 N5 . . 96.21(16) ?
    N7 Co2 S4 . . 90.77(13) ?
    N6 Co2 S4 . . 176.01(11) ?
    N5 Co2 S4 . . 86.67(11) ?
    N7 Co2 S6 . . 88.63(12) ?
    N6 Co2 S6 . . 89.11(12) ?
    N5 Co2 S6 . . 174.37(12) ?
    S4 Co2 S6 . . 87.93(5) ?
    N7 Co2 S5 . . 173.60(13) ?
    N6 Co2 S5 . . 87.84(12) ?
    N5 Co2 S5 . . 87.81(12) ?
    S4 Co2 S5 . . 95.05(5) ?
    S6 Co2 S5 . . 94.25(5) ?
    C1 S1 Co1 . . 96.47(15) ?
    C10 S2 C3 . . 101.6(2) ?
    C10 S2 Co1 . . 112.28(16) ?
    C3 S2 Co1 . . 99.77(14) ?
    C11 S3 C5 . . 100.6(2) ?
    C11 S3 Co1 . . 112.61(15) ?
    C5 S3 Co1 . . 96.35(15) ?
    C21 S4 C12 . . 102.1(3) ?
    C21 S4 Co2 . . 113.9(2) ?
    C12 S4 Co2 . . 99.18(17) ?
    C14 S5 C22 . . 100.8(3) ?
    C14 S5 Co2 . . 96.08(18) ?
    C22 S5 Co2 . . 114.0(2) ?
    C16 S6 Co2 . . 95.95(17) ?
    C2 N1 C7 . . 110.9(3) ?
    C2 N1 Co1 . . 114.1(3) ?
    C7 N1 Co1 . . 113.9(3) ?
    C2 N1 H1 . . 107(3) ?
    C7 N1 H1 . . 106(3) ?
    Co1 N1 H1 . . 104(3) ?
    C4 N2 C8 . . 110.4(3) ?
    C4 N2 Co1 . . 112.6(2) ?
    C8 N2 Co1 . . 113.6(3) ?
    C4 N2 H2 . . 110(3) ?
    C8 N2 H2 . . 101(3) ?
    Co1 N2 H2 . . 109(3) ?
    C6 N3 C9 . . 111.6(3) ?
    C6 N3 Co1 . . 114.2(3) ?
    C9 N3 Co1 . . 114.0(3) ?
    C6 N3 H3 . . 110(3) ?
    C9 N3 H3 . . 102(3) ?
    Co1 N3 H3 . . 104(3) ?
    C9 N4 C7 . . 114.5(4) ?
    C9 N4 C8 . . 114.6(4) ?
    C7 N4 C8 . . 115.0(4) ?
    C13 N5 C18 . . 111.1(4) ?
    C13 N5 Co2 . . 111.3(3) ?
    C18 N5 Co2 . . 113.3(3) ?
    C13 N5 H4 . . 119(4) ?
    C18 N5 H4 . . 99(3) ?
    Co2 N5 H4 . . 102(3) ?
    C15 N6 C19 . . 112.3(4) ?
    C15 N6 Co2 . . 113.3(3) ?
    C19 N6 Co2 . . 113.8(3) ?
    C15 N6 H5 . . 113(3) ?
    C19 N6 H5 . . 102(3) ?
    Co2 N6 H5 . . 102(3) ?
    C17 N7 C20 . . 111.4(4) ?
    C17 N7 Co2 . . 112.8(3) ?
    C20 N7 Co2 . . 112.6(3) ?
    C17 N7 H6 . . 103(3) ?
    C20 N7 H6 . . 107(4) ?
    Co2 N7 H6 . . 109(4) ?
    C20 N8 C18 . . 117.3(5) ?
    C20 N8 C19 . . 114.7(5) ?
    C18 N8 C19 . . 114.5(5) ?
    C2 C1 S1 . . 107.8(3) ?
    C2 C1 H7 . . 110.1 ?
    S1 C1 H7 . . 110.1 ?
    C2 C1 H8 . . 110.1 ?
    S1 C1 H8 . . 110.1 ?
    H7 C1 H8 . . 108.5 ?
    C1 C2 N1 . . 109.3(3) ?
    C1 C2 H9 . . 109.8 ?
    N1 C2 H9 . . 109.8 ?
    C1 C2 H10 . . 109.8 ?
    N1 C2 H10 . . 109.8 ?
    H9 C2 H10 . . 108.3 ?
    C4 C3 S2 . . 106.6(3) ?
    C4 C3 H11 . . 110.4 ?
    S2 C3 H11 . . 110.4 ?
    C4 C3 H12 . . 110.4 ?
    S2 C3 H12 . . 110.4 ?
    H11 C3 H12 . . 108.6 ?
    N2 C4 C3 . . 110.5(3) ?
    N2 C4 H13 . . 109.6 ?
    C3 C4 H13 . . 109.6 ?
    N2 C4 H14 . . 109.6 ?
    C3 C4 H14 . . 109.6 ?
    H13 C4 H14 . . 108.1 ?
    C6 C5 S3 . . 108.3(3) ?
    C6 C5 H15 . . 110.0 ?
    S3 C5 H15 . . 110.0 ?
    C6 C5 H16 . . 110.0 ?
    S3 C5 H16 . . 110.0 ?
    H15 C5 H16 . . 108.4 ?
    N3 C6 C5 . . 109.1(3) ?
    N3 C6 H17 . . 109.9 ?
    C5 C6 H17 . . 109.9 ?
    N3 C6 H18 . . 109.9 ?
    C5 C6 H18 . . 109.9 ?
    H17 C6 H18 . . 108.3 ?
    N4 C7 N1 . . 114.2(3) ?
    N4 C7 H19 . . 108.7 ?
    N1 C7 H19 . . 108.7 ?
    N4 C7 H20 . . 108.7 ?
    N1 C7 H20 . . 108.7 ?
    H19 C7 H20 . . 107.6 ?
    N4 C8 N2 . . 113.4(3) ?
    N4 C8 H21 . . 108.9 ?
    N2 C8 H21 . . 108.9 ?
    N4 C8 H22 . . 108.9 ?
    N2 C8 H22 . . 108.9 ?
    H21 C8 H22 . . 107.7 ?
    N4 C9 N3 . . 113.2(3) ?
    N4 C9 H23 . . 108.9 ?
    N3 C9 H23 . . 108.9 ?
    N4 C9 H24 . . 108.9 ?
    N3 C9 H24 . . 108.9 ?
    H23 C9 H24 . . 107.8 ?
    S2 C10 H25 . . 109.5 ?
    S2 C10 H26 . . 109.5 ?
    H25 C10 H26 . . 109.5 ?
    S2 C10 H27 . . 109.5 ?
    H25 C10 H27 . . 109.5 ?
    H26 C10 H27 . . 109.5 ?
    S3 C11 H28 . . 109.5 ?
    S3 C11 H29 . . 109.5 ?
    H28 C11 H29 . . 109.5 ?
    S3 C11 H30 . . 109.5 ?
    H28 C11 H30 . . 109.5 ?
    H29 C11 H30 . . 109.5 ?
    C13 C12 S4 . . 105.9(4) ?
    C13 C12 H31 . . 110.5 ?
    S4 C12 H31 . . 110.5 ?
    C13 C12 H32 . . 110.5 ?
    S4 C12 H32 . . 110.5 ?
    H31 C12 H32 . . 108.7 ?
    C12 C13 N5 . . 109.8(4) ?
    C12 C13 H33 . . 109.7 ?
    N5 C13 H33 . . 109.7 ?
    C12 C13 H34 . . 109.7 ?
    N5 C13 H34 . . 109.7 ?
    H33 C13 H34 . . 108.2 ?
    C15 C14 S5 . . 108.6(3) ?
    C15 C14 H35 . . 110.0 ?
    S5 C14 H35 . . 110.0 ?
    C15 C14 H36 . . 110.0 ?
    S5 C14 H36 . . 110.0 ?
    H35 C14 H36 . . 108.4 ?
    N6 C15 C14 . . 108.7(4) ?
    N6 C15 H37 . . 109.9 ?
    C14 C15 H37 . . 109.9 ?
    N6 C15 H38 . . 109.9 ?
    C14 C15 H38 . . 109.9 ?
    H37 C15 H38 . . 108.3 ?
    C17 C16 S6 . . 109.4(3) ?
    C17 C16 H39 . . 109.8 ?
    S6 C16 H39 . . 109.8 ?
    C17 C16 H40 . . 109.8 ?
    S6 C16 H40 . . 109.8 ?
    H39 C16 H40 . . 108.2 ?
    C16 C17 N7 . . 109.3(4) ?
    C16 C17 H41 . . 109.8 ?
    N7 C17 H41 . . 109.8 ?
    C16 C17 H42 . . 109.8 ?
    N7 C17 H42 . . 109.8 ?
    H41 C17 H42 . . 108.3 ?
    N8 C18 N5 . . 112.7(4) ?
    N8 C18 H43 . . 109.1 ?
    N5 C18 H43 . . 109.1 ?
    N8 C18 H44 . . 109.1 ?
    N5 C18 H44 . . 109.1 ?
    H43 C18 H44 . . 107.8 ?
    N8 C19 N6 . . 112.1(4) ?
    N8 C19 H45 . . 109.2 ?
    N6 C19 H45 . . 109.2 ?
    N8 C19 H46 . . 109.2 ?
    N6 C19 H46 . . 109.2 ?
    H45 C19 H46 . . 107.9 ?
    N8 C20 N7 . . 114.4(4) ?
    N8 C20 H47 . . 108.7 ?
    N7 C20 H47 . . 108.7 ?
    N8 C20 H48 . . 108.7 ?
    N7 C20 H48 . . 108.7 ?
    H47 C20 H48 . . 107.6 ?
    S4 C21 H49 . . 109.5 ?
    S4 C21 H50 . . 109.5 ?
    H49 C21 H50 . . 109.5 ?
    S4 C21 H51 . . 109.5 ?
    H49 C21 H51 . . 109.5 ?
    H50 C21 H51 . . 109.5 ?
    S5 C22 H52 . . 109.5 ?
    S5 C22 H53 . . 109.5 ?
    H52 C22 H53 . . 109.5 ?
    S5 C22 H54 . . 109.5 ?
    H52 C22 H54 . . 109.5 ?
    H53 C22 H54 . . 109.5 ?
    F3 P1 F4 . . 177.7(3) ?
    F3 P1 F6 . . 93.0(3) ?
    F4 P1 F6 . . 88.8(3) ?
    F3 P1 F2 . . 88.8(3) ?
    F4 P1 F2 . . 89.3(3) ?
    F6 P1 F2 . . 178.1(3) ?
    F3 P1 F5 . . 88.5(2) ?
    F4 P1 F5 . . 90.2(2) ?
    F6 P1 F5 . . 88.2(3) ?
    F2 P1 F5 . . 92.4(3) ?
    F3 P1 F1 . . 90.0(2) ?
    F4 P1 F1 . . 91.3(2) ?
    F6 P1 F1 . . 91.7(3) ?
    F2 P1 F1 . . 87.7(3) ?
    F5 P1 F1 . . 178.5(2) ?
    F7 P2 F12 . . 93.3(3) ?
    F7 P2 F11 . . 88.4(3) ?
    F12 P2 F11 . . 90.1(2) ?
    F7 P2 F8 . . 93.3(3) ?
    F12 P2 F8 . . 92.4(2) ?
    F11 P2 F8 . . 176.8(3) ?
    F7 P2 F9 . . 89.8(4) ?
    F12 P2 F9 . . 176.5(3) ?
    F11 P2 F9 . . 88.3(3) ?
    F8 P2 F9 . . 89.0(3) ?
    F7 P2 F10 . . 179.6(4) ?
    F12 P2 F10 . . 87.1(2) ?
    F11 P2 F10 . . 91.6(3) ?
    F8 P2 F10 . . 86.7(3) ?
    F9 P2 F10 . . 89.8(3) ?
    F16 P3 F18 . . 90.34(16) ?
    F16 P3 F14 . . 91.06(16) ?
    F18 P3 F14 . . 90.56(17) ?
    F16 P3 F17 . . 90.09(15) ?
    F18 P3 F17 . . 178.79(19) ?
    F14 P3 F17 . . 90.57(16) ?
    F16 P3 F13 . . 179.37(19) ?
    F18 P3 F13 . . 89.83(16) ?
    F14 P3 F13 . . 89.55(16) ?
    F17 P3 F13 . . 89.74(16) ?
    F16 P3 F15 . . 89.69(16) ?
    F18 P3 F15 . . 89.84(17) ?
    F14 P3 F15 . . 179.15(18) ?
    F17 P3 F15 . . 89.03(16) ?
    F13 P3 F15 . . 89.70(16) ?
    F21A P4 F21A . 2 119.1(19) ?
    F21A P4 F22A . . 97.0(9) ?
    F21A P4 F22A 2 . 143.5(13) ?
    F21A P4 F20A . . 80.3(15) ?
    F22A P4 F20A . . 173.6(13) ?
    F21A P4 F23A . . 164.4(19) ?
    F21A P4 F23A 2 . 45.4(8) ?
    F22A P4 F23A . . 98.3(15) ?
    F20A P4 F23A . . 84.8(11) ?
    F21A P4 F19 . 2 91.9(6) ?
    F21A P4 F19 2 2 89.9(6) ?
    F22A P4 F19 . 2 83.7(5) ?
    F20A P4 F19 . 2 102.1(11) ?
    F23A P4 F19 . 2 86.7(6) ?
    F21A P4 F19 . . 89.9(6) ?
    F21A P4 F19 2 . 91.9(6) ?
    F22A P4 F19 . . 93.0(5) ?
    F20A P4 F19 . . 81.3(11) ?
    F23A P4 F19 . . 92.3(6) ?
    F19 P4 F19 2 . 176.4(5) ?
    F25B P5 F25B 7_565 . 180.0(9) ?
    F25B P5 F26B 7_565 . 91.2(13) ?
    F25B P5 F26B . . 88.8(13) ?
    F25B P5 F26B 7_565 7_565 88.8(13) ?
    F25B P5 F26B . 7_565 91.2(13) ?
    F26B P5 F26B . 7_565 180.0 ?
    F25A P5 F25A . 7_565 180.0 ?
    F25A P5 F26A . . 91.3(7) ?
    F25A P5 F26A 7_565 . 88.7(7) ?
    F25A P5 F26A . 7_565 88.7(7) ?
    F25A P5 F26A 7_565 7_565 91.3(7) ?
    F26A P5 F26A . 7_565 180.0 ?
    F25B P5 F24 7_565 . 85.2(7) ?
    F25B P5 F24 . . 94.8(7) ?
    F26B P5 F24 . . 79.7(9) ?
    F26B P5 F24 7_565 . 100.3(9) ?
    F25A P5 F24 . . 83.3(6) ?
    F25A P5 F24 7_565 . 96.7(6) ?
    F26A P5 F24 . . 91.5(6) ?
    F26A P5 F24 7_565 . 88.5(6) ?
    F25B P5 F24 7_565 7_565 94.8(7) ?
    F25B P5 F24 . 7_565 85.2(7) ?
    F26B P5 F24 . 7_565 100.3(9) ?
    F26B P5 F24 7_565 7_565 79.7(9) ?
    F25A P5 F24 . 7_565 96.7(6) ?
    F25A P5 F24 7_565 7_565 83.3(6) ?
    F26A P5 F24 . 7_565 88.5(6) ?
    F26A P5 F24 7_565 7_565 91.5(6) ?
    F24 P5 F24 . 7_565 180.0 ?
loop_
    _geom_torsion_atom_site_label_1
    _geom_torsion_atom_site_label_2
    _geom_torsion_atom_site_label_3
    _geom_torsion_atom_site_label_4
    _geom_torsion_site_symmetry_1
    _geom_torsion_site_symmetry_2
    _geom_torsion_site_symmetry_3
    _geom_torsion_site_symmetry_4
    _geom_torsion
    _geom_torsion_publ_flag
    Co1 S1 C1 C2 . . . . -42.7(3) ?
    S1 C1 C2 N1 . . . . 55.1(4) ?
    C7 N1 C2 C1 . . . . -169.8(4) ?
    Co1 N1 C2 C1 . . . . -39.6(4) ?
    C10 S2 C3 C4 . . . . -154.6(3) ?
    Co1 S2 C3 C4 . . . . -39.2(3) ?
    C8 N2 C4 C3 . . . . -170.7(3) ?
    Co1 N2 C4 C3 . . . . -42.5(4) ?
    S2 C3 C4 N2 . . . . 54.2(4) ?
    C11 S3 C5 C6 . . . . -72.8(3) ?
    Co1 S3 C5 C6 . . . . 41.7(3) ?
    C9 N3 C6 C5 . . . . -90.8(4) ?
    Co1 N3 C6 C5 . . . . 40.3(4) ?
    S3 C5 C6 N3 . . . . -55.0(4) ?
    C9 N4 C7 N1 . . . . -69.8(5) ?
    C8 N4 C7 N1 . . . . 66.1(5) ?
    C2 N1 C7 N4 . . . . 134.6(4) ?
    Co1 N1 C7 N4 . . . . 4.2(5) ?
    C9 N4 C8 N2 . . . . 68.7(5) ?
    C7 N4 C8 N2 . . . . -67.2(5) ?
    C4 N2 C8 N4 . . . . 126.6(4) ?
    Co1 N2 C8 N4 . . . . -1.0(5) ?
    C7 N4 C9 N3 . . . . 56.9(5) ?
    C8 N4 C9 N3 . . . . -79.1(5) ?
    C6 N3 C9 N4 . . . . 147.1(4) ?
    Co1 N3 C9 N4 . . . . 16.0(5) ?
    C21 S4 C12 C13 . . . . -157.4(4) ?
    Co2 S4 C12 C13 . . . . -40.4(4) ?
    S4 C12 C13 N5 . . . . 57.6(5) ?
    C18 N5 C13 C12 . . . . -173.9(4) ?
    Co2 N5 C13 C12 . . . . -46.5(5) ?
    C22 S5 C14 C15 . . . . -73.8(4) ?
    Co2 S5 C14 C15 . . . . 42.0(4) ?
    C19 N6 C15 C14 . . . . -89.0(5) ?
    Co2 N6 C15 C14 . . . . 41.6(5) ?
    S5 C14 C15 N6 . . . . -56.3(5) ?
    Co2 S6 C16 C17 . . . . -40.8(4) ?
    S6 C16 C17 N7 . . . . 55.0(5) ?
    C20 N7 C17 C16 . . . . -168.5(4) ?
    Co2 N7 C17 C16 . . . . -40.7(5) ?
    C20 N8 C18 N5 . . . . -65.0(6) ?
    C19 N8 C18 N5 . . . . 73.9(6) ?
    C13 N5 C18 N8 . . . . 120.4(5) ?
    Co2 N5 C18 N8 . . . . -5.9(6) ?
    C20 N8 C19 N6 . . . . 59.4(6) ?
    C18 N8 C19 N6 . . . . -80.5(5) ?
    C15 N6 C19 N8 . . . . 145.3(4) ?
    Co2 N6 C19 N8 . . . . 14.9(5) ?
    C18 N8 C20 N7 . . . . 68.8(6) ?
    C19 N8 C20 N7 . . . . -69.9(6) ?
    C17 N7 C20 N8 . . . . 129.2(5) ?
    Co2 N7 C20 N8 . . . . 1.3(6) ?
loop_
    _geom_hbond_atom_site_label_D
    _geom_hbond_atom_site_label_H
    _geom_hbond_atom_site_label_A
    _geom_hbond_site_symmetry_A
    _geom_hbond_distance_DH
    _geom_hbond_distance_HA
    _geom_hbond_distance_DA
    _geom_hbond_angle_DHA
    _geom_hbond_publ_flag
    N1 H1 F15 6_566 0.893(19) 2.18(3) 2.964(5) 146(4) y
    N1 H1 F17 6_566 0.893(19) 2.52(3) 3.255(5) 140(4) y
    N2 H2 F3 1_565 0.893(19) 2.55(4) 3.204(5) 130(4) y
    N2 H2 F5 1_565 0.893(19) 2.37(3) 3.120(5) 142(4) y
    N3 H3 F1 . 0.889(19) 2.34(4) 3.068(5) 139(4) y
    N5 H4 F6 . 0.913(19) 2.51(3) 3.387(6) 161(5) y
    N7 H6 F11 1_545 0.904(19) 2.28(3) 3.158(6) 163(5) y
    C3 H11 F3 1_565 0.99 2.41 3.138(5) 130 y
    C4 H14 F15 6_566 0.99 2.23 3.193(5) 165 y
    C7 H19 F15 6_566 0.99 2.45 3.126(6) 125 y
    C7 H19 F18 4 0.99 2.33 3.106(5) 134 y
    C8 H22 F16 4 0.99 2.32 3.248(6) 157 y
    C8 H22 F18 4 0.99 2.55 3.267(6) 129 y
    C9 H24 F19 . 0.99 2.46 3.384(7) 155 y
    C10 H26 F11 6_576 0.98 2.49 3.458(6) 168 y
    C10 H26 F12 6_576 0.98 2.50 3.295(6) 138 y
    C10 H27 S3 . 0.98 2.68 3.315(5) 123 y
    C11 H30 S1 5_566 0.98 2.83 3.770(5) 162 y
    C14 H35 F18 4 0.99 2.27 3.091(6) 140 y
    C15 H38 F25B 4_545 0.99 2.41 3.294(16) 148 y
    C16 H40 F17 . 0.99 2.41 3.246(5) 142 y
    C19 H45 F8 4_545 0.99 2.32 3.269(7) 159 y
    C19 H46 F24 4_545 0.99 2.44 3.420(7) 172 y
    C19 H46 F26A 4_545 0.99 2.52 3.290(13) 134 y
    C20 H47 F9 1_545 0.99 2.39 3.299(8) 152 y
    C21 H51 S5 . 0.98 2.77 3.386(6) 122 y
_shelx_hkl_file
;
   0   0   5  106.05  108.86
   0   0  -5   28.72  111.72
   0   0  -5   54.83   58.92
   0   0   610749.74  243.03
   0   0  -610832.55  174.96
   0   0  -610431.80  164.01
   0   0   7  248.57   86.22
   0   0  -7  150.71  135.89
   0   0  -7  176.93   85.89
   0   0   8 6319.95  199.23
   0   0  -8 6286.22  201.50
   0   0  -8 6339.67  133.05
   0   0   9  103.32  131.15
   0   0  -9  220.22   80.58
   0   0  -9  200.59   77.23
   0   0  1038500.01  454.18
   0   0 -1039412.10  519.90
   0   0 -1038342.49  457.14
   0   0  11  209.84  137.24
   0   0 -11  113.18   83.18
   0   0 -11  210.19  140.74
   0   0  12 1362.81  161.54
   0   0 -12 1464.47  102.62
   0   0 -12 1382.28  104.08
   0   0  13  186.39   89.17
   0   0 -13  -49.45  144.79
   0   0 -13   66.82   90.31
   0   0  14 9902.34  189.28
   0   0 -14 9833.47  265.66
   0   0 -1410152.38  188.35
   0   0  15  -63.74  147.05
   0   0 -15 -142.62   94.48
   0   0 -15   34.10   92.85
   0   0  16125766.0 1579.80
   0   0 -16125885.8 1584.78
   0   0 -16128189.4 1669.08
   0   0 -17  834.73  115.42
   0   0 -17 1359.03  185.62
   0   0  1812375.64  306.70
   0   0 -1812148.93  228.20
   0   0 -1812023.68  231.46
   0   0  19  228.83  105.94
   0   0 -19  253.84  106.60
   0   0 -19  305.90  173.48
   0   0  20   35.57  107.01
   0   0 -20   23.04  169.91
   0   0 -20   54.39  108.32
   0   0  21   45.47  111.87
   0   0 -21 -106.46  108.77
   0   0 -21   28.59  109.02
   0   0 -22 3212.12  246.13
   0   0 -22 3882.52  265.01
   0   0 -23   -5.98  120.21
   0   0 -23 -261.19  190.33
   0   0 -24 1016.73  147.63
   0   0 -24  831.53  140.23
   0   0 -25   -1.64  200.93
   0   0 -25    8.79  194.98
   0   0 -26 1375.17  158.10
   0   0 -26 1833.39  257.19
   0   0 -27   55.03  136.29
   0   0 -27   66.37  137.98
   0   0 -28 3400.91  293.96
   0   0 -28 3174.35  281.71
   0   0 -29   10.46  142.38
   0   0 -29  142.42  143.08
   0   0 -29  -44.46  147.83
   0   0 -30  790.93  253.51
   0   0 -30  508.07  162.41
   0   0 -30  780.29  260.64
   0   0 -31   89.27  152.39
   0   0 -31   -9.60  249.86
   0   0 -31  -44.67  257.33
   0   0 -32  719.36  172.91
   0   0 -32  720.70  181.84
   0   0 -32  974.07  271.39
   0   0 -33  -50.91  253.94
   0   0 -33 -109.65  161.08
   0   0 -33    5.90  268.16
   0   0 -34  394.27  182.93
   0   0 -34 -108.33  176.08
   0   0 -34  376.23  267.30
   0   0 -35  -62.69  256.08
   0   0 -35  207.47  291.18
   0   0 -35   11.68  175.95
   0   0 -36 2196.46  348.13
   0   0 -36 1925.59  207.07
   0   0 -36 2040.66  343.46
   0  -2   0899064.814456.99
   0  -2   0908231.114494.79
   0   2   0915879.714679.76
   0   2   1  365.15   85.32
   0  -2   1  364.50   63.10
   0   2   1  319.98   95.84
   0  -2   1  225.74  127.73
   0  -2  -1  246.02   46.77
   0   2  -1  398.91  130.54
   0  -2  -1  447.44   79.07
   0   2  -1  443.19   75.50
   0  -2   2  138.78   54.75
   0  -2   2  166.70   85.81
   0   2   2  104.27   58.48
   0  -2  -2  160.67  154.89
   0   2  -2   48.30   63.20
   0  -2  -2   76.32   55.37
   0   2  -2   25.14  142.94
   0  -2   327018.85  304.61
   0  -2   327725.48  353.82
   0  -2  -325989.23  241.13
   0   2  -327233.24  346.34
   0   2  -327514.90  341.46
   0  -2  -327479.07  445.86
   0  -2   4 5844.50   80.23
   0  -2   4 6491.93  253.36
   0   2  -4 5952.51  159.57
   0   2  -4 6133.08  141.67
   0  -2   5 6258.18  100.32
   0  -2   5 6260.42  165.58
   0   2  -5 5829.91  121.62
   0   2  -5 6350.88  162.13
   0  -2   613683.78  234.45
   0  -2   613833.59  170.58
   0   2  -613844.45  180.28
   0   2  -613560.45  229.35
   0  -2   743503.68  618.16
   0  -2   742275.38  443.23
   0  -2  -739901.74  382.89
   0   2  -741169.80  438.30
   0   2  -742741.99  523.25
   0  -2   815596.31  259.69
   0  -2   815882.88  202.69
   0  -2  -815313.31  259.11
   0   2  -815996.95  175.69
   0  -2  -815441.14  166.64
   0   2  -815595.29  253.70
   0  -2   9  244.94   45.20
   0  -2   9  176.73  109.83
   0   2  -9  236.47  104.88
   0  -2  -9  217.10  112.38
   0  -2  -9  233.34   53.74
   0   2  -9  242.46   44.95
   0  -2  1014963.64  178.38
   0  -2  1015679.14  342.14
   0   2 -1015002.58  256.02
   0  -2 -1014797.14  350.66
   0  -2 -1015068.82  163.77
   0   2 -1015062.58  210.71
   0  -2  1110390.84  179.24
   0  -2  1110017.54  216.92
   0  -2 -1110225.60  223.83
   0   2 -1110457.20  180.75
   0   2 -1110038.77  305.14
   0  -2 -1110198.44  158.25
   0  -2  1212820.88  172.09
   0  -2  1213053.48  252.20
   0   2 -1212714.78  340.87
   0  -2 -1213106.81  256.66
   0  -2 -1212869.23  191.97
   0   2 -1211365.66  266.96
   0  -2  1310359.64  315.12
   0  -2  13 9865.27  148.93
   0   2 -1310056.32  225.08
   0  -2 -13 9857.86  229.91
   0  -2 -13 9730.78  137.70
   0   2 -13 9457.52  170.49
   0  -2  14  144.07   61.75
   0  -2  14  129.17  119.87
   0  -2 -14  230.89   88.62
   0   2 -14 -245.38  107.49
   0  -2 -14  107.13  119.03
   0   2 -14  165.99  118.98
   0  -2  15 1862.74  149.85
   0  -2  15 1929.63   83.63
   0   2 -15 1770.89   94.14
   0  -2 -15 1991.47  116.26
   0   2 -15 2052.97  148.44
   0  -2 -15 1882.86  147.11
   0  -2  1636669.90  437.69
   0  -2  1637824.64  633.24
   0   2 -1637340.40  623.38
   0  -2 -1636551.32  426.58
   0  -2 -1636976.10  530.82
   0   2 -1636291.68  433.80
   0  -2  17 4044.76  179.79
   0  -2  17 4030.66  164.43
   0   2 -17 4095.64  163.09
   0   2 -17 4163.42  178.08
   0  -2 -17 3927.19  151.05
   0  -2 -17 4019.39  182.81
   0  -2  1813818.25  263.68
   0  -2  1813515.28  285.88
   0  -2 -1813820.81  385.56
   0   2 -1813950.82  264.93
   0   2 -1813846.81  286.51
   0  -2 -1813855.56  252.26
   0  -2  1911577.29  374.18
   0  -2  1910815.00  191.32
   0   2 -1911291.72  255.95
   0   2 -1911051.85  267.09
   0  -2 -1911134.52  269.31
   0  -2 -1911085.14  186.73
   0  -2  20 5799.76  221.88
   0  -2 -20 6426.05  200.29
   0   2 -20 6447.15  204.44
   0  -2 -20 6386.91  322.74
   0   2 -20 6443.43  328.30
   0  -2  2129281.09  487.83
   0  -2 -2128911.02  484.92
   0   2 -2130240.23  500.07
   0  -2 -2130109.55  455.52
   0   2 -2128658.97  475.51
   0  -2  22 1590.54  282.89
   0  -2 -22 1347.74  109.79
   0   2 -22 1636.44  180.00
   0  -2 -22 1778.40  285.72
   0   2 -22 1558.74  179.48
   0  -2  23  601.64  179.70
   0   2 -23  521.71  274.06
   0   2 -23  825.24  119.57
   0  -2 -23  720.90  155.24
   0  -2 -23  447.80  167.26
   0  -2  24  390.56  179.20
   0  -2 -24  587.33  104.12
   0  -2 -24  698.27  267.17
   0   2 -24  533.79  169.68
   0   2 -24  435.77  109.05
   0   2 -25 9986.57  298.72
   0  -2 -2510340.68  281.93
   0  -2 -2510277.69  292.92
   0   2 -2510127.61  323.27
   0   2 -26  -23.90  176.88
   0  -2 -26  366.98  168.89
   0   2 -26  214.31  280.26
   0  -2 -26  189.30  166.27
   0  -2 -26   61.93  166.80
   0  -2 -27   57.84  171.67
   0  -2 -27  123.01  107.34
   0   2 -27   94.46  187.76
   0   2 -27  204.93  289.01
   0  -2 -27  564.88  268.62
   0  -2 -28 2331.92  211.25
   0   2 -28 2051.34  142.15
   0   2 -28 2012.52  221.94
   0  -2 -28 1697.26  208.84
   0  -2 -28 1943.39  207.65
   0   2 -29 3051.79  362.89
   0   2 -29 3001.60  158.84
   0  -2 -29 3036.23  335.36
   0  -2 -29 3067.28  353.21
   0  -2 -29 2775.02  225.28
   0  -2 -30  954.30  201.89
   0  -2 -30  884.09  196.02
   0   2 -30  914.20  333.28
   0   2 -30  624.96  225.15
   0  -2 -30  688.04  131.52
   0   2 -31  113.56  215.56
   0  -2 -31  515.98  296.40
   0  -2 -31  386.87  194.86
   0  -2 -31  271.28  193.09
   0   2 -31  255.60  199.04
   0   2 -31  -31.47  120.12
   0  -2 -32 2556.49  227.90
   0   2 -32 2459.37  174.69
   0   2 -32 2336.02  398.19
   0  -2 -32 2361.11  367.27
   0   2 -32 2419.85  160.73
   0  -2 -32 2385.99  162.86
   0   2 -33 1453.37  279.21
   0  -2 -33 1479.55  367.97
   0   2 -33 1541.82  385.81
   0   2 -33 1747.63  235.80
   0  -2 -33 1867.92  228.69
   0  -2 -34  144.94  307.74
   0   2 -34 -343.11  259.13
   0   2 -34   16.43  204.53
   0  -2 -34  177.21  196.05
   0   2 -34  -20.66  127.14
   0   2 -35  983.46  241.96
   0   2 -35  943.15  187.83
   0  -2 -35 1102.00  368.08
   0   2 -35 1150.38  392.95
   0  -2 -35  962.86  235.12
   0  -4   0  561.50   97.98
   0  -4   0  593.41   80.07
   0   4   0  476.15  156.44
   0   4   1 -103.03   93.39
   0  -4   1  179.57  106.99
   0  -4   1  112.81  112.37
   0   4   1  192.57   62.12
   0   4  -1   79.18   78.76
   0  -4  -1  277.91   76.37
   0  -4  -1  100.69   80.60
   0   4  -1   -5.16  135.73
   0  -4   215894.98  278.15
   0   4   215984.50  196.43
   0  -4   216157.65  216.90
   0  -4  -215585.16  207.89
   0   4  -215576.21  278.11
   0   4  -215685.41  297.33
   0  -4  -215738.31  240.49
   0  -4   3 1835.59   80.14
   0  -4   3 1673.75  166.44
   0   4   3 1762.91   61.66
   0   4  -3 1657.04  141.67
   0  -4  -3 1796.43  118.98
   0  -4  -3 1807.23   52.94
   0   4  -3 1740.30  110.05
   0  -4   440275.27  579.73
   0  -4   439851.69  481.87
   0   4  -438955.03  498.35
   0  -4  -439543.78  517.01
   0   4  -439743.85  501.16
   0  -4  -440215.78  418.09
   0  -4   5  314.25   52.41
   0  -4   5   87.29  105.02
   0  -4  -5   91.03   59.18
   0  -4  -5   40.21  191.71
   0   4  -5  142.82   62.77
   0   4  -5   34.72  106.16
   0  -4   628712.43  403.30
   0  -4   628628.38  342.02
   0   4  -628607.62  489.30
   0  -4  -628748.15  416.53
   0   4  -628491.66  366.51
   0  -4   7 9546.98  154.47
   0  -4   7 9538.59  216.66
   0  -4  -7 9937.67  328.33
   0   4  -7 9384.77  138.48
   0   4  -7 9818.73  308.01
   0  -4   8 8467.36  131.84
   0  -4   8 8349.47  208.53
   0  -4  -8 8557.50  222.54
   0   4  -8 8233.18  164.78
   0   4  -8 8349.40  299.18
   0  -4   9 1095.11  225.13
   0  -4   9 1109.93   68.44
   0   4  -9 1157.27  223.78
   0  -4  -9 1387.82  148.76
   0   4  -9 1217.28   60.45
   0  -4  10  312.03  129.87
   0  -4  10  185.81   67.78
   0  -4 -10  -11.75  136.26
   0  -4 -10  168.25  141.74
   0   4 -10   32.47  202.28
   0   4 -10   74.24   80.38
   0  -4  11 2653.92   98.66
   0  -4  11 2522.71  161.92
   0   4 -11 2713.93  249.16
   0  -4 -11 2728.06  267.78
   0  -4 -11 2706.73  177.36
   0  -4  12  138.83   75.42
   0  -4  12  136.01  137.13
   0   4 -12  235.83  134.29
   0   4 -12  544.49   79.44
   0  -4 -12  328.15  146.47
   0  -4 -12  399.56  227.49
   0  -4  13  323.95   71.91
   0  -4  13  -68.17  232.05
   0   4 -13  146.87  138.34
   0  -4 -13   41.06  142.76
   0   4 -13  225.41   76.26
   0  -4 -13  287.04  144.11
   0  -4  14 8008.15  236.99
   0  -4  14 8015.78  143.63
   0   4 -14 7835.30  149.27
   0  -4 -14 7473.49  244.79
   0   4 -14 7933.63  232.13
   0  -4 -14 7701.20  241.17
   0  -4  15  341.67  160.12
   0  -4  15  493.26   82.18
   0   4 -15  471.92   87.77
   0  -4 -15  530.56  160.44
   0   4 -15  459.97  155.45
   0  -4 -15  552.64  158.97
   0  -4  16 4887.54  128.23
   0  -4  16 4795.59  221.99
   0  -4 -16 4417.50  219.25
   0  -4 -16 4658.42  216.61
   0   4 -16 4597.94  215.55
   0   4 -16 5007.55  142.35
   0  -4  1717770.14  255.65
   0  -4  1718247.15  499.53
   0   4 -1716787.91  252.80
   0  -4 -1717797.19  370.25
   0  -4 -1718042.87  370.86
   0   4 -1717145.81  482.31
   0  -4  18 4938.72  140.93
   0  -4  18 4748.83  239.10
   0   4 -18 5027.38  143.60
   0  -4 -18 5022.83  230.06
   0   4 -18 5157.67  232.16
   0  -4 -18 5019.41  354.70
   0  -4  19 1764.08  115.36
   0  -4  19 1762.87  205.90
   0  -4 -19 1744.44  209.81
   0   4 -19 2271.16   97.07
   0  -4 -19 2053.99  197.55
   0   4 -19 1837.25  205.61
   0  -4  20  467.47   64.85
   0  -4  20  382.79  302.15
   0  -4 -20  509.69  303.59
   0   4 -20  680.04  185.38
   0  -4 -20  417.75  296.57
   0   4 -20  304.77  114.82
   0  -4  2119220.07  257.79
   0  -4  2119609.49  421.47
   0  -4 -2119167.17  425.65
   0  -4 -2119955.49  565.75
   0   4 -2119378.26  562.02
   0   4 -2120181.76  288.02
   0  -4  22  121.16   70.48
   0  -4  22  190.50  190.97
   0   4 -22   11.17  311.22
   0   4 -22  103.87  119.60
   0  -4 -22  205.06  308.31
   0  -4 -22   12.80  302.91
   0  -4  2310273.53  334.66
   0   4 -23 9008.30  263.85
   0  -4 -2310639.67  337.33
   0   4 -2310535.11  337.95
   0  -4 -2310220.39  328.00
   0  -4  24  202.22  331.53
   0   4 -24  187.20  197.63
   0  -4 -24  196.24  198.79
   0  -4 -24  -22.83  194.73
   0   4 -24 -318.36  132.89
   0  -4  25  159.57  217.79
   0  -4 -25  335.98  201.93
   0  -4 -25  396.49  207.23
   0   4 -25  370.81  209.39
   0   4 -25   55.14  156.48
   0  -4  26 3171.97  272.96
   0  -4 -26 3163.97  261.66
   0  -4 -26 3276.38  259.76
   0   4 -26 2987.16  405.29
   0   4 -26 3402.24  126.37
   0  -4  27  541.24  236.41
   0   4 -27  517.12  225.96
   0  -4 -27  463.17  350.19
   0  -4 -27  539.91  351.28
   0   4 -27  542.47   98.95
   0  -4 -28 1672.05  247.66
   0   4 -28 1717.81  118.14
   0   4 -28 1612.60  254.88
   0  -4 -28 2050.54  389.42
   0  -4 -29 1614.24  388.45
   0  -4 -29 1660.61  246.43
   0   4 -29 1495.99  139.47
   0   4 -29 1231.69  404.00
   0   4 -30 -435.61  371.26
   0  -4 -30   71.72  219.73
   0   4 -30   76.99   84.44
   0   4 -30   41.71  169.26
   0  -4 -30   44.67  214.77
   0  -4 -31  157.40  364.23
   0   4 -31  184.17  238.25
   0  -4 -31 -437.89  225.15
   0   4 -31  262.31   88.75
   0  -4 -32  914.78  402.75
   0   4 -32  346.64  262.20
   0  -4 -32  727.93  386.76
   0  -4 -33 1293.49  270.56
   0  -4 -33 1051.55  255.48
   0   4 -33 1049.32  463.99
   0  -4 -34  470.96  373.53
   0   4 -34  111.95  264.83
   0  -4 -34  154.09  258.13
   0   6   038784.70  488.51
   0  -6   040251.37  535.35
   0  -6   038464.94  508.27
   0  -6   123422.68  333.75
   0  -6   123542.44  372.90
   0   6   123256.54  362.82
   0  -6  -123881.57  343.08
   0  -6  -123094.62  344.01
   0   6  -122958.49  389.40
   0  -6   241699.06  523.45
   0  -6   241949.17  534.29
   0   6   241459.84  539.59
   0   6  -241022.85  531.39
   0   6  -239667.32  510.28
   0  -6  -241463.15  553.02
   0  -6  -242487.28  486.45
   0  -6   3 7935.09  164.47
   0  -6   3 7617.49  172.09
   0   6   3 7510.24  133.90
   0  -6  -3 7539.70  194.80
   0   6  -3 7509.48  257.68
   0   6  -3 7756.20  229.65
   0  -6  -3 8050.67  160.26
   0  -6   441585.12  568.23
   0  -6   442328.47  554.08
   0  -6  -442531.41  490.42
   0   6  -440724.59  549.69
   0   6  -442193.46  521.32
   0  -6  -441438.41  660.18
   0  -6   5 1767.07  131.62
   0  -6   5 1762.49   87.63
   0  -6  -5 1804.39  153.03
   0   6  -5 1650.08  147.10
   0   6  -5 1496.91  135.22
   0  -6  -5 1772.53   56.07
   0  -6   6 5953.89  124.61
   0  -6   6 6090.98  186.79
   0   6  -6 5957.41  131.51
   0   6  -6 6127.97  271.89
   0  -6  -6 6055.90  302.85
   0  -6   718380.10  323.80
   0  -6   718509.99  243.73
   0  -6  -718393.35  347.96
   0   6  -718479.59  297.72
   0   6  -718269.52  414.02
   0  -6   8 7927.03  133.12
   0  -6   8 7803.94  316.93
   0  -6  -8 7746.94  239.14
   0   6  -8 7690.33  312.93
   0   6  -8 7545.25  180.88
   0  -6   915796.77  204.44
   0  -6   916225.75  414.57
   0   6  -915925.74  213.66
   0  -6  -916266.42  447.40
   0   6  -915322.92  304.47
   0  -6  10 9871.05  359.38
   0  -6  10 9888.66  175.51
   0  -6 -1010155.83  274.02
   0   6 -10 9958.17  190.52
   0   6 -10 9834.22  253.40
   0  -6  11 9210.21  166.57
   0  -6  11 8685.73  253.74
   0  -6 -11 8818.94  269.73
   0   6 -11 8748.91  175.79
   0   6 -11 8775.30  250.07
   0  -6 -11 9134.25  269.46
   0  -6  12 2174.66  187.65
   0  -6  12 2243.78  100.62
   0   6 -12 2245.14  105.32
   0  -6 -12 2114.10  204.10
   0  -6 -12 2141.88  196.77
   0   6 -12 2074.55  184.19
   0  -6  13  339.87   76.30
   0  -6  13  173.22  164.93
   0   6 -13  303.43   82.16
   0  -6 -13  208.98  175.68
   0   6 -13   77.34  164.37
   0  -6 -13   22.93  183.34
   0  -6  1415202.26  476.78
   0  -6  1415318.66  220.71
   0   6 -1414966.36  464.38
   0  -6 -1414584.88  357.60
   0   6 -1415176.68  221.84
   0  -6 -1414886.07  496.02
   0  -6  15  230.74  285.19
   0  -6  15  394.39   87.63
   0  -6 -15 -267.65  307.57
   0   6 -15  215.27   76.90
   0   6 -15  -27.31  285.25
   0  -6 -15   77.74  298.57
   0  -6  16  486.53  195.62
   0  -6  16  736.99   81.03
   0  -6 -16  678.62  323.17
   0   6 -16  642.84  303.78
   0   6 -16  538.95   52.26
   0  -6 -16 1052.37  199.70
   0  -6  17 2145.14  228.53
   0  -6  17 2142.42   96.84
   0   6 -17 2154.74  348.71
   0  -6 -17 1896.11  361.04
   0  -6 -17 2337.15  368.57
   0   6 -17 2195.43   98.48
   0  -6  18 1203.58  222.92
   0  -6  18 1169.18   86.33
   0  -6 -18 1135.79  228.64
   0   6 -18 1005.10  220.98
   0   6 -18 1282.61   87.84
   0  -6 -18 1083.83  356.37
   0  -6  19 8795.53  476.91
   0  -6  19 7694.35  146.79
   0  -6 -19 8413.34  328.18
   0  -6 -19 8213.92  477.38
   0   6 -19 8443.73  152.87
   0   6 -19 8434.40  326.07
   0  -6  20 3736.50  109.95
   0  -6  20 3745.66  270.03
   0  -6 -20 3994.02  448.65
   0   6 -20 4134.25  284.45
   0   6 -20 3951.26  116.37
   0  -6 -20 3891.21  437.23
   0  -6  21 9506.97  355.60
   0  -6  21 9355.58  162.68
   0  -6 -21 9498.02  368.75
   0   6 -21 9559.27  362.24
   0  -6 -21 9953.74  536.43
   0   6 -21 9822.20  169.00
   0  -6  22 1846.24  258.18
   0  -6  22 1609.09   89.62
   0  -6 -22 1767.91  430.56
   0  -6 -22 1419.60  421.00
   0   6 -22 1244.13  427.86
   0   6 -22 1754.88   90.58
   0  -6  23  276.42  379.05
   0  -6 -23   97.73  241.25
   0   6 -23  265.30  388.69
   0   6 -23  385.18   75.38
   0  -6 -23  489.66  385.10
   0  -6  24  185.16  237.70
   0  -6 -24  134.52  230.40
   0  -6 -24  -87.94  239.43
   0   6 -24   76.33   70.88
   0   6 -24   80.46  234.02
   0  -6  25 4543.63  325.37
   0  -6 -25 4275.35  490.28
   0  -6 -25 4651.73  319.10
   0   6 -25 4270.61  115.70
   0   6 -25 4661.02  319.01
   0  -6  26 1056.10  275.36
   0  -6 -26 1030.50  269.60
   0   6 -26 1049.54  267.01
   0   6 -26  862.61   83.41
   0  -6 -26  815.10  278.21
   0  -6  27 -146.50  249.41
   0   6 -27  -82.05  390.51
   0  -6 -27   22.30  239.35
   0  -6 -27  287.31  380.33
   0  -6 -28  140.44  253.55
   0   6 -28   60.36  262.16
   0  -6 -28   85.05  255.35
   0  -6 -29 2895.64  529.41
   0  -6 -29 3309.36  329.87
   0   6 -29 3766.36  342.57
   0  -6 -30 2736.46  506.26
   0  -6 -30 2755.09  515.15
   0   6 -30 2215.78  333.95
   0   6 -31 -563.71  480.72
   0  -6 -31  -33.12  277.21
   0  -6 -31 -204.84  277.39
   0  -6 -32   66.63  274.66
   0   6 -32 -271.50  472.74
   0  -6 -32 -151.75  429.16
   0   8   015415.87  281.11
   0  -8   015862.54  336.76
   0  -8   015270.89  407.65
   0   8   150826.67  668.20
   0  -8   151831.54  757.60
   0  -8   150298.82  804.38
   0   8  -150991.49  774.26
   0  -8  -150478.62  639.35
   0  -8  -150572.20  727.17
   0  -8   2 4652.13  162.17
   0  -8   2 4677.80  176.21
   0  -8  -2 4754.15  181.41
   0   8  -2 4654.78  175.25
   0  -8  -2 4703.40  200.40
   0  -8   3 1915.12  135.22
   0  -8   3 1791.60  129.58
   0  -8  -3 1794.65  256.12
   0  -8  -3 1752.10   92.62
   0   8  -3 1763.27  229.26
   0  -8   4 2050.69  144.03
   0  -8   4 2130.23  198.46
   0  -8  -4 2036.73  176.13
   0   8  -4 2157.48  154.66
   0  -8   5 1888.01  185.05
   0  -8   5 1652.28  146.73
   0  -8  -5 1494.88  282.52
   0   8  -5 1769.21  160.01
   0  -8   615414.06  310.00
   0  -8   615243.43  318.99
   0  -8  -615438.39  343.74
   0   8  -615293.97  428.34
   0  -8   7 7945.30  237.95
   0  -8   7 7969.61  173.21
   0   8  -7 7933.06  351.66
   0  -8  -7 8106.19  394.44
   0  -8   8  474.03  149.00
   0  -8   8  557.81  132.13
   0   8  -8  364.42  154.10
   0   8  -8   59.95   83.95
   0  -8  -8  482.19  179.84
   0  -8   9 3508.49  202.70
   0  -8   9 3490.27  161.08
   0  -8  -9 3449.77  226.87
   0   8  -9 3410.17  203.51
   0  -8  10 1539.67   87.61
   0  -8  10 1504.14  186.35
   0   8 -10 1557.17   93.45
   0   8 -10 1467.58  192.42
   0  -8 -10 1130.57  334.35
   0  -8 -10 1592.66  217.59
   0  -8  11 4122.00  111.99
   0  -8  11 3918.61  232.95
   0  -8 -11 3793.80  256.10
   0   8 -11 3978.60  228.70
   0  -8 -11 4046.69  254.94
   0   8 -11 4201.30  161.37
   0  -8  12 1517.70  119.44
   0  -8  12 1681.05  207.29
   0   8 -12 1591.52  128.88
   0   8 -12 1529.24  205.96
   0  -8 -12 1639.53  235.39
   0  -8 -12 1379.35  369.49
   0  -8  13 -134.85  297.88
   0  -8  13   40.09   96.08
   0   8 -13   82.77  102.97
   0  -8 -13   76.79  203.36
   0   8 -13 -107.06  180.73
   0  -8 -13   57.10  205.36
   0  -8  14 8185.16  454.25
   0  -8  14 7708.00  140.24
   0   8 -14 7625.01  178.69
   0  -8 -14 7537.59  322.73
   0   8 -14 7595.63  296.59
   0  -8 -14 8137.00  339.25
   0  -8  15 1093.46  110.08
   0  -8  15 1445.27  364.10
   0  -8 -15 1295.01  410.34
   0   8 -15 1200.81  220.80
   0   8 -15 1177.67   70.46
   0  -8 -15  940.00  397.35
   0  -8  16  169.04   86.81
   0  -8  16   91.20  211.52
   0   8 -16  183.98   55.21
   0   8 -16   13.75  212.41
   0  -8 -16  181.18  234.20
   0  -8 -16   28.51  366.45
   0  -8  17 4666.07  287.96
   0  -8  17 4469.43  125.41
   0   8 -17 4835.67  298.57
   0   8 -17 4653.64   95.84
   0  -8 -17 5118.81  497.02
   0  -8  18 1247.51   85.40
   0  -8  18 1115.85  251.59
   0  -8 -18 1196.88  279.66
   0   8 -18 1528.89  252.15
   0   8 -18 1276.06   85.14
   0  -8 -18 1258.42  430.08
   0  -8  19 1659.32  258.63
   0  -8  19 1357.18   76.00
   0   8 -19 1424.33   78.91
   0  -8 -19 1322.69  282.60
   0  -8 -19 1443.19  464.59
   0   8 -19 1282.57  264.49
   0  -8  20  105.06   67.72
   0  -8  20 -414.06  393.01
   0  -8 -20  405.91  412.83
   0  -8 -20 -619.38  404.62
   0   8 -20   18.58   53.01
   0   8 -20 -257.94  378.49
   0  -8  2111544.62  436.68
   0  -8 -2111440.29  440.70
   0  -8 -2111914.45  654.41
   0   8 -2110810.40  600.19
   0  -8  22  257.70  266.52
   0  -8 -22  137.99  268.39
   0   8 -22  -10.25  423.41
   0  -8 -22  146.91  441.78
   0  -8  23 3503.92  338.15
   0  -8 -23 2496.07  539.50
   0  -8 -23 3320.18  515.78
   0   8 -23 3169.59  335.77
   0  -8  24  891.27  316.28
   0   8 -24 1115.81  307.63
   0  -8 -24 1266.85  307.32
   0   8 -25 3165.96  354.76
   0  -8 -25 3142.55  354.70
   0  -8 -26  401.13  487.32
   0   8 -26  400.06  302.46
   0  -8 -26  231.61  503.03
   0  -8 -27  303.78  313.72
   0  -8 -27  153.69  510.82
   0   8 -27  470.01  492.01
   0  -8 -28  253.88  522.99
   0  -8 -28  647.50  331.40
   0   8 -28  524.15  528.63
   0  -8 -29 6443.17  450.86
   0   8 -29 6566.82  441.88
   0 -10   0 3811.59  299.69
   0 -10   1 2296.00  173.72
   0 -10  -1 2011.75  282.78
   0 -10   2 2023.60  147.50
   0 -10   2 1780.96  161.71
   0 -10  -2 2082.05  187.43
   0 -10   3 -108.32  120.46
   0 -10   3  214.69  190.70
   0  10  -3  -16.06  132.45
   0 -10  -3  279.89  249.83
   0 -10   4  302.35  139.92
   0 -10   4  468.21  197.39
   0  10  -4  338.77  239.27
   0 -10  -4  344.10  173.46
   0 -10   5  142.44  186.66
   0 -10   5  130.56  141.92
   0  10  -5  236.91  152.56
   0 -10  -5  319.56  281.66
   0 -10   6 1099.21  259.78
   0 -10   6  918.75  194.02
   0  10  -6  769.46  176.91
   0 -10  -6  712.48  201.96
   0 -10   719655.49  522.78
   0 -10   719747.75  406.79
   0  10  -719256.54  536.49
   0 -10  -719075.86  436.30
   0 -10  -719437.06  443.71
   0 -10   8  373.06  108.44
   0 -10   8  560.28  279.65
   0 -10  -8  400.95  202.63
   0 -10  -8  351.39  337.44
   0  10  -8  374.08  291.72
   0 -10   9 2449.97  330.71
   0 -10   9 2596.81  198.63
   0  10  -9 2532.11  223.29
   0 -10  -9 2729.93  375.78
   0 -10  -9 2580.05  248.60
   0 -10  10  831.26  164.63
   0 -10  10  916.29  316.43
   0 -10 -10  669.79  229.84
   0  10 -10 1120.98  205.99
   0 -10 -10  952.85  234.84
   0 -10  11 8979.17  194.87
   0 -10  11 9195.36  452.95
   0 -10 -11 8111.61  346.18
   0  10 -11 8532.27  311.78
   0 -10  12 4926.17  432.09
   0 -10  12 5092.25  196.27
   0 -10 -12 5048.66  317.58
   0  10 -12 5092.87  283.25
   0 -10 -12 5279.14  320.83
   0 -10  13 2737.16  161.67
   0 -10  13 2844.69  270.94
   0 -10 -13 3050.36  464.03
   0 -10 -13 3040.52  301.57
   0  10 -13 2723.72  265.16
   0 -10  14  618.38  235.14
   0 -10  14  411.13  129.89
   0  10 -14  729.42  238.32
   0 -10 -14  514.67  266.71
   0 -10 -14  715.91  256.57
   0 -10  15  186.27  230.65
   0 -10  15  181.02  113.16
   0 -10 -15 -156.49  269.95
   0  10 -15  189.20  232.07
   0 -10 -15  -75.02  264.48
   0 -10  16  573.21  260.98
   0 -10 -16  493.90  463.21
   0  10 -16  522.24  253.83
   0 -10  17 9110.97  392.02
   0  10 -17 8382.06  381.56
   0 -10 -17 8086.63  419.80
   0 -10  18 2943.64  321.68
   0 -10 -18 3031.10  350.25
   0  10 -18 3074.26  311.87
   0 -10  19    9.22  260.58
   0  10 -19  -72.31  258.30
   0 -10  20 -550.98  289.27
   0  10 -20  496.95  274.06
   0 -10 -20  357.50  310.12
   0 -10 -20  692.40  314.22
   0 -10 -21  865.43  327.79
   0  10 -21  687.42  306.67
   0 -10 -21  698.80  321.90
   0  10 -22    5.11  296.01
   0 -10 -22  585.35  499.40
   0 -10 -22  117.44  315.76
   0  10 -23 2961.45  368.05
   0 -10 -23 3041.42  385.66
   0 -10 -23 2695.32  389.75
   0 -10 -24 2009.73  387.93
   0 -10 -24 1999.05  382.08
   0  10 -24 1913.15  368.33
   0 -12   0  642.48  177.63
   0 -12   0  682.77  184.42
   0 -12   1 3852.79  219.59
   0 -12   1 3767.08  212.59
   0 -12  -1 4088.05  353.47
   0 -12  -1 3586.40  229.09
   0 -12   2  466.14  161.66
   0 -12   2  705.29  258.97
   0 -12  -2  495.80  190.73
   0 -12  -2  544.01  287.48
   0 -12   3  239.89  243.62
   0 -12   3  283.88  151.25
   0 -12  -3   53.08  304.93
   0 -12  -3  371.47  292.15
   0 -12   4  289.14  148.76
   0 -12  -4  282.09  308.15
   0 -12  -4  268.23  199.70
   0 -12   5 6277.21  225.84
   0 -12  -5 6637.38  443.97
   0 -12  -5 6341.82  290.06
   0 -12   6 1176.14  153.79
   0 -12  -6 1249.08  238.36
   0 -12  -6 1248.36  223.70
   0 -12   7   39.52  128.99
   0 -12  -7   -2.01  210.25
   0 -12  -7  418.29  215.68
   0 -12   8 1558.59  148.28
   0 -12  -8 1362.42  387.13
   0 -12   9  754.63  129.62
   0 -12  -9 1099.86  396.81
   0 -12  -9  863.83  250.44
   0 -12  10 1751.48  208.18
   0 -12  10 1866.62  143.93
   0 -12 -10 2168.66  280.21
   0  12 -10 1936.91  252.04
   0 -12 -10 1977.34  283.80
   0 -12 -11  891.61  272.98
   0  12 -11  817.32  243.28
   0  12 -12 8062.73  359.35
   0 -12 -12 8190.46  578.01
   0  12 -13  341.76  254.32
   0 -12 -13  621.22  284.37
   0 -12 -13  760.53  450.15
   0  12 -14  -88.24  390.21
   0 -12 -14   65.84  265.08
   0 -12 -14   68.35  275.69
   0 -12 -15 -286.54  295.13
   0 -12 -15  111.32  295.61
   0  12 -15 -336.93  408.33
   1  -1 -36  342.78  187.46
   1  -1 -36  147.61  306.01
   1   1 -36  161.44  248.27
   1   1 -36  326.77  328.89
   1   1 -36  233.15  266.26
   1   1 -35  812.13  220.13
   1   1 -35 1153.72  258.09
   1   1 -35 1136.71  191.00
   1  -1 -35  971.37  323.97
   1  -1 -35 1207.32  212.73
   1  -1 -34  114.92  181.45
   1   1 -34  -12.61  196.28
   1  -1 -34  374.23  298.81
   1  -1 -34  333.62  161.03
   1   1 -34  145.64  232.20
   1   1 -34  527.09  272.45
   1  -1 -3317523.59  405.62
   1   1 -3317313.59  454.31
   1   1 -3317552.62  565.90
   1  -1 -3316891.45  370.38
   1  -1 -3317010.58  405.49
   1   1 -3317103.56  370.14
   1  -1 -32  511.37  278.60
   1   1 -32  324.24  196.23
   1   1 -32  390.98  145.85
   1  -1 -32  356.81  239.04
   1  -1 -32  755.75  286.52
   1   1 -32  419.84  151.63
   1   1 -31 2280.29  216.64
   1  -1 -31 2385.53  174.73
   1   1 -31 2660.96  271.94
   1   1 -31 2531.78  256.77
   1  -1 -31 2244.07  205.96
   1  -1 -31 2368.42  201.39
   1   1 -30  119.48  126.69
   1   1 -30 -123.72  269.53
   1  -1 -30  -53.98  154.84
   1  -1 -30  226.68  210.28
   1  -1 -30  -78.73  158.72
   1   1 -30   98.69  124.29
   1  -1 -29 1746.91  288.94
   1   1 -29 1910.82  231.68
   1  -1 -29 1909.77  289.13
   1  -1 -29 1919.61  242.32
   1   1 -29 1933.30  194.87
   1  -1 -28  -18.20  148.67
   1   1 -28  -89.77  155.32
   1  -1 -28  150.66  150.89
   1   1 -28   17.37  197.41
   1  -1 -28   46.95  123.50
   1  -1 -27 5828.79  279.64
   1  -1 -27 5936.35  225.76
   1   1 -27 5635.38  353.04
   1  -1 -27 5963.19  326.04
   1   1 -27 5858.75  192.82
   1  -1 -26  432.61  145.62
   1  -1 -26  -53.08  146.03
   1  -1 -26  296.25  191.06
   1   1 -26  681.63  216.56
   1   1 -26  216.41  156.93
  -1  -1  26   69.50  154.91
   1   1 -25 4076.24  235.92
   1  -1 -25 4100.15  166.47
   1   1 -25 4253.72  203.83
   1  -1 -25 3946.76  289.69
  -1  -1  25 4034.47  201.20
   1  -1 -24 2327.70  213.10
   1  -1 -24 2453.76  170.40
   1   1 -24 2472.15  277.15
   1   1 -24 2548.80  154.14
  -1  -1  24 2555.78  176.54
   1  -1 -23  341.22  218.77
   1   1 -23  401.71  171.47
   1   1 -23  316.50  145.03
   1  -1 -23  452.77  173.95
  -1  -1  23  288.95  225.99
   1  -1 -22  328.64  136.30
   1   1 -22  556.85  185.84
   1   1 -22  359.38  139.86
   1  -1 -22  418.28  108.52
  -1  -1  22  505.30  135.62
   1   1 -21 9016.51  189.66
   1  -1 -21 8566.36  188.43
   1  -1 -21 9064.31  227.47
   1   1 -21 8861.24  231.05
  -1  -1  21 8785.65  318.01
   1   1 -20  175.51  146.01
   1  -1 -20   98.64  194.27
   1  -1 -20  205.83  147.07
   1   1 -20  252.45  203.19
  -1   1  20  135.91   90.11
  -1  -1  20  209.49  121.10
   1   1 -19   85.86  140.11
   1  -1 -19  266.27  118.36
   1  -1 -19  139.80   89.73
   1   1 -19  219.52  124.33
  -1  -1  19  330.91  118.98
  -1   1  19  367.93   90.42
   1  -1 -18 7769.69  164.27
   1  -1 -18 7610.88  271.85
   1   1 -18 7709.18  199.86
   1   1 -18 7799.52  162.01
  -1  -1  18 8466.84  286.78
  -1   1  18 7653.39  218.92
   1  -1 -1711576.24  253.41
   1  -1 -1711568.34  232.35
   1   1 -1711282.67  316.13
   1   1 -1711690.86  195.54
  -1   1  1711752.26  248.32
  -1  -1  1711496.35  234.92
   1  -1 -16 4914.31  186.64
   1   1 -16 5336.92  188.76
   1   1 -16 5337.88  251.45
   1  -1 -16 5416.63  244.54
  -1   1  16 4701.04  128.72
  -1  -1  16 4645.75  249.62
   1  -1 -1589330.55 1054.45
   1   1 -1590163.65 1108.02
   1   1 -1591527.51 1139.11
   1  -1 -1589965.04 1132.89
  -1  -1  1590137.81 1139.95
  -1   1  1592553.45 1140.94
   1   1 -1412510.12  237.47
   1  -1 -1412630.51  317.88
   1  -1 -1412596.85  194.61
   1   1 -1412343.44  263.69
  -1  -1  1412437.82  241.60
  -1   1  1412434.79  191.62
   1  -1 -1327050.63  380.36
   1   1 -1326719.36  377.45
   1  -1 -1326379.86  323.34
   1   1 -1326393.27  374.60
  -1  -1  1325907.38  318.59
  -1   1  1325882.62  368.15
  -1  -1  1326408.38  464.20
   1   1 -12  499.80  110.18
   1  -1 -12  507.40  115.03
   1   1 -12  623.50   74.82
   1  -1 -12  485.80  116.41
  -1  -1  12  425.22  112.91
  -1  -1  12  415.89  112.97
  -1   1  12  499.24  116.54
   1  -1 -1146850.91  559.03
   1  -1 -1144527.99  633.07
   1   1 -1147045.74  653.80
   1   1 -1146655.50  510.19
  -1   1  1145436.57  504.29
  -1  -1  1146130.22  506.93
  -1  -1  1147036.99  652.21
   1   1 -1022334.49  385.84
   1  -1 -1022043.75  310.94
   1  -1 -1023089.26  305.78
   1   1 -1022375.61  258.45
  -1   1  1022997.49  305.36
  -1  -1  1022896.00  319.43
  -1  -1  1022620.62  297.47
   1   1  -936235.35  419.66
   1  -1  -936370.84  422.71
   1   1  -935651.91  513.71
   1  -1  -936833.40  458.54
  -1   1   935556.95  381.77
  -1  -1   936652.27  420.84
  -1  -1   936887.28  533.78
   1  -1  -8 1996.35  100.88
   1  -1  -8 1990.21  119.84
   1   1  -8 1878.41  180.18
   1   1  -8 1996.79  100.59
  -1  -1   8 2029.73  118.02
  -1   1   8 1937.27  103.99
  -1  -1   8 1940.89   98.46
   1  -1  -714197.29  196.81
   1   1  -713633.70  307.18
   1   1  -713719.76  193.81
  -1   1   714160.10  198.65
  -1  -1   714448.96  197.43
  -1  -1   714177.44  324.69
   1   1  -6 3895.95  102.03
   1   1  -6 3848.92  224.37
   1  -1  -6 3917.86   71.83
  -1  -1   6 3856.81  100.76
  -1  -1   6 4083.82  149.32
  -1   1   6 3959.38  107.18
   1   1  -541875.76  479.19
   1  -1  -540028.40  392.54
   1   1  -540969.99  397.88
  -1  -1   540577.19  479.78
  -1  -1   539479.98  383.42
  -1   1   540722.11  402.36
   1   1  -423151.09  274.76
   1  -1  -423209.42  277.19
  -1  -1   423548.73  287.79
   1  -1   365031.93  692.57
   1  -1   365719.00  660.71
  -1  -1  -365522.96  705.07
  -1   1  -365393.52  688.67
  -1   1  -364392.46  633.45
   1   1   4 6572.94  146.66
   1  -1   4 6458.46  148.19
   1  -1   4 6525.42  132.78
  -1   1  -4 6414.17   98.94
  -1  -1  -4 6675.64  232.82
  -1   1  -4 6771.19  210.56
   1   1   572937.84  836.52
   1  -1   573992.52  844.13
   1  -1   573291.61  804.04
  -1   1  -573000.02  827.36
  -1   1  -572645.41  804.84
  -1  -1  -572691.93  755.42
  -1  -1  -575066.11  862.18
   1  -1   6 -102.03  106.12
   1  -1   6  323.32  104.09
   1   1   6  111.42  104.71
  -1  -1  -6   86.67   49.28
  -1   1  -6  208.22  109.74
  -1  -1  -6  105.54  185.70
  -1   1  -6 -153.77  171.06
   1  -1   7167405.4 2023.12
   1  -1   7171870.1 1974.44
   1   1   7166966.0 2025.01
  -1   1  -7169821.7 2037.87
  -1   1  -7171156.2 2019.74
  -1  -1  -7173763.0 2004.17
  -1  -1  -7172330.1 2081.80
   1   1   8  333.73  101.26
   1  -1   8  511.09  107.33
   1  -1   8  366.28  100.55
  -1   1  -8  311.39   96.00
  -1   1  -8  456.19  109.62
  -1  -1  -8  314.69  172.86
  -1  -1  -8  422.65   92.00
   1  -1   9 2489.85   87.01
   1  -1   9 2683.89  192.82
  -1   1  -9 2441.59  130.47
  -1  -1  -9 2506.66  120.71
  -1  -1  -9 2561.31  125.83
  -1   1  -9 2720.96  121.14
   1  -1  10 7090.67  132.03
   1  -1  10 6898.89  164.51
  -1   1 -10 6906.58  165.05
  -1   1 -10 6780.92  178.56
  -1  -1 -10 6673.14  120.67
  -1  -1 -10 6537.32  165.54
   1  -1  1115579.38  216.09
   1  -1  1115300.58  253.72
  -1  -1 -1115537.24  207.39
  -1   1 -1115388.36  330.07
  -1  -1 -1115538.16  259.17
  -1   1 -1115245.66  215.52
   1  -1  12 3371.62  149.93
   1  -1  12 3520.54  110.92
  -1   1 -12 3358.24  141.34
  -1  -1 -12 3622.11  146.75
  -1   1 -12 3366.00  112.04
  -1  -1 -12 3717.67  155.32
   1  -1  1325582.42  455.15
   1  -1  1324889.04  379.99
  -1   1 -1325952.67  446.79
  -1  -1 -1325665.92  464.09
  -1  -1 -1325008.22  316.83
  -1   1 -1325121.98  364.53
   1  -1  14  728.24  144.52
   1  -1  14  601.67  189.44
  -1  -1 -14  657.14  134.13
  -1   1 -14  811.74  187.99
  -1   1 -14  721.41  146.02
  -1  -1 -14  724.02  121.95
   1  -1  15 7493.99  158.23
   1  -1  15 7416.53  189.72
  -1  -1 -15 7324.20  192.39
  -1   1 -15 7406.95  167.21
  -1  -1 -15 7324.53  150.86
  -1   1 -15 7669.77  189.51
   1  -1  16  164.51  114.49
   1  -1  16  255.49  143.31
  -1   1 -16  183.46  115.85
  -1   1 -16  174.37   89.88
  -1  -1 -16  202.83  136.01
  -1  -1 -16  169.01  188.78
   1  -1  1787477.71 1083.76
   1  -1  1798657.75 1329.47
  -1  -1 -1788981.72 1149.95
  -1   1 -1788365.92 1084.82
  -1  -1 -1787339.99 1071.93
  -1   1 -1785934.48 1211.16
   1  -1  18 5209.85  192.39
   1  -1  18 5337.48  227.90
  -1  -1 -18 5611.97  277.49
  -1   1 -18 5597.78  192.86
  -1  -1 -18 5925.61  216.39
  -1   1 -18 5528.56  159.64
   1  -1  19 1862.47  153.99
  -1   1 -19 2110.64  232.81
  -1   1 -19 2100.56  123.99
  -1  -1 -19 2157.10  117.77
  -1  -1 -19 1998.85  148.89
   1  -1  20   48.00  123.60
  -1  -1 -20    6.73   92.28
  -1   1 -20  211.74  201.67
  -1   1 -20  -87.54  151.84
  -1  -1 -20   95.80  121.57
   1  -1  21  -48.11  125.59
  -1  -1 -21  151.13  200.08
  -1   1 -21 -116.74  158.10
  -1   1 -21   54.42  126.56
  -1  -1 -21   56.11  152.31
  -1   1 -22 2161.61  145.86
  -1  -1 -22 2208.81  166.31
  -1   1 -22 2356.33  263.14
  -1  -1 -22 2219.71  130.49
  -1   1 -23 4942.23  205.52
  -1   1 -23 4770.87  176.17
  -1  -1 -23 4742.94  239.71
  -1  -1 -23 4656.01  297.92
  -1   1 -24 2455.16  238.04
  -1  -1 -24 2572.50  147.36
  -1   1 -24 2498.21  190.27
  -1  -1 -24 2556.68  287.47
  -1   1 -2518321.23  487.86
  -1  -1 -2518814.41  378.39
  -1  -1 -2518229.31  408.54
  -1   1 -2517646.22  430.23
  -1   1 -26  560.15  166.81
  -1  -1 -26  450.83  207.49
  -1   1 -26  435.37  138.46
  -1  -1 -26  421.88  262.51
  -1  -1 -27 3606.52  174.83
  -1   1 -27 3674.10  210.05
  -1   1 -27 3496.43  178.72
  -1  -1 -27 3592.87  212.72
  -1  -1 -28  106.07  205.69
  -1  -1 -28    0.83  160.09
  -1   1 -28  220.15  204.88
  -1   1 -28 -135.71  260.57
  -1  -1 -2912117.01  443.07
  -1   1 -2912050.52  291.13
  -1   1 -2912534.38  334.19
  -1  -1 -2912539.46  291.94
  -1   1 -30 1487.16  205.93
  -1  -1 -30 1171.21  255.80
  -1   1 -30 1427.25  170.51
  -1  -1 -30 1411.71  196.69
  -1   1 -31 5972.25  338.01
  -1  -1 -31 6246.46  269.40
  -1  -1 -31 5730.22  389.52
  -1  -1 -31 5657.79  325.62
  -1   1 -31 5969.99  406.11
  -1   1 -32 -149.13  145.81
  -1   1 -32   86.01  155.42
  -1  -1 -32  237.39  148.60
  -1  -1 -32  252.32  177.27
  -1  -1 -32  506.29  293.05
  -1   1 -32  143.47  192.31
  -1   1 -33  715.32  332.98
  -1  -1 -33  561.54  192.88
  -1  -1 -33  520.71  311.99
  -1   1 -33  623.88  161.62
  -1   1 -33  596.86  173.03
  -1  -1 -33  821.47  264.26
  -1   1 -34  148.80  238.96
  -1  -1 -34  100.38  185.77
  -1   1 -34 -198.13  281.95
  -1  -1 -34  101.43  154.00
  -1   1 -34  -18.68  196.72
  -1  -1 -34 -139.49  301.03
  -1  -1 -35 2222.56  297.61
  -1  -1 -35 2017.19  361.46
  -1   1 -35 2221.18  192.91
  -1   1 -35 2260.05  219.77
  -1  -1 -35 2242.07  237.32
  -1   1 -35 2413.09  245.66
   1   3 -35 2592.84  463.04
   1  -3 -35 2730.79  416.04
   1  -3 -35 2730.31  445.79
   1  -3 -34 -164.61  220.63
   1   3 -34 -132.90  234.38
   1  -3 -34   76.64  214.77
   1  -3 -33 6301.56  471.31
   1  -3 -33 6152.64  452.97
   1   3 -33 6397.64  255.81
   1   3 -33 6167.82  348.45
   1   3 -33 6158.45  332.48
   1  -3 -32  429.50  348.15
   1   3 -32  246.31  109.28
   1  -3 -32  239.55  212.29
   1   3 -32  299.68  369.08
   1   3 -32  478.70  207.35
   1  -3 -31 8611.08  330.17
   1   3 -31 8709.33  267.60
   1   3 -31 8357.10  222.56
   1  -3 -31 8470.72  458.94
   1   3 -31 8450.81  504.91
   1  -3 -30   70.89  192.57
   1  -3 -30  128.05  191.29
   1   3 -30  -40.72  207.07
   1   3 -30  -75.81   95.22
   1   3 -30  544.88  194.46
   1   3 -29  -57.08   90.85
   1   3 -29  377.61  164.44
   1  -3 -29  178.00  299.99
   1   3 -29  196.41  201.90
   1  -3 -29  267.82  306.58
   1  -3 -28  103.42  308.66
   1   3 -28   20.78  329.56
   1  -3 -28  163.24  191.97
   1   3 -28  289.51  160.65
  -1  -3  28  133.81  204.76
   1  -3 -27 6715.08  287.31
   1  -3 -27 6572.75  286.66
   1   3 -27 6483.19  288.61
   1   3 -27 6842.28  246.01
  -1  -3  27 6805.36  298.26
   1   3 -26 4085.77  255.00
   1   3 -26 3986.86  148.25
   1  -3 -26 3834.42  374.32
   1  -3 -26 3867.73  242.53
  -1  -3  26 4137.81  404.31
   1  -3 -25  254.75  183.33
   1   3 -25  414.67  122.77
   1  -3 -25   24.37  181.34
   1   3 -25   51.23  190.32
  -1  -3  25    9.66  306.72
   1   3 -24 5851.31  390.51
   1  -3 -24 5802.31  135.63
   1  -3 -24 5891.26  375.52
   1   3 -24 5990.58  150.97
   1  -3 -24 5870.53  389.17
  -1  -3  24 5974.39  263.79
   1   3 -23 1980.57  122.06
   1   3 -23 1799.55  205.52
   1  -3 -23 2155.00  140.37
   1  -3 -23 1933.38  208.05
   1  -3 -23 1999.89  318.77
  -1  -3  23 2469.11  329.08
   1   3 -22 2353.73  203.46
   1  -3 -22 2617.53  311.38
   1  -3 -22 2352.48  135.70
   1  -3 -22 2087.81  310.94
   1   3 -22 2284.55  101.96
  -1  -3  22 2392.64  208.11
   1   3 -21  924.48  186.51
   1   3 -21 1183.20  155.90
   1  -3 -21 1019.04  115.32
   1  -3 -21 1012.14  186.86
   1  -3 -21 1028.79  182.01
  -1  -3  21 1171.08  187.77
   1  -3 -2024071.27  562.50
   1  -3 -2023785.34  331.55
   1   3 -2023440.84  346.34
   1  -3 -2024460.98  439.89
   1   3 -2024837.13  565.15
  -1  -3  2025225.80  576.06
   1   3 -19   94.57  151.70
   1  -3 -19   -6.40   54.61
   1  -3 -19  -77.82  149.86
   1  -3 -19 -193.12  149.88
   1   3 -19 -212.93  101.36
  -1  -3  19 -111.66  143.57
  -1  -3  19 -121.85   62.93
   1  -3 -1825335.97  293.23
   1  -3 -1825631.87  433.08
   1  -3 -1825993.79  548.19
   1   3 -1825950.35  319.84
   1   3 -1825879.57  438.62
  -1  -3  1825897.89  347.76
  -1  -3  1824773.35  431.65
   1   3 -17  300.35   90.38
   1  -3 -17  126.78  146.78
   1  -3 -17  183.59  140.01
   1  -3 -17  246.73   46.90
   1   3 -17  120.00  144.53
  -1  -3  17  223.19  232.26
  -1  -3  17  217.63   88.87
   1  -3 -16  502.47   70.96
   1  -3 -16  795.02  242.58
   1   3 -16  502.81  147.12
   1   3 -16  566.16   91.72
   1  -3 -16  373.87  144.58
  -1  -3  16  543.09  147.57
  -1  -3  16  358.29   89.48
   1  -3 -1555629.26  767.84
   1  -3 -1556700.93  768.82
   1  -3 -1555501.80  597.69
   1   3 -1556844.79  613.27
   1   3 -1555407.44  861.33
  -1  -3  1555374.32  760.45
  -1  -3  1556316.84  637.97
   1  -3 -14  356.42   54.76
   1  -3 -14  145.42  133.61
   1  -3 -14  305.72  223.47
   1   3 -14  194.81  221.43
  -1  -3  14  330.48   73.15
  -1  -3  14  540.82  218.64
   1  -3 -13 4056.90  178.59
   1  -3 -13 3938.96  179.07
   1   3 -13 3820.94  175.69
  -1  -3  13 4027.11  182.47
  -1  -3  13 4084.05  101.04
   1   3 -1247785.43  526.82
   1  -3 -1246518.26  632.77
   1  -3 -1247928.18  651.53
   1   3 -1247165.38  633.13
  -1  -3  1247045.04  636.37
  -1  -3  1248934.71  526.76
   1   3 -1142745.04  579.21
   1  -3 -1142984.03  584.60
   1   3 -1146090.83  571.21
  -1  -3  1144132.51  477.57
  -1  -3  1144449.03  703.32
   1  -3 -10 6427.67  287.91
   1   3 -10 6059.75  114.70
   1   3 -10 6141.07  187.34
  -1  -3  10 6097.63  189.50
  -1  -3  10 6188.64  105.64
   1   3  -9 1953.23  144.47
   1  -3  -9 1746.25  147.61
   1   3  -9 2296.54   77.82
  -1  -3   9 2014.96   70.27
  -1  -3   9 1931.36  145.99
   1   3  -857902.66  727.04
   1   3  -859679.29  623.72
   1  -3  -859049.39  744.73
  -1  -3   859077.47  829.02
  -1  -3   858832.79  599.60
   1  -3  -770889.84  960.36
   1   3  -769523.53  844.42
   1   3  -771466.10  750.12
  -1  -3   768733.76  697.73
  -1  -3   770350.79  855.31
   1  -3  -6  217.92  111.05
   1   3  -6  251.01  170.19
   1   3  -6  159.85   66.79
  -1  -3   6   39.04  174.90
  -1  -3   6  146.47   45.56
   1  -3  -5   77.47  109.18
   1   3  -5  160.33   75.98
   1   3  -5  400.71  163.63
  -1  -3   5  197.44   56.58
  -1  -3   5  507.87  101.28
   1   3  -4 3628.61  117.36
   1   3  -4 3650.10  128.06
   1  -3  -4 3857.54  218.78
  -1   3   4 3699.46   67.95
  -1  -3   4 3710.88  103.49
  -1  -3   4 3561.17  129.42
   1   3  -311679.91  203.17
   1  -3  -311927.72  145.84
   1   3  -311623.71  263.03
  -1  -3   312022.87  153.67
  -1   3   311615.23  155.72
  -1   3   311924.16  217.08
  -1  -3   312276.62  268.33
   1  -3  -223438.66  263.69
   1  -3  -222152.86  365.11
   1   3  -222625.95  269.80
   1   3  -222281.48  287.52
  -1  -3   222373.72  298.23
  -1   3   222286.04  241.12
  -1   3   222603.48  315.51
  -1  -3   222895.19  283.65
   1  -3  -1 2219.80   96.61
   1  -3  -1 2189.08   97.76
   1   3  -1 2194.14   95.23
  -1   3   1 2184.30  188.99
  -1  -3   1 2357.74   81.49
  -1   3   1 2303.55   75.94
  -1  -3   1 2137.87  125.82
   1  -3   036376.15  416.60
   1  -3   037396.78  441.05
   1   3   036334.93  404.40
  -1   3   036626.69  460.54
  -1  -3   037097.90  394.91
  -1  -3   036141.28  457.56
  -1   3   036443.32  441.44
   1  -3   1 4976.64  107.41
   1   3   1 4957.79   98.42
   1  -3   1 4983.52  109.29
  -1   3  -1 4948.40  190.75
  -1   3  -1 4970.26  118.08
  -1  -3  -1 5112.77  116.76
  -1  -3  -1 5175.75  116.71
   1  -3   2 1913.13   98.23
   1  -3   2 1894.65   73.98
  -1  -3  -2 1852.98  101.01
  -1   3  -2 1834.95   93.38
  -1  -3  -2 1889.00   54.31
  -1   3  -2 1854.50  101.30
   1  -3   315078.48  227.69
   1  -3   315102.16  182.71
  -1   3  -314814.90  227.23
  -1   3  -315047.67  203.00
  -1  -3  -315063.44  309.97
  -1  -3  -315467.36  183.74
   1  -3   4  596.20  101.71
   1  -3   4  687.78   48.13
  -1   3  -4  631.69   68.99
  -1   3  -4  734.90  101.41
  -1  -3  -4  527.88  106.06
  -1  -3  -4  703.38   48.23
   1  -3   5   66.21   64.79
   1  -3   5  138.71  100.74
  -1   3  -5  153.72   58.73
  -1  -3  -5  122.74   30.93
  -1   3  -5   77.08  100.56
   1  -3   634041.55  375.34
   1  -3   635672.72  460.23
  -1  -3  -635094.53  319.11
  -1   3  -635730.50  463.08
  -1   3  -635480.81  421.54
   1  -3   7 1753.32  131.10
   1  -3   7 1723.15   85.47
  -1   3  -7 1795.30  132.24
  -1   3  -7 1598.26  105.61
  -1  -3  -7 1797.76  141.38
   1  -3   8 -122.19  193.23
   1  -3   8  122.46   45.96
  -1  -3  -8   95.93  204.31
  -1   3  -8  228.81   88.04
  -1   3  -8   57.11  119.08
  -1  -3  -8  174.99   27.35
   1  -3   985877.35  956.10
   1  -3   985261.09 1162.95
  -1   3  -986715.40  978.38
  -1  -3  -984951.02  832.34
  -1   3  -986166.57 1172.65
  -1  -3  -985328.41 1074.92
   1  -3  1030248.97  376.81
   1  -3  1030062.88  443.14
  -1   3 -1029810.00  533.61
  -1   3 -1030083.67  373.70
  -1  -3 -1030855.40  454.77
  -1  -3 -1030667.03  312.44
   1  -3  11   74.10  122.95
   1  -3  11 -106.99  116.87
  -1   3 -11   81.28  122.56
  -1  -3 -11   91.70   56.78
  -1  -3 -11  120.91  128.30
   1  -3  1222340.10  366.25
   1  -3  1223211.09  305.79
  -1   3 -1222564.87  309.55
  -1  -3 -1223011.83  248.73
  -1   3 -1222268.63  364.87
  -1  -3 -1223434.72  487.32
   1  -3  1338750.60  434.95
   1  -3  1340950.39  674.31
  -1   3 -1338686.83  546.76
  -1  -3 -1337799.42  553.15
  -1   3 -1339681.19  531.89
  -1  -3 -1339170.52  418.59
   1  -3  1460170.96  713.00
   1  -3  1458417.79  795.14
  -1   3 -1459543.91  905.40
  -1   3 -1458046.48  697.02
  -1  -3 -1458788.61  909.48
  -1  -3 -1458549.23  613.44
   1  -3  1514405.04  304.24
   1  -3  1514471.61  199.66
  -1  -3 -1514680.26  203.75
  -1   3 -1514132.70  298.89
  -1  -3 -1514052.83  301.88
  -1   3 -1514099.04  239.77
   1  -3  16 3893.12  151.61
   1  -3  16 4062.20  195.67
  -1  -3 -16 4010.35   85.06
  -1  -3 -16 3884.15  307.67
  -1   3 -16 4053.14  196.85
  -1   3 -16 3700.61  153.49
   1  -3  1795139.19 1392.16
   1  -3  1792330.64 1144.77
  -1   3 -1793796.75 1168.42
  -1   3 -1793260.41 1263.41
  -1  -3 -1792976.33 1269.29
  -1  -3 -1793375.47 1090.18
   1  -3  18 1586.59  139.25
   1  -3  18 1187.48  172.11
  -1   3 -18 1762.92  148.34
  -1  -3 -18 1233.68  280.40
  -1   3 -18  681.23  280.92
  -1  -3 -18 1176.27   69.28
   1  -3  19   37.49  117.03
   1  -3  19   71.74  155.15
  -1   3 -19   20.13  156.79
  -1  -3 -19  287.96  157.38
  -1   3 -19  118.68   75.73
  -1  -3 -19  179.82   93.97
   1  -3  20  356.49  273.68
   1  -3  20  385.24   80.27
  -1   3 -20  226.01  168.60
  -1   3 -20 1005.82  171.49
  -1  -3 -20  343.59  104.30
  -1  -3 -20  441.68  169.42
   1  -3  21 1573.86  325.07
   1  -3  21 1635.13   99.18
  -1   3 -21 1977.78  309.83
  -1  -3 -21 1732.64  317.43
  -1   3 -21 1647.78  162.40
  -1  -3 -21 1787.95  129.39
   1  -3  22 2791.73  171.69
   1  -3  22 3096.77  228.44
  -1  -3 -22 2756.95  224.03
  -1   3 -22 2853.39  340.51
  -1  -3 -22 2964.18  149.08
  -1   3 -22 3837.74  234.77
   1  -3  23 1410.49  208.25
  -1   3 -23 1331.51  175.28
  -1   3 -23 1547.29  200.37
  -1  -3 -23 1199.59  319.84
  -1  -3 -23 1349.28   92.54
   1  -3  24  201.66  193.50
  -1   3 -24  272.36  188.01
  -1   3 -24  924.26  216.33
  -1  -3 -24  189.49  128.54
  -1  -3 -24   74.13  183.82
  -1  -3 -24  150.44  186.30
  -1   3 -25 2462.93  361.42
  -1   3 -25 2031.00  210.61
  -1  -3 -25 2470.16  110.53
  -1  -3 -25 2488.72  230.46
  -1   3 -26  144.94  181.80
  -1   3 -26  132.10  192.07
  -1  -3 -26   95.20  189.15
  -1  -3 -26   17.45  188.59
  -1  -3 -26  -69.38  136.50
  -1  -3 -27 8256.05  309.15
  -1   3 -27 7901.24  316.98
  -1   3 -27 8179.36  281.72
  -1  -3 -27 7877.38  309.41
  -1  -3 -27 7934.58  241.75
  -1  -3 -28 1961.88  118.70
  -1   3 -28 2153.89  379.49
  -1  -3 -28 2369.76  363.37
  -1   3 -28 2016.75  143.94
  -1  -3 -28 1947.91  362.09
  -1   3 -29  -30.57  122.07
  -1   3 -29   94.78  196.42
  -1  -3 -29   78.77  146.83
  -1  -3 -29 -116.05  309.97
  -1  -3 -29 -161.65  192.85
  -1  -3 -30  476.05  218.80
  -1   3 -30  174.62  227.28
  -1  -3 -30  571.15  108.32
  -1   3 -30  775.06  223.45
  -1  -3 -30  499.28  344.70
  -1   3 -31 1203.72  240.61
  -1   3 -31 1308.85  401.80
  -1  -3 -31 1409.83  245.66
  -1  -3 -31 1288.12  231.57
  -1   3 -32  -53.93  228.31
  -1   3 -32   24.88  111.31
  -1  -3 -32  139.48  201.86
  -1  -3 -32  -95.28  334.00
  -1   3 -32  114.83  220.20
  -1   3 -33   69.35  117.99
  -1  -3 -33   82.94  336.93
  -1  -3 -33    5.06  216.70
  -1   3 -33 -451.53  168.61
  -1   3 -33  116.37  231.98
  -1  -3 -34 2667.44  284.61
  -1   3 -34 2445.01  459.17
  -1  -3 -34 2670.07  271.09
   1   5 -33  614.09  286.57
   1  -5 -33  205.76  272.78
   1  -5 -33  412.76  265.75
   1   5 -32 4990.35  362.50
   1  -5 -32 4450.23  509.10
   1  -5 -32 4940.17  519.41
   1  -5 -31 4335.78  321.28
   1  -5 -31 4417.81  496.29
   1   5 -31 4151.18  532.80
   1  -5 -30  102.98  387.03
   1  -5 -30  367.00  243.88
   1   5 -30  327.93  417.33
   1  -5 -29 4096.05  310.96
   1  -5 -29 4023.97  307.44
   1   5 -29 3993.84  319.96
   1   5 -28 5851.03  164.38
   1  -5 -28 6332.13  335.35
   1   5 -28 5631.34  118.56
   1   5 -28 6130.29  339.17
   1  -5 -28 6337.21  330.06
  -1  -5  28 5847.04  344.13
   1  -5 -27  140.98  208.67
   1   5 -27  204.55  350.36
   1   5 -27  -46.38   85.36
   1  -5 -27  -20.77  214.83
  -1  -5  27   76.56  231.44
   1  -5 -26 3197.66  280.40
   1   5 -26 3020.52  122.96
   1  -5 -26 3294.01  434.79
   1   5 -26 3695.49  452.59
   1  -5 -25 5700.52  462.18
   1   5 -25 5400.90  302.30
   1  -5 -25 5585.04  465.08
   1   5 -25 5470.62  141.26
  -1  -5  25 5573.69  311.58
   1  -5 -24 5945.82  313.49
   1   5 -24 5904.65  148.95
   1  -5 -24 5897.79  462.01
   1   5 -24 6097.23  313.77
  -1  -5  24 5776.44  310.58
   1  -5 -23 1704.40  394.63
   1  -5 -23 1756.62  244.35
   1   5 -23 1776.84  248.43
   1   5 -23 1606.72  103.24
  -1  -5  23 1755.58  391.16
   1  -5 -22  -13.23  214.73
   1   5 -22  -81.22  345.24
   1   5 -22  453.76   96.87
   1  -5 -22  285.79  209.32
  -1  -5  22  368.88  355.33
   1  -5 -21 5983.23  281.99
   1   5 -21 5696.07  433.11
   1   5 -21 5469.43  129.62
   1  -5 -21 5522.01  432.12
  -1  -5  21 5684.36  288.49
  -1  -5  21 5320.96  124.10
   1   5 -2014973.46  223.35
   1  -5 -2015654.42  393.58
   1  -5 -2015391.50  403.90
   1   5 -2015396.70  390.06
  -1  -5  2015213.21  213.00
  -1  -5  2015040.07  392.32
   1   5 -19 4136.39  110.77
   1  -5 -19 4022.86  253.83
   1   5 -19 4236.05  251.56
   1  -5 -19 4447.02  258.18
  -1  -5  19 4511.35  392.41
  -1  -5  19 4186.69  105.77
   1   5 -1811999.22  181.37
   1  -5 -1812377.62  342.38
   1  -5 -1812265.93  338.55
   1   5 -1812186.45  331.58
  -1  -5  1812628.43  178.72
  -1  -5  1812251.17  338.52
   1  -5 -17  125.42  177.72
   1  -5 -17  204.22  167.60
   1   5 -17 -187.01  165.74
   1   5 -17  -92.24   66.96
  -1  -5  17   84.61   61.71
  -1  -5  17  160.35  167.97
   1  -5 -1614399.36  340.48
   1   5 -1614336.51  192.96
   1  -5 -1614266.34  482.36
   1   5 -1614270.25  466.38
  -1  -5  1614440.14  190.19
  -1  -5  1614106.79  464.26
   1   5 -15  323.04   65.49
   1  -5 -15   68.37  169.79
   1   5 -15  250.66  267.41
   1  -5 -15  328.27  171.72
  -1  -5  15  335.44   62.86
  -1  -5  15  293.98  268.64
   1  -5 -14 1281.35  293.03
   1  -5 -14 1452.91  182.00
   1   5 -14 1318.56  276.44
   1   5 -14 1412.13   76.36
  -1  -5  14 1376.75   71.94
  -1  -5  14 1297.58  173.96
   1  -5 -13 1547.76  283.62
   1   5 -13 1439.41  265.50
   1  -5 -13 1650.32  176.54
   1   5 -13 1535.63   76.20
  -1  -5  13 1579.88  174.05
  -1  -5  13 1574.68   72.74
   1  -5 -1227233.31  569.87
   1   5 -1227210.42  317.71
   1   5 -1226556.30  544.96
  -1  -5  1227143.09  310.43
  -1  -5  1227814.67  548.60
   1   5 -11 6967.07  314.36
   1   5 -11 7032.80  131.12
   1  -5 -11 6956.50  232.21
  -1  -5  11 7104.14  121.62
  -1  -5  11 6934.33  221.80
   1  -5 -10 5372.48  201.36
   1   5 -10 5248.49  118.15
   1   5 -10 5295.45  285.95
  -1  -5  10 5482.54  194.68
  -1  -5  10 5301.71  107.33
   1   5  -9 1622.05  235.22
   1   5  -9 1524.50   94.68
   1  -5  -9 1787.07  253.04
  -1  -5   9 1604.27  151.11
  -1  -5   9 1464.24   87.06
   1   5  -836665.57  407.10
   1   5  -837639.83  621.45
  -1  -5   837320.97  442.17
  -1  -5   837702.71  623.20
   1  -5  -7 3915.28  176.13
   1   5  -7 4025.46  246.48
   1   5  -7 3891.83   90.74
  -1  -5   7 4100.96  248.16
  -1  -5   7 3775.30  115.61
   1   5  -6  750.13  122.82
   1  -5  -6  583.09  223.89
   1   5  -6  657.10   65.86
  -1  -5   6  705.22   61.00
  -1  -5   6  750.30  121.35
   1  -5  -5   12.99   34.22
   1  -5  -5  239.50  119.11
   1   5  -5  227.55  104.92
   1   5  -5  169.99  104.28
  -1   5   5  110.31   38.85
  -1  -5   5  195.58  103.78
  -1  -5   5   43.24   60.92
   1   5  -4 2508.43  142.32
   1  -5  -4 2480.93  144.76
   1   5  -4 2370.28  200.39
   1  -5  -4 2249.35   89.37
  -1   5   4 2443.47   69.60
  -1  -5   4 2419.34  123.32
  -1  -5   4 2344.67   90.67
   1  -5  -3 8722.83  153.27
   1   5  -3 8499.77  158.54
   1   5  -3 8407.81  180.80
   1  -5  -3 8460.32  276.25
  -1  -5   3 8502.46  154.39
  -1   5   3 8548.89  169.40
  -1  -5   3 8266.83  231.33
   1  -5  -2  165.89   54.52
   1   5  -2  234.13  147.10
   1  -5  -2  153.41  158.43
  -1   5   2   33.82  113.19
  -1  -5   2  199.73  120.92
  -1   5   2  212.15  103.09
  -1  -5   2  203.73  127.25
   1  -5  -123891.97  403.23
   1  -5  -125240.20  341.30
   1   5  -123615.84  320.67
  -1   5   123667.97  350.65
  -1  -5   123801.80  370.65
  -1   5   124127.33  437.01
  -1  -5   124659.02  360.72
   1  -5   012445.62  186.18
   1   5   012279.10  196.39
   1  -5   012312.41  274.64
  -1  -5   012135.43  206.33
  -1   5   012182.62  197.04
  -1   5   012366.18  227.40
  -1  -5   012639.89  228.19
   1  -5   1 4739.16  119.77
   1  -5   1 4628.32  188.46
   1   5   1 4542.25  111.77
  -1   5  -1 4667.63  193.13
  -1  -5  -1 4610.84  199.10
  -1   5  -1 4653.33  143.30
  -1  -5  -1 4661.25  139.00
   1  -5   2  650.09   89.79
   1  -5   2  818.47   88.79
  -1  -5  -2  780.36   90.87
  -1   5  -2  782.03   99.66
  -1   5  -2  746.59  101.94
   1  -5   3 4135.10  170.79
   1  -5   3 3838.24  132.16
  -1   5  -3 3852.03  139.28
  -1  -5  -3 3725.07  146.57
  -1  -5  -3 3758.42  109.40
  -1   5  -3 3726.36  183.68
   1  -5   4 7751.85  200.04
   1  -5   4 7917.76  256.89
  -1   5  -4 7956.13  261.18
  -1  -5  -4 8139.98  200.02
  -1  -5  -4 8098.89  137.70
   1  -5   5    9.89   99.29
   1  -5   5   51.10  103.95
  -1   5  -5  -57.45  116.75
  -1   5  -5   51.68  173.63
  -1  -5  -5  128.31   56.43
  -1  -5  -5  -13.06  117.75
   1  -5   623782.71  360.39
   1  -5   623984.44  327.82
  -1  -5  -623794.15  377.69
  -1   5  -623064.45  343.51
  -1  -5  -623295.80  247.94
  -1   5  -623681.79  446.56
   1  -5   724216.04  332.20
   1  -5   724653.52  382.90
  -1   5  -724652.36  350.59
  -1  -5  -725173.22  243.78
  -1  -5  -725082.05  398.97
  -1   5  -725083.80  477.58
   1  -5   8 2123.30   75.95
   1  -5   8 1874.79  149.62
  -1  -5  -8 2002.03  252.24
  -1   5  -8 1830.82  123.11
  -1   5  -8 1783.93  238.29
   1  -5   9   61.30   78.40
   1  -5   9  116.46  127.41
  -1   5  -9  102.67   94.28
  -1  -5  -9   63.79  141.07
  -1  -5  -9  191.10  136.46
  -1   5  -9  193.88  207.85
   1  -5  10 9881.59  170.95
   1  -5  10 9707.43  242.41
  -1   5 -10 9568.95  338.89
  -1  -5 -10 9530.79  359.20
  -1  -5 -10 9729.26  254.49
  -1   5 -10 9549.98  183.96
   1  -5  11 5367.41  131.47
   1  -5  11 5573.06  304.58
  -1   5 -11 5092.67  304.53
  -1  -5 -11 5376.42  208.41
  -1   5 -11 5325.05  145.30
  -1  -5 -11 5062.59  217.41
   1  -5  12 3739.95  118.67
   1  -5  12 4016.07  292.21
  -1   5 -12 3655.15  128.14
  -1   5 -12 3911.85  294.44
  -1  -5 -12 3745.14  314.57
  -1  -5 -12 3642.27  198.75
   1  -5  1312614.67  202.39
   1  -5  1312675.26  295.08
  -1  -5 -1312176.29  311.69
  -1   5 -1312347.47  299.33
  -1   5 -1312478.93  215.10
   1  -5  1449379.25  551.93
   1  -5  1448383.28  720.85
  -1   5 -1448085.37  585.31
  -1  -5 -1450078.64  869.02
  -1   5 -1449347.16  728.29
  -1  -5 -1449142.04  745.66
   1  -5  15 8411.26  132.29
   1  -5  15 7751.54  268.08
  -1   5 -15 8536.63  274.57
  -1   5 -15 8021.15  171.47
  -1  -5 -15 8843.56  419.17
  -1  -5 -15 8021.47  401.23
   1  -5  16 1253.35   67.03
   1  -5  16  954.99  185.40
  -1   5 -16 1183.75  111.44
  -1  -5 -16 1215.93  316.68
  -1  -5 -16 1102.87  201.33
  -1   5 -16 1227.27  194.27
   1  -5  1742270.19  521.88
   1  -5  1744514.98  822.33
  -1   5 -1741637.58  495.67
  -1   5 -1740815.77  807.17
  -1  -5 -1741666.19  828.34
  -1  -5 -1741411.95  815.77
   1  -5  18 4943.24  142.57
   1  -5  18 4532.54  248.27
  -1   5 -18 5117.43  155.15
  -1   5 -18 4953.29  397.69
  -1  -5 -18 4613.27  257.42
  -1  -5 -18 4796.46  395.45
   1  -5  19 1045.29  206.22
   1  -5  19  950.68  107.60
  -1   5 -19  719.28  214.34
  -1   5 -19 1332.61  133.26
  -1  -5 -19  807.37  210.67
  -1  -5 -19  890.30  216.50
   1  -5  20  -61.51  184.94
   1  -5  20  -15.88   94.58
  -1  -5 -20  -71.25  192.67
  -1   5 -20   73.98   65.16
  -1   5 -20   67.41  195.37
  -1  -5 -20  -84.78  196.26
   1  -5  2121127.73  318.57
   1  -5  2123812.25  667.67
  -1   5 -2119982.91  333.12
  -1   5 -2121627.35  478.53
  -1  -5 -2120826.59  480.83
  -1  -5 -2122075.47  483.61
   1  -5  22  960.92  245.67
   1  -5  22 1072.71  120.30
  -1  -5 -22 1173.16  235.20
  -1   5 -22  661.41  145.41
  -1   5 -22 1321.02  381.01
  -1  -5 -22 1224.77  371.26
   1  -5  23 9919.02  214.22
   1  -5  2310317.45  368.08
  -1   5 -23 9763.23  524.01
  -1   5 -2310700.65  243.36
  -1  -5 -2310312.25  364.92
  -1  -5 -2310570.51  358.94
   1  -5  24  200.50  222.62
   1  -5  24   63.85   65.84
  -1   5 -24  -49.95  121.34
  -1  -5 -24  -16.58  218.78
  -1  -5 -24  262.68  353.39
  -1   5 -24  278.83  217.62
  -1   5 -25 6721.81  325.22
  -1  -5 -25 6735.94  498.15
  -1   5 -25 6890.88  201.32
  -1  -5 -25 7025.18  333.90
  -1  -5 -26  437.03  229.93
  -1   5 -26  200.71  373.93
  -1   5 -26  257.40  128.02
  -1  -5 -26  146.31  373.40
  -1   5 -27  183.61   86.22
  -1  -5 -27  226.16  377.74
  -1   5 -27   30.33  382.78
  -1  -5 -27  314.36  233.95
  -1  -5 -28 2538.21  279.11
  -1   5 -28 2445.87  283.51
  -1   5 -28 2067.71  106.00
  -1  -5 -28 2154.68  274.92
  -1  -5 -29  899.73  265.65
  -1   5 -29  962.68  270.30
  -1  -5 -29  619.93  414.53
  -1  -5 -30 5331.80  514.52
  -1   5 -30 4372.67  537.27
  -1  -5 -30 4737.33  331.18
  -1   5 -31  -46.22  261.96
  -1  -5 -31   -4.59  404.13
  -1  -5 -31   80.80  244.86
  -1  -5 -32  438.17  277.23
  -1  -5 -32  241.45  419.73
  -1   5 -32  408.90  280.78
  -1   5 -33 1696.88  505.28
  -1  -5 -33 1430.88  300.12
  -1  -5 -33 1238.73  289.36
   1  -7 -31 1651.35  343.05
   1  -7 -31 2008.16  349.48
   1   7 -31 1628.83  354.63
   1  -7 -30   -4.33  460.14
   1  -7 -30 -103.55  291.94
   1   7 -30  -65.97  282.23
   1   7 -29 2033.79  336.12
   1  -7 -29 1801.32  530.95
   1  -7 -28 1614.40  507.86
   1  -7 -28 1682.75  322.12
   1   7 -28 2096.65  505.25
  -1  -7  28  667.88  315.28
   1  -7 -27  189.98  449.03
   1   7 -27  186.55  459.55
   1  -7 -27   24.94  435.90
  -1  -7  27  255.39  277.61
   1  -7 -26  993.33  300.31
   1   7 -26 1435.92  298.11
   1  -7 -26 1077.26  297.48
  -1  -7  26 1456.51  302.66
   1   7 -25  671.13  285.84
   1  -7 -25  782.96  282.77
   1  -7 -25  771.72  281.40
  -1  -7  25  993.37  476.02
   1  -7 -24 3979.57  504.90
   1   7 -24 3960.97  327.28
   1  -7 -24 4183.32  331.80
  -1  -7  24 3257.00  490.25
   1  -7 -23 1712.35  285.15
   1  -7 -23 1825.11  285.76
   1   7 -23  891.39  463.38
  -1  -7  23 1564.16  287.43
   1  -7 -22 1168.42  282.22
   1   7 -22 1536.19  444.73
   1  -7 -22 1427.26  440.16
  -1  -7  22 1412.58  264.80
   1  -7 -21 -132.47  241.76
   1   7 -21   61.06   42.34
   1   7 -21 -389.67  381.81
   1  -7 -21  102.68  238.78
  -1  -7  21 1012.63  388.69
   1   7 -20 7639.24  347.68
   1   7 -20 7493.50  108.49
   1  -7 -20 7851.17  353.01
   1  -7 -20 7563.82  354.65
  -1  -7  20 7892.41  514.96
   1   7 -19 2448.79   71.17
   1  -7 -19 2503.24  282.74
   1  -7 -19 2476.33  445.88
   1   7 -19 2427.93  264.59
  -1  -7  19 2442.69  270.35
  -1  -7  19 2175.38   67.17
   1   7 -1810906.12  155.78
   1  -7 -1810879.86  377.16
   1  -7 -1810542.22  383.84
   1   7 -1810581.83  353.77
  -1  -7  1810654.21  358.03
  -1  -7  1810579.83  150.65
   1   7 -17 1622.42   78.14
   1   7 -17 1493.51  234.87
   1  -7 -17 1359.45  253.45
   1  -7 -17 1821.53  399.26
  -1  -7  17 1804.45  234.29
  -1  -7  17 1630.39   73.76
   1   7 -16  137.43  195.28
   1   7 -16  228.20   66.46
   1  -7 -16   81.89  214.59
   1  -7 -16  234.63  214.57
  -1  -7  16  520.18  317.82
  -1  -7  16  170.93   67.82
   1   7 -15 7451.76  142.87
   1  -7 -15 7540.49  310.69
   1   7 -15 7276.04  283.00
   1  -7 -15 7518.98  312.62
  -1  -7  15 7462.87  146.47
  -1  -7  15 7183.06  288.22
   1   7 -14  182.13  181.13
   1  -7 -14  160.19  326.77
   1  -7 -14  242.10  333.62
   1   7 -14  223.45   80.45
  -1  -7  14  249.34  181.91
  -1  -7  14  350.15   73.63
   1   7 -13   40.66  171.12
   1  -7 -13  163.21  190.79
   1   7 -13  142.95   82.61
  -1  -7  13  170.97   48.83
  -1  -7  13  307.83  169.92
   1   7 -12 2489.10   79.02
   1   7 -12 2534.96  201.09
   1  -7 -12 2266.32  223.99
  -1  -7  12 2510.32  111.05
  -1  -7  12 2442.24  201.40
   1   7 -11  193.49  154.30
   1  -7 -11   48.47  177.05
   1   7 -11  207.27   92.09
  -1  -7  11  203.53  251.12
  -1  -7  11   65.25   52.79
   1   7 -10 1416.96  168.81
   1  -7 -10 1411.63  191.79
   1   7 -10 1408.77  112.85
  -1  -7  10 1575.34  271.83
  -1  -7  10 1521.22   71.30
   1   7  -9  311.27  140.14
   1   7  -9   14.63   65.01
   1  -7  -9   77.83  260.25
  -1  -7   9  144.74  139.09
  -1  -7   9   76.39   93.80
   1   7  -8   52.37   67.71
   1   7  -8  120.04  133.78
   1  -7  -8   42.06  154.37
  -1  -7   8   80.52   64.51
  -1  -7   8  -35.41  130.95
   1   7  -7 5083.63  285.56
   1  -7  -7 5265.01  221.12
  -1  -7   7 5422.06  127.01
  -1  -7   7 5242.34  190.71
   1   7  -6  443.35  216.20
   1  -7  -6  476.41  156.75
  -1  -7   6  563.89  128.35
  -1  -7   6  552.05  124.77
   1  -7  -5  190.66  136.72
   1   7  -5  100.34  121.68
  -1  -7   5  190.90  114.30
  -1  -7   5   40.66   84.60
   1   7  -480711.30 1054.47
   1  -7  -481508.52 1099.07
  -1  -7   482756.21 1102.67
  -1   7   480810.88  946.82
  -1  -7   479417.71 1031.62
   1   7  -3 3362.27  231.14
   1  -7  -3 3244.67  257.83
   1  -7  -3 3468.22   99.18
  -1  -7   3 3242.10  139.97
  -1  -7   3 3331.94  195.08
  -1   7   3 3214.26  104.73
   1   7  -2 7552.97  184.38
   1  -7  -2 7144.01  187.67
   1  -7  -2 7342.66  202.28
  -1  -7   2 7557.68  170.15
  -1  -7   2 7541.04  242.30
  -1   7   2 7283.29  152.85
   1   7  -1  800.44  105.77
   1  -7  -1  927.62  123.50
   1  -7  -1  889.62   84.27
  -1  -7   1 1009.92  173.29
  -1  -7   1 1010.38   94.12
  -1   7   1  933.41   96.94
   1  -7   022878.50  367.94
   1   7   022286.67  386.57
   1  -7   022043.03  349.95
  -1   7   022535.35  393.30
  -1  -7   022329.65  417.74
  -1  -7   022529.34  311.38
   1  -7   1 2833.10  207.57
   1  -7   1 2820.66  177.34
  -1  -7  -1 3116.04  150.94
  -1   7  -1 2743.92  133.07
  -1  -7  -1 2884.28  219.02
   1  -7   2 3751.36  202.96
   1  -7   2 3343.81  209.48
  -1  -7  -2 3711.86  160.67
  -1  -7  -2 3766.35  149.27
  -1   7  -2 3603.16  221.26
  -1   7  -2 3740.76  151.20
   1  -7   320999.73  325.89
   1  -7   321474.16  334.12
  -1   7  -321527.03  406.56
  -1  -7  -321186.24  452.46
  -1   7  -320586.36  333.50
  -1  -7  -321267.10  271.24
   1  -7   4 8415.86  201.04
   1  -7   4 8513.63  179.22
  -1   7  -4 8313.20  182.33
  -1  -7  -4 8283.83  226.55
  -1   7  -4 8057.98  206.29
  -1  -7  -4 8346.59  167.91
   1  -7   5  920.95  152.30
   1  -7   5  796.56  128.77
  -1  -7  -5  877.78   87.63
  -1   7  -5  903.77  137.25
  -1   7  -5  925.76  159.19
  -1  -7  -5  839.14  239.51
   1  -7   626597.54  361.18
   1  -7   627082.64  428.24
  -1  -7  -625561.56  308.77
  -1   7  -626821.04  519.35
  -1   7  -626823.54  367.16
  -1  -7  -627320.36  457.76
   1  -7   7 9090.74  236.23
   1  -7   7 9113.55  217.42
  -1   7  -7 9164.52  228.65
  -1   7  -7 8559.69  339.70
   1  -7   8 3090.74  180.40
   1  -7   8 3158.87  104.41
  -1   7  -8 2855.31  111.23
  -1  -7  -8 3005.67  199.58
  -1   7  -8 2994.04  273.53
   1  -7   9 1842.26  175.89
   1  -7   9 1806.86   84.73
  -1   7  -9 1523.84  269.94
  -1  -7  -9 1972.53  192.67
  -1   7  -9 1683.39  143.00
  -1  -7  -9 1700.79  195.85
   1  -7  10 2174.64  187.74
   1  -7  10 2215.02  127.99
  -1  -7 -10 2080.37  203.42
  -1   7 -10 2273.73  141.45
  -1   7 -10 2220.00  291.81
  -1  -7 -10 2293.88  325.89
   1  -7  11 5012.96  226.37
   1  -7  11 5023.09  155.31
  -1   7 -11 4410.35  336.23
  -1  -7 -11 4535.66  371.47
  -1   7 -11 4789.35  164.24
  -1  -7 -11 4865.73  248.56
   1  -7  12 8484.61  189.19
   1  -7  12 8306.19  401.41
  -1   7 -12 8624.38  194.50
  -1  -7 -12 8326.36  299.09
  -1   7 -12 8489.24  397.24
  -1  -7 -12 8500.93  436.81
   1  -7  13   36.23  280.37
   1  -7  13   52.40   94.29
  -1   7 -13   47.12   61.14
  -1  -7 -13  -22.07  306.31
  -1   7 -13 -110.97  277.08
  -1  -7 -13  197.47  189.56
   1  -7  14 1173.59  322.59
   1  -7  14 1169.17   74.66
  -1  -7 -14 1292.12  225.95
  -1   7 -14 1220.57  113.01
  -1   7 -14 1428.04  327.01
  -1  -7 -14 1128.88  225.51
   1  -7  15 1899.77  223.91
   1  -7  15 1783.95  119.14
  -1   7 -15 1895.68   78.82
  -1   7 -15 1899.34  350.97
  -1  -7 -15 2079.61  242.50
  -1  -7 -15 1637.70  245.19
   1  -7  16  642.68  210.48
   1  -7  16  601.85   99.09
  -1  -7 -16  463.68  365.21
  -1  -7 -16  565.68  230.99
  -1   7 -16  599.64  337.28
  -1   7 -16  659.25   98.29
   1  -7  17 7443.54  309.65
   1  -7  17 7419.73  169.03
  -1  -7 -17 7308.85  333.21
  -1   7 -17 7227.43  160.47
  -1   7 -17 7445.29  307.27
  -1  -7 -17 7354.04  329.39
   1  -7  18  145.81   86.68
   1  -7  18  407.12  347.92
  -1   7 -18  104.40  220.88
  -1  -7 -18   85.47  357.21
  -1  -7 -18   61.89  237.16
  -1   7 -18  173.32   86.99
   1  -7  19  374.77  390.61
   1  -7  19  597.02   88.98
  -1   7 -19  490.07  238.23
  -1  -7 -19  511.72  241.26
  -1   7 -19  618.98   87.18
  -1  -7 -19  460.78  254.99
   1  -7  20  -62.94  237.56
   1  -7  20  126.22   79.62
  -1  -7 -20  -77.64  232.64
  -1  -7 -20  232.75  237.48
  -1   7 -20   84.39   77.34
  -1   7 -20   66.24  226.71
   1  -7  21 6690.28  142.61
   1  -7  21 6709.04  356.45
  -1   7 -21 6846.58  115.65
  -1  -7 -21 7250.92  359.30
  -1  -7 -21 7016.58  535.77
  -1   7 -21 6940.73  344.54
   1  -7  22 4196.88  116.53
   1  -7  22 4870.29  338.63
  -1  -7 -22 4889.52  338.09
  -1   7 -22 4525.27  117.59
  -1  -7 -22 4202.13  340.79
   1  -7  23  656.11   73.55
   1  -7  23  810.39  281.71
  -1   7 -23  536.69  427.32
  -1  -7 -23  836.48  276.95
  -1   7 -23  711.20   76.31
  -1  -7 -23 1071.28  273.40
   1  -7  24 -243.91  282.12
  -1   7 -24  746.92  266.50
  -1  -7 -24  908.89  438.42
  -1  -7 -24  564.22  279.80
  -1  -7 -25  297.24  264.23
  -1   7 -25  122.76  250.68
  -1  -7 -25 -278.96  261.65
  -1  -7 -26 2233.79  521.27
  -1   7 -26 2352.57  322.88
  -1  -7 -26 2308.35  498.73
  -1   7 -27  267.91  458.12
  -1  -7 -27  189.62  452.40
  -1  -7 -27  416.80  295.07
  -1  -7 -28   89.47  280.80
  -1  -7 -28 -745.30  468.55
  -1   7 -28 -168.30  284.59
  -1   7 -29 -118.79  285.12
  -1  -7 -29 -217.96  464.89
  -1  -7 -29   89.76  286.20
  -1  -7 -30  171.55  308.04
  -1   7 -30  145.30  306.04
  -1  -7 -30   83.51  306.20
   1  -9 -27 1186.09  563.20
   1   9 -27 1175.41  563.95
   1  -9 -27  862.62  364.67
   1  -9 -26 1814.63  352.47
   1   9 -26  854.62  350.84
   1  -9 -26  971.02  352.34
   1  -9 -25 1217.77  337.41
   1   9 -25  922.27  329.72
   1  -9 -25 1054.64  339.55
  -1  -9  25  687.48  328.56
   1  -9 -24 1021.57  521.66
   1   9 -24  697.57  316.55
   1  -9 -24  749.74  334.88
  -1  -9  24  508.78  320.16
   1   9 -23  366.06  280.27
   1  -9 -23  -43.57  297.43
   1  -9 -23  343.84  299.81
  -1  -9  23    0.15  293.46
   1  -9 -22  438.51  316.38
   1   9 -22  580.58  295.50
   1  -9 -22  810.27  504.25
  -1  -9  22 1023.90  298.26
   1   9 -21  879.47  481.06
   1  -9 -21  676.39  508.61
   1  -9 -21 1548.51  319.30
  -1  -9  21  600.17  482.12
   1  -9 -20 3987.00  357.49
   1   9 -20 3645.08  520.75
   1  -9 -20 3927.85  348.64
  -1  -9  20 3375.51  520.90
   1  -9 -19 1444.08  486.83
   1   9 -19 1562.09  454.63
   1  -9 -19 1077.34  310.74
  -1  -9  19 1502.59  271.00
   1   9 -18  -24.73  388.21
   1  -9 -18  239.78  274.70
   1  -9 -18  195.83  267.91
  -1  -9  18 -138.79  245.72
  -1  -9  18  228.00   53.02
   1  -9 -17 4882.05  340.84
   1  -9 -17 4863.25  346.20
   1   9 -17 4327.74  480.47
  -1  -9  17 4665.62  309.45
   1  -9 -16 1562.20  287.75
   1   9 -16 1902.85  404.43
   1  -9 -16 1693.90  450.33
  -1  -9  16 1706.19  256.15
  -1  -9  16 1529.42  101.31
   1   9 -15 5108.31  445.03
   1  -9 -15 4691.01  320.71
   1  -9 -15 4777.38  331.67
  -1  -9  15 5067.96  141.91
  -1  -9  15 5231.61  439.23
   1   9 -14 3578.94  412.20
   1  -9 -14 3472.24  297.41
   1  -9 -14 3685.37  469.37
  -1  -9  14 3344.42  400.60
  -1  -9  14 3393.99  134.68
   1   9 -13 1472.01  359.16
   1  -9 -13 1363.78  404.21
   1  -9 -13 1485.76  408.60
  -1  -9  13 1382.96  118.29
  -1  -9  13 1490.24  346.01
   1   9 -12   82.84  312.29
   1  -9 -12  -58.29  221.98
   1  -9 -12  298.96  213.32
  -1  -9  12  181.61  187.58
  -1  -9  12  131.11  110.86
   1   9 -11 3874.35  380.76
   1  -9 -11 3996.12  287.40
   1  -9 -11 4175.24  278.58
  -1  -9  11 4029.78  167.51
  -1  -9  11 4114.56  242.52
   1  -9 -1015282.40  564.63
   1   9 -1014791.37  362.51
  -1  -9  1014731.09  292.79
  -1  -9  1014844.18  359.95
   1   9  -9 2798.97  209.51
   1  -9  -9 2612.50  377.80
  -1  -9   9 2643.56  203.70
  -1  -9   9 2700.33  170.49
   1  -9  -8  -69.87  180.80
   1   9  -8 -158.66  157.24
  -1  -9   8  203.03  138.47
  -1  -9   8  159.20  150.65
   1   9  -7   74.70  241.16
   1  -9  -7  472.07  276.66
  -1  -9   7   15.48  139.99
  -1  -9   7   10.48  147.31
   1   9  -6  939.44  261.59
   1  -9  -6 1100.05  190.81
  -1  -9   6 1016.55  148.93
  -1  -9   6 1000.77  112.33
   1   9  -5  481.17  154.65
   1  -9  -5  228.40  174.91
  -1  -9   5  476.40  111.61
  -1  -9   5  329.66  138.99
   1   9  -424539.07  429.45
   1  -9  -424809.18  462.90
  -1  -9   425095.41  403.47
  -1  -9   424919.16  415.36
   1   9  -3 2633.93  260.99
   1  -9  -3 2564.17  198.67
  -1  -9   3 2631.90  154.68
  -1  -9   3 2643.94  154.73
   1  -9  -212481.44  300.16
   1   9  -212433.93  272.37
  -1  -9   212418.19  271.70
  -1  -9   212551.83  328.07
   1  -9  -1  441.20  237.02
  -1  -9   1  376.04  208.76
  -1  -9   1  204.31  167.23
  -1   9   1  301.66  173.10
   1  -9   016148.84  332.97
  -1  -9   016632.39  339.26
  -1   9   016227.36  294.49
  -1  -9   016344.10  425.41
   1  -9   1  332.17  114.14
   1  -9   1  246.67  135.69
  -1  -9  -1  361.86  149.47
  -1  -9  -1  382.67   93.34
  -1   9  -1  392.35  199.82
   1  -9   2  200.82  128.92
   1  -9   2  135.22  117.64
  -1  -9  -2  247.22  150.87
  -1  -9  -2  150.58  135.37
  -1   9  -2   68.53  130.21
   1  -9   322498.91  385.60
   1  -9   321883.63  374.39
  -1   9  -322018.23  494.69
  -1  -9  -322768.56  320.92
  -1  -9  -321704.75  533.56
   1  -9   4  184.95  133.39
   1  -9   4  220.78  114.49
  -1   9  -4  245.02  227.93
  -1  -9  -4  352.07  159.40
  -1  -9  -4   48.55   72.61
   1  -9   510106.61  224.66
   1  -9   510344.23  357.16
  -1  -9  -5 9862.57  295.41
  -1   9  -510100.41  270.50
   1  -9   6 2353.48  279.83
   1  -9   6 2290.28  134.86
  -1  -9  -6 2197.03  208.90
  -1  -9  -6 2301.37  207.94
  -1   9  -6 2363.47  185.44
   1  -9   7 2629.95  290.18
   1  -9   7 2665.26  201.20
  -1  -9  -7 2766.27  221.99
  -1  -9  -7 2335.16  218.69
  -1   9  -7 2670.23  302.66
   1  -9   8 9493.66  260.85
   1  -9   8 9720.23  396.25
  -1  -9  -810089.93  451.60
  -1  -9  -8 9409.50  447.39
  -1   9  -8 9903.68  411.02
   1  -9   9 3875.57  135.62
   1  -9   9 3913.12  342.03
  -1  -9  -9 3841.52  256.92
  -1  -9  -9 4063.16  387.10
  -1   9  -9 3982.88  347.53
   1  -9  10 7026.60  394.16
   1  -9  10 6670.30  216.93
  -1   9 -10 6768.29  403.21
  -1  -9 -10 6977.57  308.58
  -1  -9 -10 6725.81  305.16
   1  -9  11  840.53  323.30
   1  -9  11  844.36   91.00
  -1  -9 -11  803.29  229.04
  -1  -9 -11  996.22  229.31
  -1   9 -11  910.99  201.02
   1  -9  12 4407.80  401.82
   1  -9  12 4392.70  174.44
  -1  -9 -12 4398.49  441.73
  -1  -9 -12 4615.22  443.53
  -1   9 -12 4361.36  259.94
   1  -9  13  336.54  352.20
   1  -9  13  610.47  127.78
  -1  -9 -13  824.28  238.19
  -1  -9 -13  559.37  387.50
  -1   9 -13  583.32   84.78
  -1   9 -13  597.71  211.24
   1  -9  14 1360.12  132.57
   1  -9  14 1323.06  242.40
  -1  -9 -14 1458.68  266.71
  -1  -9 -14 1558.92  267.10
  -1   9 -14 1607.52  233.56
  -1   9 -14 1383.30   90.61
   1  -9  15 3046.98  146.56
   1  -9  15 3163.21  279.24
  -1  -9 -15 3029.33  469.66
  -1  -9 -15 3108.04  301.96
  -1   9 -15 3112.87  270.64
  -1   9 -15 3064.63  102.88
   1  -9  16  838.99  247.99
   1  -9  16  603.25  114.53
  -1  -9 -16  842.86  268.95
  -1  -9 -16  845.18  273.53
  -1   9 -16  484.37  241.02
  -1   9 -16  592.78   73.58
   1  -9  17  269.76  250.05
   1  -9  17  333.97   93.45
  -1   9 -17  244.80   65.60
  -1  -9 -17  351.59  269.01
  -1  -9 -17  213.57  266.87
  -1   9 -17  307.46  390.32
   1  -9  1821170.66  548.01
  -1  -9 -1821184.30  579.95
  -1   9 -1819861.45  723.02
  -1  -9 -1820390.63  781.74
   1  -9  19 2320.05  322.66
  -1  -9 -19 3129.37  348.77
  -1  -9 -19 2995.68  339.55
  -1   9 -19 2747.99  480.36
   1  -9  20 -709.48  274.72
  -1  -9 -20  500.72  278.42
  -1  -9 -20  320.92  282.05
  -1   9 -20  350.53  411.63
  -1  -9 -21 1123.97  314.21
  -1  -9 -21  751.60  497.26
  -1   9 -21  755.76  294.25
  -1  -9 -22  853.02  320.14
  -1  -9 -22  383.62  318.57
  -1   9 -22  835.94  299.62
  -1   9 -23  148.82  299.12
  -1  -9 -23   25.04  309.05
  -1  -9 -23  281.99  300.95
  -1  -9 -24 1547.79  572.86
  -1  -9 -24 2021.69  370.07
  -1   9 -24 1890.17  352.86
  -1  -9 -25 5227.38  436.20
  -1  -9 -25 4788.49  431.97
  -1   9 -25 5257.41  416.96
  -1  -9 -26  534.42  343.46
  -1  -9 -26  337.30  332.95
  -1   9 -26 -329.51  532.16
   1 -11 -20  252.51  491.44
   1 -11 -20   47.92  321.22
   1  11 -20   -7.67  282.36
   1 -11 -19  582.32  324.84
   1  11 -19  383.59  291.01
   1 -11 -19  352.49  328.03
   1 -11 -18  295.13  295.22
   1 -11 -18   61.43  295.43
   1  11 -18   26.54  258.40
  -1 -11  18 -239.49  263.48
   1  11 -17 1258.84  283.28
   1 -11 -17 1316.65  327.84
  -1 -11  17 1294.12  293.95
   1 -11 -16  327.21  303.13
   1  11 -16  467.49  256.89
  -1 -11  16  555.57  266.89
   1 -11 -15 8761.96  426.64
   1  11 -15 8904.16  373.09
  -1 -11  15 9107.04  389.53
   1  11 -14 3028.68  284.35
   1 -11 -14 2692.94  329.75
  -1 -11  14 2796.98  286.76
   1 -11 -13  705.13  436.17
   1  11 -13  345.82  377.64
  -1 -11  13  773.63  236.42
  -1 -11  13 1091.33  134.62
  -1 -11  13  587.80   96.52
   1 -11 -12 1081.12  272.41
   1  11 -12  816.61  371.44
   1 -11 -12 1087.25  267.24
  -1 -11  12  961.46  226.95
  -1 -11  12 1045.60  157.30
   1  11 -11 5627.17  444.90
   1 -11 -11 5469.41  331.80
   1 -11 -11 5466.15  322.67
  -1 -11  11 5212.06  286.11
  -1 -11  11 5282.22  225.30
   1 -11 -10 6911.66  498.45
   1 -11 -10 6533.54  481.27
   1  11 -10 6666.51  440.81
  -1 -11  10 6404.59  251.61
  -1 -11  10 6696.21  289.86
   1 -11  -9  860.29  365.25
   1  11  -9  694.03  209.24
   1 -11  -9  855.24  380.16
  -1 -11   9  851.63  120.02
  -1 -11   9  728.50  198.12
   1 -11  -8 2929.13  252.01
   1 -11  -8 3251.45  265.97
   1  11  -8 3027.08  231.29
  -1 -11   8 3030.30  218.57
  -1 -11   8 3021.67  220.47
   1 -11  -7 2409.29  378.89
   1 -11  -7 2428.08  241.82
  -1 -11   7 2375.67  223.86
  -1 -11   7 2690.85  203.30
   1 -11  -6 1459.10  219.67
  -1 -11   6 1528.82  216.06
  -1 -11   6 1415.62  172.40
   1 -11  -5  179.92  183.50
  -1 -11   5   86.76  195.68
  -1 -11   5   29.39  145.60
   1 -11  -4 2022.92  338.27
  -1 -11   4 1877.06  241.75
  -1 -11   4 2060.13  171.26
   1 -11  -3  121.85  167.85
  -1 -11   3   13.25  128.55
  -1 -11   3  156.59  210.68
   1 -11  -2 3697.20  228.00
  -1 -11   2 3698.09  196.35
   1 -11  -1 2616.63  311.35
  -1 -11   1 2170.95  183.73
  -1 -11   1 2572.45  189.35
   1 -11   0  963.60  172.85
  -1 -11   0  653.52  263.85
  -1 -11   0  828.99  168.29
   1 -11   1  875.14  258.18
  -1 -11  -1  855.84  176.37
  -1 -11  -1  859.10  169.74
   1 -11   2  349.63  234.77
  -1 -11  -2  348.91  167.18
  -1 -11  -2  310.74  272.92
   1 -11   3  602.22  142.43
  -1  11  -3  391.77  158.35
  -1 -11  -3  533.08  181.14
  -1 -11  -3  123.39  276.61
   1 -11   4  542.92  139.85
  -1 -11  -4  334.33  285.06
  -1 -11  -4  613.60  297.21
  -1  11  -4  459.28  164.36
   1 -11   5   27.91  122.73
  -1  11  -5  269.49  248.10
  -1 -11  -5   -2.31  183.40
  -1 -11  -5   93.60  170.30
   1 -11   6  400.07  127.48
  -1  11  -6  315.40  173.29
  -1 -11  -6  396.42  314.58
  -1 -11  -6  368.76  187.88
   1 -11   7  355.09  120.41
  -1  11  -7  -26.31  176.83
  -1 -11  -7  170.22  196.81
  -1 -11  -7  102.83  199.57
   1 -11   8   19.29  111.94
  -1  11  -8  129.25  174.81
  -1 -11  -8  -72.70  200.35
  -1 -11  -8 -159.79  307.03
   1 -11   9  283.49  178.01
  -1 -11  -9  131.88  350.29
  -1 -11  -9  159.23  343.80
  -1  11  -9 -124.57  313.57
   1 -11  10 5736.60  251.94
  -1 -11 -10 5932.00  330.26
  -1  11 -10 6185.58  437.66
  -1 -11 -10 6171.37  322.62
   1 -11  11   44.87  103.13
  -1  11 -11  249.14  332.69
  -1 -11 -11   91.65  237.15
  -1 -11 -11  125.59  228.63
   1 -11  12 1187.20  176.38
  -1 -11 -12 1161.45  275.49
  -1 -11 -12 1523.91  425.78
  -1  11 -12 1275.34  236.09
   1 -11  13  149.91  149.32
  -1  11 -13  121.59  221.33
  -1 -11 -13  163.30  411.94
  -1  11 -14  882.43  260.62
  -1 -11 -14 1245.19  295.88
  -1 -11 -15  674.65  294.23
  -1  11 -15  512.79  260.18
  -1 -11 -16 1019.98  307.58
  -1  11 -16  730.03  272.78
  -1  11 -17 2042.20  306.19
  -1 -11 -17 2090.64  355.97
  -1 -11 -17 1910.77  348.30
  -1 -11 -18 8839.31  468.96
  -1 -11 -18 9356.33  477.34
  -1  11 -18 9127.56  429.93
  -1  11 -19 2801.23  343.57
  -1 -11 -19 2808.34  615.91
  -1 -11 -19 2620.36  385.30
  -1 -11 -20  145.69  328.93
  -1 -11 -20  151.33  516.89
  -1  11 -20  262.69  294.75
   1 -13  -8 1496.28  434.53
   1 -13  -8 1828.79  281.36
  -1 -13   8 1494.26  162.82
  -1 -13   8 1831.12  153.06
  -1 -13   7 2392.91  178.50
  -1 -13   7 2678.50  272.80
   1 -13  -6  440.68  230.92
   1 -13  -6  -14.94  225.53
  -1 -13   6  245.78  235.95
  -1 -13   6  173.13  146.77
   1 -13  -5  418.48  215.40
   1 -13  -5  249.91  223.60
  -1 -13   5  134.26  244.29
  -1 -13   5   86.04  236.56
   1 -13  -4  858.21  226.60
  -1 -13   4  681.55  271.07
  -1 -13   4  911.88  267.41
   1 -13  -3 2820.32  250.59
   1 -13  -3 3114.50  257.36
  -1 -13   3 2749.94  314.76
  -1 -13   3 2755.93  319.31
   1 -13  -2   99.46  316.77
   1 -13  -2  -18.94  309.21
  -1 -13   2  145.22  170.24
  -1 -13   2  111.79  261.11
   1 -13  -1  111.52  187.97
   1 -13  -1    7.56  298.02
  -1 -13   1  153.54  266.14
  -1 -13   1  137.43  276.88
   1 -13   0 1333.67  324.54
   1 -13   0 1686.77  216.82
  -1 -13   0 2145.97  335.86
  -1 -13   0 1617.19  207.35
   1 -13   1   -5.46  268.66
   1 -13   1 -125.93  258.37
  -1 -13  -1  -54.63  174.26
  -1 -13  -1  102.94  179.75
   1 -13   2  210.55  173.72
   1 -13   2  103.19  177.23
  -1 -13  -2  198.96  194.48
   1 -13   3  239.48  173.38
   1 -13   3  349.24  172.40
  -1 -13  -3  294.79  204.42
  -1 -13  -3  343.17  210.86
   1 -13   4  903.45  178.42
   1 -13   4 1104.35  279.66
  -1 -13  -4 1057.91  227.90
   1 -13   5  744.07  264.93
   1 -13   5  677.95  170.61
  -1 -13  -5 1176.41  367.41
  -1 -13  -5  967.86  237.05
   1 -13   6   88.09  241.15
   1 -13   6  153.08  153.93
  -1 -13  -6   44.80  350.71
  -1 -13  -6  168.45  228.74
   1 -13   7 1465.70  170.88
   1 -13   7 1743.52  259.07
  -1 -13  -7 1412.98  414.17
   1 -13   8 1322.26  243.77
   1 -13   8 1226.18  252.12
  -1 -13  -8 1721.95  272.80
  -1 -13  -8 1591.01  271.26
   2   0 -36 3630.08  345.21
   2   0 -36 3759.93  329.93
   2   0 -35   41.21  151.99
   2   0 -35  -27.93  170.09
   2   0 -35 -178.73  266.24
   2   0 -34   46.89  250.61
   2   0 -34  205.29  160.47
   2   0 -34    9.82  171.75
   2   0 -33   37.56  150.51
   2   0 -33   43.15  258.88
   2   0 -33   90.82  242.31
   2   0 -3211874.19  306.98
   2   0 -3211915.70  318.87
   2   0 -3212143.51  298.70
   2   0 -31 -145.20  224.33
   2   0 -31    7.19  221.53
   2   0 -31   70.61  150.77
   2   0 -30 4209.15  198.18
   2   0 -30 4499.98  321.87
   2   0 -30 4317.18  197.30
   2   0 -29  102.00  215.08
   2   0 -29   68.71  147.17
   2   0 -29  117.63  136.12
   2   0 -28 7679.10  232.49
   2   0 -28 7766.43  242.84
   2   0 -28 7886.91  321.40
   2   0 -27 -124.82  206.63
   2   0 -27  196.16  224.44
   2   0 -27   47.32  123.68
   2   0 -2612429.38  369.05
   2   0 -2612716.34  380.43
   2   0 -2612833.28  273.52
   2   0 -25  123.56  121.60
   2   0 -25  -36.14  115.93
   2   0 -25  -39.40  114.49
  -2   0  25  -28.14  117.60
   2   0 -24  670.77  203.36
   2   0 -24  829.82  138.18
  -2   0  24  850.20  213.12
   2   0 -23 1166.43  138.81
   2   0 -23  677.37  226.01
  -2   0  23  563.46  138.74
   2   0 -22106289.8 1490.33
   2   0 -22108125.3 1491.07
  -2   0  22102166.5 1366.86
   2   0 -21 -170.78  106.44
   2   0 -21 -202.98  117.19
  -2   0  21  -99.26  182.32
   2   0 -20 2024.43  129.23
   2   0 -20 2046.22  190.47
  -2   0  20 1952.42  127.54
   2   0 -19  -11.82   92.69
   2   0 -19   21.39  157.91
  -2   0  19  154.65  155.93
   2   0 -1812292.01  284.96
   2   0 -1811786.60  294.30
  -2   0  1811581.99  218.86
   2   0 -17   68.45   93.49
   2   0 -17  109.43   88.85
  -2   0  17   55.76  152.21
   2   0 -16 3813.89  187.65
   2   0 -16 3780.46  134.15
  -2   0  16 3890.91  133.36
   2   0 -15   82.46   90.85
   2   0 -15  -69.01   83.88
  -2   0  15   63.13  144.83
   2   0 -1428560.36  440.78
   2   0 -1428094.02  371.67
  -2   0  1427505.31  371.45
   2   0 -13  711.68  100.43
   2   0 -13  813.90   94.99
  -2   0  13  641.82  161.09
   2   0 -1242433.83  509.24
   2   0 -1242089.43  559.67
  -2   0  1242075.58  574.58
   2   0 -11  779.02  133.96
   2   0 -11  748.22   90.55
  -2   0  11  723.74   92.66
   2   0 -10 3454.26  106.20
   2   0 -10 3496.62  109.36
  -2   0  10 3528.94  114.03
   2   0  -9  356.06   76.21
   2   0  -9  356.88   78.10
  -2   0   9  104.72  138.79
   2   0  -8105714.7 1178.26
   2   0  -8102109.2 1218.27
  -2   0   8104455.6 1260.79
   2   0  -7  386.76   84.34
  -2   0   7  346.99   89.38
   2   0  -6 6393.90  128.43
  -2   0   6 6553.94  138.11
   2   0  -5   87.92   57.18
   2   0  -5  127.41   48.19
  -2   0   5   91.25   62.54
   2   0   451798.48  552.70
  -2   0  -452388.49  567.71
   2   0   5   57.31   86.56
  -2   0  -5   87.81   76.45
  -2   0  -5  202.13   92.53
   2   0   635553.01  499.82
  -2   0  -634817.22  403.20
  -2   0  -636049.08  432.37
   2   0   7  105.24   84.66
  -2   0  -7  111.31  143.61
  -2   0  -7   13.80  131.77
   2   0   815261.95  221.63
  -2   0  -814642.11  210.30
  -2   0  -814461.30  284.69
   2   0   9   18.06  140.24
  -2   0  -9   54.12  142.08
  -2   0  -9  122.45   76.26
   2   0  1065754.19  775.58
  -2   0 -1065695.05  759.84
  -2   0 -1066225.41  846.55
   2   0  11  127.82   91.53
  -2   0 -11   84.66  151.63
  -2   0 -11 -105.84  141.38
   2   0  1217687.17  342.78
  -2   0 -1217546.69  346.10
  -2   0 -1217997.93  265.09
   2   0  13  192.83  100.08
  -2   0 -13   70.60  155.80
  -2   0 -13  644.42  190.33
   2   0  14 3721.44  212.57
  -2   0 -14 3842.48  141.49
  -2   0 -14 3887.54  136.56
   2   0  15  195.93  102.99
  -2   0 -15  204.34  109.05
  -2   0 -15  122.40  161.41
   2   0  1642573.52  640.70
  -2   0 -1642612.14  554.71
  -2   0 -1642484.52  641.17
   2   0  17  144.19  110.07
  -2   0 -17 -105.70  167.53
  -2   0 -17  -36.88  170.71
  -2   0 -1832189.96  454.83
  -2   0 -1832930.34  467.77
  -2   0 -19  137.49  117.72
  -2   0 -19   46.96  176.58
  -2   0 -20 2107.95  140.75
  -2   0 -20 1999.62  142.18
  -2   0 -21  115.47  190.21
  -2   0 -21 -544.66  207.12
  -2   0 -22 6788.55  202.46
  -2   0 -22 6332.59  204.85
  -2   0 -23  305.64  138.42
  -2   0 -23  -40.62  126.73
  -2   0 -24 1496.65  244.47
  -2   0 -24 1374.14  234.78
  -2   0 -25   88.96  135.48
  -2   0 -25  222.00  150.67
  -2   0 -26  149.40  220.59
  -2   0 -26   79.29  139.46
  -2   0 -27  170.06  238.30
  -2   0 -27  189.23  148.34
  -2   0 -2823134.28  437.95
  -2   0 -2823628.33  556.69
  -2   0 -29  260.30  167.41
  -2   0 -29  330.65  266.60
  -2   0 -30  806.37  178.85
  -2   0 -30  814.37  289.51
  -2   0 -31  229.86  261.28
  -2   0 -31   34.80  161.12
  -2   0 -32 3151.13  225.02
  -2   0 -32 3517.75  219.40
  -2   0 -33   67.41  169.33
  -2   0 -33  224.15  288.51
  -2   0 -33  130.19  278.01
  -2   0 -34 5065.04  259.08
  -2   0 -34 4756.52  270.47
  -2   0 -34 4786.78  250.83
  -2   0 -35 -155.81  186.08
  -2   0 -35  100.20  182.89
  -2   0 -35  248.49  274.98
   2  -2 -36 5323.32  438.08
   2   2 -36 5110.38  477.99
   2  -2 -36 5336.56  438.07
   2  -2 -35 1061.46  213.14
   2   2 -35  812.93  145.65
   2   2 -35 1367.01  291.10
   2   2 -35 1053.02  234.19
   2  -2 -35  940.77  350.98
   2   2 -34  839.63  212.98
   2   2 -34  952.86  172.69
   2  -2 -34  501.23  336.10
   2   2 -34  995.08  229.45
   2  -2 -34  640.02  215.41
   2   2 -33 2323.75  251.88
   2   2 -33 2103.81  389.01
   2  -2 -33 2619.14  234.14
   2  -2 -33 2518.66  228.99
   2   2 -33 2344.69  231.29
   2   2 -32 7159.19  296.27
   2   2 -32 7193.19  455.82
   2  -2 -32 6721.02  403.19
   2  -2 -32 7263.88  415.21
   2   2 -32 7063.45  281.70
   2   2 -31  425.61  185.33
   2  -2 -31  542.37  189.68
   2   2 -31  369.93  137.75
   2  -2 -31  376.40  181.24
   2   2 -31  254.58  202.70
   2  -2 -30 1473.97  298.76
   2   2 -30 1312.19  124.48
   2   2 -30 1329.71  217.49
   2  -2 -30 1430.93  200.90
   2   2 -30 1295.30  202.85
   2  -2 -29  275.33  274.76
   2  -2 -29  -17.87  169.20
   2   2 -29  221.77  299.89
   2   2 -29  295.26  173.56
   2   2 -29  118.99  161.60
  -2  -2  29   36.29  180.70
   2   2 -28 3562.53  234.29
   2   2 -28 3337.08  143.36
   2  -2 -28 3631.14  334.11
   2  -2 -28 3493.72  330.99
   2  -2 -28 3414.12  151.05
   2   2 -28 3308.09  148.45
  -2  -2  28 3526.92  240.63
   2   2 -27 6586.64  253.76
   2  -2 -27 6398.84  177.50
   2  -2 -27 6581.57  254.85
   2  -2 -27 6412.18  248.63
   2   2 -27 6290.74  269.51
  -2  -2  27 7118.54  384.20
   2   2 -26 1612.16  215.16
   2  -2 -26 1324.61  183.26
   2  -2 -26 1282.89  181.51
   2   2 -26 1609.09  305.58
   2  -2 -26 1237.78  179.74
  -2  -2  26 1351.42  190.04
   2  -2 -25   19.57  150.05
   2  -2 -25  103.65  151.72
   2   2 -25   15.87   92.86
   2  -2 -25  108.37  148.99
   2   2 -25  109.52  259.25
  -2  -2  25  143.54  160.11
   2  -2 -24  151.30   92.34
   2  -2 -24   19.17  243.80
   2   2 -24  252.75  103.90
   2  -2 -24  197.11  147.03
   2   2 -24   78.37  158.61
  -2  -2  24   47.45  261.31
   2   2 -23 5742.60  236.25
   2   2 -23 5682.76  209.48
   2  -2 -23 5867.97  336.60
   2  -2 -23 5844.88  154.10
   2  -2 -23 5910.76  225.40
  -2  -2  23 5611.77  240.65
   2   2 -2237370.48  560.26
   2   2 -2238750.18  720.45
   2  -2 -2238827.99  556.32
   2  -2 -2238390.05  592.38
   2  -2 -2238690.39  595.62
  -2  -2  2238148.47  724.10
   2   2 -21 2631.63  158.74
   2   2 -21 2889.48  288.60
   2  -2 -21 2954.11  179.92
   2  -2 -21 3021.26  181.43
   2  -2 -21 2835.37  167.02
  -2  -2  21 2887.46  189.59
   2   2 -20 8812.57  245.38
   2   2 -20 8836.45  212.58
   2  -2 -20 8792.04  238.34
   2  -2 -20 8885.19  241.70
   2  -2 -20 9019.93  218.93
  -2  -2  20 8692.40  248.86
   2  -2 -1926454.90  338.96
   2   2 -1927459.89  345.08
   2   2 -1927278.73  439.27
   2  -2 -1927307.46  433.19
   2  -2 -1926642.59  429.71
  -2  -2  1926799.37  537.37
   2   2 -18 7227.17  133.79
   2   2 -18 7281.55  212.75
   2  -2 -18 7492.28  305.20
   2  -2 -18 7421.12  207.21
   2  -2 -18 7518.34  139.26
  -2  -2  18 7691.14  220.01
  -2   2  18 6941.64  133.09
   2   2 -17 4996.96  105.95
   2  -2 -17 5203.77  184.65
   2  -2 -17 4826.92  176.37
   2   2 -17 4809.35  272.51
   2  -2 -17 5128.46  112.00
  -2   2  17 4995.44  109.35
  -2  -2  17 5083.56  276.67
   2   2 -16 4619.34  137.04
   2  -2 -16 3948.31  168.63
   2  -2 -16 4775.44  102.15
   2  -2 -16 4597.98  259.61
   2   2 -16 4656.36  262.85
  -2  -2  16 4726.66  178.69
   2   2 -15  439.71  208.24
   2  -2 -15  515.60   61.88
   2  -2 -15  523.47  125.37
   2  -2 -15  537.97  127.51
  -2  -2  15  493.66  212.72
  -2   2  15  480.20   60.51
   2  -2 -1462392.83  801.55
   2   2 -1459707.68  770.26
   2  -2 -1460727.73  694.74
   2   2 -1460836.42  688.87
   2  -2 -1459773.91  767.90
  -2   2  1460992.53  695.41
  -2  -2  1460720.03  790.81
   2  -2 -13 1189.98   92.29
   2  -2 -13 1161.20  132.41
   2  -2 -13 1236.58  218.24
   2   2 -13 1249.49  134.20
  -2  -2  13 1277.96   88.43
  -2  -2  13 1237.55  134.98
  -2   2  13 1157.13   88.85
   2   2 -12  945.82   51.10
   2  -2 -12  978.07  127.11
   2  -2 -12  908.49  128.86
   2   2 -12 1032.95  127.15
   2  -2 -12  940.95   51.74
  -2  -2  12 1019.68  131.40
  -2  -2  12  978.02   77.20
  -2   2  12 1035.27   81.22
   2   2 -11 8886.68  131.93
   2  -2 -11 8680.65  136.87
   2   2 -11 8594.92  197.30
   2  -2 -11 8442.59  195.79
  -2  -2  11 8562.72  130.72
  -2   2  11 8483.81  108.64
  -2  -2  11 8672.89  199.17
   2  -2 -10 2761.39  215.74
   2   2 -10 2656.09  139.67
   2   2 -10 2835.07   72.61
  -2  -2  10 2599.80  140.70
  -2  -2  10 2733.34   74.70
  -2   2  10 2779.13   74.89
   2  -2  -9 1702.52  124.99
   2   2  -9 1696.56   53.66
   2   2  -9 1635.34  124.53
  -2  -2   9 1708.36   73.64
  -2   2   9 1783.70   59.45
  -2  -2   9 1770.81  126.97
   2   2  -8 7565.71   91.23
   2  -2  -8 7782.72  178.71
   2   2  -8 7850.34  260.36
  -2  -2   8 7541.60   91.34
  -2  -2   8 7855.67  183.83
  -2   2   8 7666.94  106.90
   2  -2  -714337.51  237.00
   2   2  -713966.90  232.81
   2   2  -713203.28  130.57
  -2   2   713251.85  134.40
  -2  -2   714831.53  329.05
  -2  -2   713052.80  134.72
   2  -2  -6  254.17  177.60
   2   2  -6  328.13  105.28
   2   2  -6  293.39   31.65
  -2  -2   6  261.20   21.25
  -2  -2   6  384.98  109.12
  -2   2   6  312.37   25.37
   2   2  -5 -142.73  179.69
   2  -2  -5  157.63  194.67
  -2  -2   5   95.32  112.20
  -2   2   5  150.77  117.63
  -2  -2   5  252.54   37.58
   2   2  -446973.35  556.03
   2   2  -447067.25  463.29
   2  -2  -447257.84  670.12
  -2  -2   446908.88  562.09
  -2  -2   446229.46  458.65
  -2   2   446763.92  682.21
   2   2  -3   50.10   93.46
   2  -2  -3  -62.46  106.43
  -2  -2   3   79.65   42.68
  -2   2   3  120.94   53.34
  -2   2   3  189.55  113.16
  -2  -2   3    6.12   98.08
   2   2  -2 1599.18  173.30
   2  -2  -2 1373.46  114.28
  -2  -2   2 1536.33  101.09
  -2  -2   2 1491.75  108.70
  -2   2   2 1477.32   93.21
  -2   2   2 1499.29  129.25
   2  -2  -1124233.2 1415.30
   2   2  -1122256.8 1370.18
  -2   2   1126301.4 1459.47
  -2   2   1126436.4 1416.54
  -2  -2   1125521.7 1452.54
   2  -2   0  158.11   71.29
   2  -2   0  189.16  129.77
  -2  -2   0   97.75   95.22
  -2   2   0  138.28  166.35
  -2   2   0  184.38  121.05
   2  -2   1  236.57  149.88
   2  -2   1  133.76  115.38
  -2  -2  -1  214.86   83.83
  -2   2  -1  218.49   90.23
  -2   2  -1  159.86   82.89
   2  -2   216662.13  246.70
   2  -2   216181.29  199.48
  -2   2  -216141.76  320.53
  -2   2  -216379.92  294.41
  -2  -2  -216792.65  338.91
   2  -2   355615.62  740.34
   2  -2   357533.72  646.63
  -2  -2  -358994.31  688.97
  -2   2  -357543.68  695.53
  -2   2  -357130.05  662.87
   2  -2   4108821.8 1175.67
   2  -2   4110314.3 1373.82
  -2  -2  -4108363.3 1271.07
  -2   2  -4108852.3 1247.19
  -2   2  -4106621.9 1244.58
   2  -2   520148.59  267.97
   2  -2   520226.97  299.13
  -2   2  -520472.35  237.84
  -2   2  -519989.71  374.67
  -2  -2  -520255.66  301.05
   2  -2   6 8169.27  181.93
   2  -2   6 8209.49  159.38
  -2  -2  -6 7968.90  186.61
  -2   2  -6 8434.76  128.76
  -2   2  -6 8008.47  179.65
   2  -2   753127.58  603.24
   2  -2   753397.13  648.61
  -2   2  -754004.06  577.30
  -2   2  -753742.08  734.10
  -2  -2  -753048.21  654.09
   2  -2   8 1791.03  130.96
   2  -2   8 1832.87  113.77
  -2  -2  -8 1638.27   76.24
  -2   2  -8 1771.78  113.31
  -2   2  -8 1712.99  127.43
  -2  -2  -8 1691.10  213.16
   2  -2   927292.58  355.57
   2  -2   926741.90  467.65
  -2  -2  -926839.68  387.51
  -2   2  -927325.02  314.24
  -2  -2  -927114.69  309.83
  -2   2  -926937.23  383.32
   2  -2  1070853.47  954.98
   2  -2  1066662.83  788.84
  -2   2 -1065832.47  731.66
  -2  -2 -1068019.16  942.70
  -2   2 -1067631.20  930.02
  -2  -2 -1065022.59  720.66
   2  -2  1112810.44  340.04
   2  -2  1112845.06  187.26
  -2  -2 -1112311.29  252.73
  -2  -2 -1113153.84  203.31
  -2   2 -1112795.52  248.71
  -2   2 -1111050.24  266.67
   2  -2  12 1517.53  139.64
   2  -2  12 1633.45  140.47
  -2  -2 -12 1527.20  144.57
  -2  -2 -12 1601.60  105.57
  -2   2 -12 1630.14  141.09
  -2   2 -12 1299.78  227.53
   2  -2  13  686.57  126.04
   2  -2  13  606.26  131.62
  -2  -2 -13  642.40  101.74
  -2  -2 -13  676.91  221.05
  -2   2 -13  713.45   81.36
  -2   2 -13  850.05  212.59
   2  -2  1445811.58  623.77
   2  -2  1445143.81  595.01
  -2   2 -1446662.44  628.84
  -2   2 -1447713.60  648.29
  -2  -2 -1446393.07  635.53
  -2  -2 -1446583.47  569.33
   2  -2  1510996.54  245.75
   2  -2  1511968.16  348.59
  -2  -2 -1510971.04  171.80
  -2   2 -1510730.23  242.27
  -2   2 -1511362.34  241.36
  -2  -2 -1510767.14  344.61
   2  -2  16  379.06  130.22
   2  -2  16 -111.41  216.48
  -2  -2 -16  198.13  130.36
  -2   2 -16  226.28   79.12
  -2   2 -16  197.26  213.32
  -2  -2 -16  292.54  110.94
   2  -2  17   86.60  134.50
   2  -2  17   59.02  132.90
  -2  -2 -17  187.30  137.96
  -2  -2 -17   96.44   71.01
  -2   2 -17  114.69  131.78
  -2   2 -17   63.17   83.97
   2  -2  1848627.58  615.35
   2  -2  1848209.37  696.78
  -2  -2 -1848350.90  801.55
  -2  -2 -1848889.57  642.59
  -2   2 -1848613.17  797.24
  -2   2 -1849243.07  624.69
   2  -2  19 6369.65  232.35
   2  -2  19 7803.20  237.62
  -2  -2 -19 7307.81  243.24
  -2  -2 -19 7642.38  216.87
  -2   2 -19 7502.60  239.87
  -2   2 -19 7434.03  239.68
   2  -2  20  -21.28  153.75
   2  -2  20  155.73  151.30
  -2  -2 -20  204.04   85.67
  -2   2 -20   83.88  155.63
  -2   2 -20  210.14  151.16
  -2  -2 -20   99.35  248.66
   2  -2  2114744.49  256.80
  -2  -2 -2114756.51  303.43
  -2  -2 -2114621.50  328.18
  -2   2 -2114947.22  447.17
  -2   2 -2114336.63  356.23
   2  -2  22 4241.94  152.44
  -2  -2 -22 4015.08  222.07
  -2  -2 -22 4126.50  141.41
  -2   2 -22 4134.94  162.07
  -2   2 -22 4054.11  220.49
  -2  -2 -23 7112.69  384.70
  -2  -2 -23 7589.52  243.99
  -2   2 -23 7421.56  204.59
  -2   2 -23 7522.27  261.21
  -2  -2 -24 1131.18  112.62
  -2  -2 -24  946.01  187.90
  -2   2 -24  910.04  136.36
  -2   2 -24  609.19  293.51
  -2  -2 -25   45.19  161.10
  -2   2 -25 -341.31  199.39
  -2   2 -25  142.90  162.63
  -2  -2 -25   80.24  164.20
  -2  -2 -2614299.70  486.11
  -2  -2 -2614343.29  345.12
  -2   2 -2614063.05  385.66
  -2   2 -2613963.27  362.37
  -2  -2 -27    7.14  179.31
  -2   2 -27  417.99  298.09
  -2   2 -27  145.27  194.49
  -2  -2 -27  -30.70  179.81
  -2  -2 -28 4755.07  251.37
  -2   2 -28 4674.67  190.41
  -2   2 -28 4612.15  258.29
  -2  -2 -28 4398.21  376.01
  -2  -2 -29  -77.86  187.86
  -2   2 -29  248.16  138.78
  -2   2 -29   54.98  189.88
  -2  -2 -29  226.17  122.31
  -2  -2 -29  259.85  185.92
  -2  -2 -30 2149.66  233.96
  -2   2 -30 3051.99  296.52
  -2  -2 -30 2931.14  235.27
  -2   2 -30 3431.77  381.70
  -2  -2 -30 2908.49  244.95
  -2  -2 -31  -10.31  193.72
  -2   2 -31  164.56  198.51
  -2   2 -31 -129.36  233.06
  -2  -2 -31  163.41  126.70
  -2  -2 -31   87.87  305.14
  -2  -2 -32  451.04  200.73
  -2   2 -32  459.09  335.65
  -2  -2 -32  129.94  213.66
  -2   2 -32  209.86  163.21
  -2  -2 -32  559.81  335.30
  -2  -2 -33  488.70  341.72
  -2   2 -33  -36.55  362.09
  -2   2 -33  356.20  189.98
  -2  -2 -33  254.35  140.73
  -2  -2 -33  149.47  340.36
  -2  -2 -34 6734.92  464.66
  -2  -2 -34 6668.51  320.80
  -2  -2 -34 7167.31  332.59
  -2   2 -34 6460.79  429.63
  -2   2 -34 6929.15  333.57
  -2  -2 -35   67.90  144.45
  -2   2 -35  331.78  357.78
  -2  -2 -35  300.98  353.07
  -2   2 -35   31.38  182.61
  -2   2 -35  207.12  233.80
  -2  -2 -35  -83.56  222.60
   2   4 -35 3911.48  336.71
   2  -4 -35 3639.42  319.91
   2  -4 -35 3137.93  298.61
   2  -4 -34  382.36  362.30
   2  -4 -34  123.69  246.51
   2   4 -34 -105.76  424.97
   2   4 -33 4528.74  526.68
   2  -4 -33 3932.66  297.76
   2  -4 -33 3985.44  311.72
   2   4 -32 4880.36  330.97
   2  -4 -32 5297.42  480.78
   2  -4 -32 4858.56  452.54
   2   4 -31 2432.16  286.00
   2  -4 -31 2292.14  422.80
   2  -4 -31 2852.60  276.09
   2   4 -30  324.80  153.77
   2   4 -30  941.59  382.43
   2   4 -30  573.42  123.39
   2  -4 -30  696.16  356.25
   2  -4 -30  700.57  227.55
  -2  -4  30  250.82  245.31
   2   4 -29  736.19  153.30
   2  -4 -29  901.36  228.88
   2   4 -29  877.89  123.92
   2  -4 -29  717.88  229.95
   2   4 -29 1215.82  392.66
  -2  -4  29 1044.52  243.76
   2   4 -28 5350.71  172.35
   2   4 -28 5289.70  188.04
   2  -4 -28 5253.86  288.98
   2   4 -28 5134.31  306.67
   2  -4 -28 4603.78  282.06
  -2  -4  28 6149.18  467.26
   2   4 -27  125.01   65.25
   2   4 -27  -48.95  211.64
   2  -4 -27  145.99  317.02
   2  -4 -27  263.60  206.15
   2   4 -27  -48.61  118.84
  -2  -4  27  165.38  206.74
   2   4 -26 5576.62  181.79
   2  -4 -26 5573.56  417.02
   2  -4 -26 5349.96  282.91
   2   4 -26 5325.04  452.48
  -2  -4  26 5157.63  287.88
   2   4 -25  615.24  129.74
   2   4 -25  758.87  345.92
   2  -4 -25  711.19  213.17
   2  -4 -25  659.99  337.21
  -2  -4  25  661.60  359.54
   2   4 -24 1195.88  219.16
   2  -4 -24 1056.25  207.86
   2  -4 -24 1106.02  213.40
  -2  -4  24 1037.07  228.45
   2   4 -23 7043.14  171.59
   2   4 -23 7333.09  295.64
   2  -4 -23 6836.72  286.34
   2  -4 -23 6565.61  431.15
  -2  -4  23 6425.48  296.24
   2   4 -2218862.91  417.88
   2  -4 -2219372.56  419.05
   2  -4 -2219354.84  426.43
   2   4 -2218577.82  298.58
  -2  -4  2219540.44  571.43
   2   4 -21   46.58   83.91
   2   4 -21 -173.53  282.66
   2  -4 -21   16.52  172.23
   2  -4 -21   37.06  288.05
  -2  -4  21  122.97  178.91
   2   4 -20 2426.72  123.04
   2   4 -20 2730.89  334.80
   2  -4 -20 2722.81  210.04
   2  -4 -20 2513.13  218.39
  -2  -4  20 2751.46  220.91
   2   4 -1910674.90  173.93
   2  -4 -1911794.66  438.14
   2  -4 -1910711.81  295.88
   2   4 -1911460.20  437.74
  -2  -4  1910980.29  434.80
   2   4 -1817414.23  364.47
   2  -4 -1817461.97  370.86
   2  -4 -1817233.68  363.47
   2   4 -1816529.05  218.40
  -2  -4  1817115.49  218.94
  -2  -4  1817312.66  370.03
   2   4 -17 5020.33  226.05
   2  -4 -17 5144.88  337.02
   2   4 -17 5120.45  115.55
   2  -4 -17 4897.64  219.50
  -2  -4  17 5191.52  224.19
  -2  -4  17 4929.28  102.76
   2   4 -1616281.58  202.44
   2  -4 -1616087.16  339.80
   2  -4 -1616443.94  335.32
   2   4 -1616031.38  332.93
  -2  -4  1616038.64  457.06
  -2  -4  1616286.37  216.17
   2   4 -15 9604.04  134.23
   2  -4 -15 9469.32  258.42
   2   4 -15 9749.36  257.96
   2  -4 -15 9688.59  263.70
  -2  -4  15 9969.49  133.09
  -2  -4  15 9898.47  263.12
   2  -4 -1424276.88  417.41
   2  -4 -1423629.75  402.99
   2   4 -1424075.44  403.86
   2   4 -1423435.65  257.25
  -2  -4  1424811.34  280.50
  -2  -4  1424175.26  404.95
   2   4 -13   24.92  137.16
   2  -4 -13  168.86  138.11
   2   4 -13  102.45   48.93
  -2  -4  13   96.04  219.89
  -2  -4  13   89.26   42.73
   2   4 -1221586.12  369.50
   2   4 -1222256.89  241.02
   2  -4 -1221814.45  481.11
  -2  -4  1222366.39  253.20
  -2  -4  1221972.69  375.18
   2  -4 -1177199.12 1110.61
   2   4 -1174666.05  779.79
   2   4 -1175712.20  980.99
  -2  -4  1177200.56 1104.39
  -2  -4  1177661.94  797.32
   2   4 -10 1164.88   60.61
   2  -4 -10 1194.69  151.84
   2   4 -10 1171.27  145.74
  -2  -4  10 1095.73   56.64
  -2  -4  10 1204.08  146.10
   2  -4  -910198.65  244.43
   2   4  -910153.92  234.29
   2   4  -910354.27  142.89
  -2  -4   910280.41  232.90
   2   4  -812263.20  250.04
   2  -4  -811422.10  257.06
   2   4  -812030.74  165.96
  -2  -4   812155.78  158.85
  -2  -4   811963.84  343.46
   2  -4  -798809.93 1245.92
   2   4  -7100381.0 1104.09
   2   4  -798834.21 1319.70
  -2  -4   798443.78 1222.26
  -2  -4   798686.28 1074.45
   2   4  -6 7848.62  279.98
   2  -4  -6 8002.50  208.84
   2   4  -6 8055.99  154.47
  -2   4   6 8118.83  100.84
  -2  -4   6 7911.30  138.86
  -2  -4   6 7806.84  194.33
   2   4  -5  267.42   55.58
   2  -4  -5  281.23  195.31
   2   4  -5   88.91  103.01
  -2   4   5  188.43   53.30
  -2   4   5   -7.36  121.86
  -2  -4   5  200.04  175.55
  -2  -4   5  191.30   52.67
   2   4  -4 4751.08  214.46
   2  -4  -4 4774.59  164.28
  -2   4   4 4927.19  111.67
  -2  -4   4 4893.50  144.71
  -2   4   4 4224.59  248.53
  -2  -4   4 5022.06  138.87
   2  -4  -3   75.60  103.50
   2   4  -3   82.01   89.72
  -2   4   3  102.00   81.24
  -2  -4   3   64.82   96.49
  -2   4   3  132.12  106.75
  -2  -4   3   40.65   80.61
   2  -4  -2  475.70   99.38
   2  -4  -2  530.44   52.22
   2   4  -2  461.78   91.27
  -2   4   2  519.50   62.22
  -2   4   2  548.03  109.46
  -2  -4   2  456.95  109.84
  -2  -4   2  524.99  122.42
   2   4  -1  132.73   77.25
   2  -4  -1  144.71   86.01
   2  -4  -1   -4.79  134.91
  -2   4   1  112.23   99.00
  -2   4   1  191.99  106.86
  -2  -4   1  114.51   62.73
  -2  -4   1   91.26  110.22
   2  -4   0 3418.70  136.89
   2  -4   0 3614.34  113.01
   2   4   0 3536.45  105.10
  -2   4   0 3492.09  105.63
  -2   4   0 3470.04  202.96
  -2  -4   0 3586.06  106.27
  -2  -4   0 3671.95  126.35
   2  -4   1  124.37  116.74
   2  -4   1  183.00  120.23
  -2   4  -1  270.38   80.90
  -2   4  -1  292.76  148.35
  -2  -4  -1  206.20   78.46
  -2  -4  -1  243.48   51.70
   2  -4   2 1901.37  102.49
   2  -4   2 1989.95   88.50
  -2   4  -2 1948.66  106.29
  -2  -4  -2 1864.68   91.34
  -2   4  -2 1918.17  164.18
  -2  -4  -2 1768.25  164.25
   2  -4   331012.53  365.17
   2  -4   331125.30  403.17
  -2   4  -330832.91  405.29
  -2   4  -330885.26  384.24
  -2  -4  -331631.14  357.09
   2  -4   4 4806.61  145.17
   2  -4   4 4822.90  153.03
  -2   4  -4 4920.72  123.58
  -2   4  -4 4839.03  154.11
  -2  -4  -4 5095.28  164.72
  -2  -4  -4 4712.61  104.82
   2  -4   5 1696.44  126.45
   2  -4   5 1674.92  110.56
  -2  -4  -5 1698.32   67.21
  -2   4  -5 1709.93  128.11
  -2  -4  -5 1725.17  139.18
  -2   4  -5 1628.88  145.43
  -2  -4  -5 1226.80  135.12
   2  -4   6  292.69  117.20
   2  -4   6  285.47   58.09
  -2   4  -6  125.95   76.98
  -2   4  -6  503.87  117.52
  -2  -4  -6  311.02   44.36
  -2  -4  -6    4.30  122.56
  -2  -4  -6  373.01  130.15
   2  -4   7  543.68  121.56
   2  -4   7  905.83  131.31
  -2   4  -7 1073.26  131.19
  -2  -4  -7 1046.58  143.12
  -2  -4  -7 1056.89   51.44
   2  -4   8  200.64  118.15
   2  -4   8  112.70   80.76
  -2   4  -8  105.42  115.14
  -2  -4  -8   28.46   33.96
  -2  -4  -8  -63.49  134.42
   2  -4   9 2067.23  149.37
   2  -4   9 1809.47  114.63
  -2   4  -9 1832.34  151.39
  -2   4  -9 2047.39   84.99
  -2  -4  -9 1889.04  261.58
  -2  -4  -9 2093.98   35.32
   2  -4  1024711.63  388.77
   2  -4  1024889.49  331.58
  -2   4 -1024771.34  365.50
  -2   4 -1025391.20  494.10
  -2  -4 -1024779.83  405.50
  -2  -4 -1023342.35  210.64
   2  -4  1128699.34  378.89
   2  -4  1127663.47  428.06
  -2   4 -1128048.03  433.55
  -2   4 -1126929.81  365.66
  -2  -4 -1128592.01  560.53
  -2  -4 -1127173.35  252.83
   2  -4  12 1380.54   69.17
   2  -4  12 1398.04  250.42
  -2   4 -12 1341.93  113.61
  -2   4 -12 1424.69  160.55
  -2  -4 -12 1201.46  165.53
  -2  -4 -12 1340.93   35.43
   2  -4  1332830.67  598.72
   2  -4  1330832.73  396.42
  -2   4 -1330356.49  480.50
  -2  -4 -1330215.42  486.91
  -2   4 -1330311.54  400.58
  -2  -4 -1330447.06  296.51
   2  -4  1437756.32  575.31
   2  -4  1438165.15  480.68
  -2   4 -1436935.74  479.70
  -2   4 -1437978.03  574.40
  -2  -4 -1438537.46  384.78
  -2  -4 -1438082.10  585.28
   2  -4  1515573.72  332.34
   2  -4  1515683.42  256.27
  -2   4 -1516121.38  458.13
  -2   4 -1515620.52  273.80
  -2  -4 -1515453.62  336.30
  -2  -4 -1515328.97  176.53
   2  -4  16 3517.51  144.77
   2  -4  16 3254.38  204.11
  -2   4 -16 3212.64  103.58
  -2   4 -16 3368.00  209.11
  -2  -4 -16 3452.70   79.35
  -2  -4 -16 3331.81  325.23
   2  -4  17 4876.12  115.73
   2  -4  17 4361.47  351.07
  -2   4 -17 4787.64  236.35
  -2   4 -17 4639.71  166.84
  -2  -4 -17 4774.47  100.05
  -2  -4 -17 4618.81  235.14
   2  -4  18 7834.75  193.08
   2  -4  18 7819.94  410.21
  -2   4 -18 7450.50  268.64
  -2   4 -18 6971.15  223.67
  -2  -4 -18 7720.01  134.98
  -2  -4 -18 7819.45  276.13
   2  -4  19 2888.45  226.53
   2  -4  19 2985.50  151.88
  -2  -4 -19 2867.29   96.76
  -2   4 -19 2651.60  169.86
  -2   4 -19 3102.14  344.32
  -2  -4 -19 2754.98  226.36
   2  -4  20  557.62  127.50
   2  -4  20  547.39  197.32
  -2   4 -20  394.80  189.72
  -2   4 -20  281.91   96.25
  -2  -4 -20  485.96   81.34
  -2  -4 -20  708.29  195.92
   2  -4  21 6789.71  204.67
   2  -4  21 6956.06  287.91
  -2   4 -21 6260.74  228.73
  -2   4 -21 6700.82  283.60
  -2  -4 -21 6790.41  148.50
  -2  -4 -21 6927.58  428.05
   2  -4  22  771.47  140.50
   2  -4  22  170.80  215.16
  -2   4 -22  917.62  330.76
  -2   4 -22  408.99  156.11
  -2  -4 -22 -247.26  201.79
  -2  -4 -22  686.12   94.76
  -2  -4 -22  475.22  210.00
   2  -4  23 5883.28  203.47
  -2  -4 -23 5724.23  154.06
  -2   4 -23 5840.20  428.86
  -2   4 -23 5549.52  271.36
  -2  -4 -23 5797.70  293.69
   2  -4  24 1295.95  157.93
  -2   4 -24 1568.36  130.15
  -2   4 -24 1111.40  231.01
  -2  -4 -24 1356.05  115.31
  -2  -4 -24 1234.99  371.27
  -2  -4 -24 1401.41  227.55
  -2  -4 -25  251.81  207.89
  -2   4 -25   74.38  204.88
  -2  -4 -25   69.62  101.25
  -2   4 -25  -42.13  103.40
  -2  -4 -25  163.41  199.48
  -2  -4 -26 7115.79  318.26
  -2   4 -26 7091.83  184.08
  -2   4 -26 7237.40  476.75
  -2  -4 -26 7074.38  471.51
  -2  -4 -26 6611.66  185.38
  -2  -4 -27  722.09  230.20
  -2   4 -27  488.65  234.95
  -2   4 -27  742.84  119.64
  -2  -4 -27  650.04  368.96
  -2   4 -28 1045.56  244.41
  -2   4 -28 1430.69  151.14
  -2  -4 -28 1056.02  244.24
  -2  -4 -28 1006.51  390.77
  -2   4 -29 -117.23  353.25
  -2   4 -29   -7.30  116.92
  -2  -4 -29    9.27  342.20
  -2  -4 -29  -78.43  221.80
  -2  -4 -30 4482.34  306.53
  -2   4 -30 4143.69  266.25
  -2   4 -30 3970.70  307.13
  -2  -4 -30 3962.60  293.78
  -2  -4 -31  659.64  404.63
  -2  -4 -31  862.48  381.82
  -2   4 -31  402.11  246.64
  -2   4 -31  731.67  261.91
  -2   4 -32  166.12  402.37
  -2  -4 -32 -106.49  232.47
  -2  -4 -32 -169.89  381.29
  -2   4 -33  114.59  248.24
  -2  -4 -33  111.29  238.89
  -2  -4 -33 -187.97  232.39
   2  -6 -32  985.04  461.88
   2  -6 -32  719.03  471.46
   2   6 -32  405.08  497.56
   2  -6 -31 1326.79  293.69
   2   6 -31 1710.05  314.04
  -2  -6  31 -275.74  306.15
   2  -6 -30 -349.88  441.45
   2  -6 -30  537.73  421.86
   2   6 -30  209.75  280.15
  -2  -6  30  464.19  283.13
   2  -6 -29  -37.65  247.39
   2  -6 -29  -36.27  253.31
   2   6 -29  163.87  260.93
  -2  -6  29  147.85  262.64
   2  -6 -28 -108.32  388.12
   2  -6 -28  -78.78  238.50
   2   6 -28    8.12  391.76
  -2  -6  28  215.23  418.89
   2  -6 -27  133.41  237.94
   2   6 -27  209.13  399.72
   2  -6 -27  -74.87  244.17
  -2  -6  27 -148.41  392.70
   2  -6 -26 5725.19  338.06
   2  -6 -26 5671.94  343.44
   2   6 -26 5614.51  351.03
  -2  -6  26 6164.01  341.64
   2   6 -25   49.71  239.19
   2  -6 -25   72.67  387.15
   2  -6 -25  286.83  235.43
  -2  -6  25  114.05  238.08
   2  -6 -24   -9.91  235.01
   2  -6 -24  -71.48  231.63
   2   6 -24  -25.06  234.42
  -2  -6  24 -463.87  385.00
   2  -6 -23 1674.11  267.50
   2   6 -23 1817.95  272.55
  -2  -6  23 1533.85  274.86
   2  -6 -2237046.83  892.60
   2   6 -2236688.52  882.70
   2  -6 -2235443.45  699.53
  -2  -6  2234952.10  699.32
   2  -6 -21 4276.73  462.56
   2  -6 -21 4322.33  453.40
   2   6 -21 4518.49  444.77
   2   6 -21 4214.98   67.72
  -2  -6  21 4490.20  463.27
   2  -6 -20 1113.39  372.81
   2  -6 -20 1053.17  234.31
   2   6 -20 1045.28   37.51
   2   6 -20 1123.38  233.93
  -2  -6  20 1064.44  236.97
   2  -6 -19 2262.47  259.40
   2  -6 -19 2956.47  393.24
   2   6 -19 2476.09  245.70
  -2  -6  19 2821.73  253.27
  -2  -6  19 2613.03   62.55
   2  -6 -18 8615.41  320.90
   2  -6 -1810821.35  342.91
   2   6 -1810721.80  128.65
   2   6 -1810763.23  331.60
  -2  -6  1810232.21  334.62
  -2  -6  1810668.63  139.04
   2  -6 -17   88.05  194.47
   2  -6 -17  136.68  184.56
   2   6 -17 -198.45  178.96
   2   6 -17   34.36   39.91
  -2  -6  17   32.91   52.81
  -2  -6  17  223.91  293.64
   2  -6 -16 3765.81  394.17
   2  -6 -16 4312.93  244.94
   2   6 -16 4279.86  235.57
   2   6 -16 4396.65   81.81
  -2  -6  16 4594.76  237.45
  -2  -6  16 4373.29   81.39
   2  -6 -15  -23.21  185.97
   2  -6 -15  254.70  172.24
   2   6 -15  -78.57  165.65
   2   6 -15   56.62   46.27
  -2  -6  15  252.22  165.40
  -2  -6  15   57.60   49.69
   2  -6 -14  192.36  173.50
   2   6 -14  137.15  159.32
   2   6 -14  148.32   54.23
  -2  -6  14  159.22  164.77
  -2  -6  14  163.25   70.95
   2  -6 -13  107.23  171.84
   2   6 -13  131.30   61.13
   2   6 -13  114.88  153.42
  -2  -6  13  183.05   55.13
  -2  -6  13   80.83  257.66
   2   6 -1211969.20  173.58
   2   6 -1211525.30  286.41
  -2  -6  1211740.12  289.12
  -2  -6  1212158.87  171.21
   2   6 -11 9427.13  255.93
   2  -6 -11 9150.32  276.23
   2   6 -11 9614.44  160.19
  -2  -6  11 9631.85  152.05
  -2  -6  11 9598.86  259.97
   2  -6 -10  -19.86  157.53
   2   6 -10   94.84   76.57
   2   6 -10  175.38  136.69
  -2  -6  10  199.16   67.27
  -2  -6  10    4.19  139.26
   2  -6  -9 5458.47  329.65
   2   6  -9 5056.01  191.92
  -2  -6   9 5329.52  290.37
  -2  -6   9 4969.36  124.07
   2  -6  -8 2537.84  183.59
   2   6  -8 2376.18  248.33
  -2  -6   8 2566.25  161.17
  -2  -6   8 2548.46   77.51
   2  -6  -751533.33  729.92
   2   6  -751014.66  790.28
  -2  -6   751334.85  591.19
  -2  -6   752266.34  703.11
   2  -6  -6  559.19  143.20
   2   6  -6  374.78  124.86
  -2   6   6  558.72   74.34
  -2  -6   6  448.70  120.47
  -2  -6   6  623.38   69.64
   2  -6  -5   33.05  126.01
   2   6  -5   93.92  110.25
  -2   6   5  128.29   49.19
  -2  -6   5   64.35  102.36
  -2  -6   5  132.45   67.84
   2  -6  -4  116.42  115.38
   2   6  -4   33.11  165.53
  -2   6   4   93.42   89.49
  -2  -6   4  -24.58  114.88
  -2  -6   4  -75.78  144.52
   2  -6  -3  366.21  189.77
   2   6  -3  266.47  100.69
  -2   6   3  346.79  105.15
  -2   6   3  129.36  123.96
  -2  -6   3  219.28  127.79
  -2  -6   3  251.14  143.53
   2  -6  -213043.74  187.80
   2  -6  -212717.68  319.67
   2   6  -212760.34  225.15
  -2   6   212871.39  244.80
  -2  -6   212736.27  214.38
  -2   6   213149.27  258.99
  -2  -6   213038.01  267.59
   2  -6  -1 4985.26  227.07
   2  -6  -1 4882.06  165.60
   2   6  -1 4965.41  204.56
  -2   6   1 4716.73  167.91
  -2   6   1 5035.05  128.29
  -2  -6   1 5210.75  178.11
  -2  -6   1 5061.00  140.98
   2  -6   0 4665.90  216.24
   2  -6   0 4643.57  170.88
  -2   6   0 4827.32  190.61
  -2   6   0 4542.05  232.88
  -2  -6   0 4787.30  144.50
  -2  -6   0 4620.30  160.34
   2  -6   1  216.65   76.60
   2  -6   1  130.22  146.41
  -2   6  -1  113.86   98.92
  -2   6  -1   71.80   88.81
  -2  -6  -1  144.71   99.11
  -2  -6  -1  -17.72   93.63
   2  -6   2 1167.66  159.78
   2  -6   2 1013.18  101.54
  -2   6  -2  768.79  173.50
  -2   6  -2  984.02  110.35
  -2  -6  -2 1032.23  102.33
  -2  -6  -2 1036.62  178.65
   2  -6   320580.02  377.71
   2  -6   320717.60  296.60
  -2   6  -320282.78  318.31
  -2  -6  -321252.34  286.52
  -2  -6  -320977.55  334.78
  -2   6  -320745.20  370.96
   2  -6   4  538.45  178.31
   2  -6   4  456.20  132.44
  -2   6  -4  522.34   94.61
  -2   6  -4  548.90  185.19
  -2  -6  -4  462.88   81.42
  -2  -6  -4  265.40  197.47
   2  -6   5  744.25   83.31
   2  -6   5 1096.72  196.61
  -2   6  -5  648.49  147.59
  -2   6  -5  812.29  195.17
  -2  -6  -5  807.16   75.16
  -2  -6  -5  756.25  134.97
   2  -6   6  181.75  107.53
   2  -6   6  250.08  187.35
  -2   6  -6  -80.51  127.31
  -2   6  -6 -158.06  189.53
  -2  -6  -6    9.13  129.81
  -2  -6  -6    8.90  128.55
  -2  -6  -6   60.90   58.13
   2  -6   713624.74  244.80
   2  -6   713890.93  369.22
  -2   6  -713238.14  366.20
  -2  -6  -713309.83  393.76
  -2   6  -713734.67  212.87
  -2  -6  -713738.76  182.57
  -2  -6  -713284.08  291.34
   2  -6   8  609.11   68.83
   2  -6   8  610.13  227.39
  -2   6  -8  569.16  126.51
  -2   6  -8  487.14  223.35
  -2  -6  -8  512.20  152.26
  -2  -6  -8  601.55  249.68
  -2  -6  -8  592.65   38.24
   2  -6   9 4112.78  101.56
   2  -6   9 4514.07  286.37
  -2   6  -9 4109.53  160.35
  -2   6  -9 3985.71  287.17
  -2  -6  -9 4123.93  204.58
  -2  -6  -9 4224.42  201.45
   2  -6  10  188.00   61.13
   2  -6  10  315.04  229.56
  -2   6 -10  124.25  237.11
  -2   6 -10   86.27  110.48
  -2  -6 -10   94.97  254.66
  -2  -6 -10  -14.44  155.62
   2  -6  11 2892.69   88.99
   2  -6  11 2822.15  292.61
  -2   6 -11 2653.72   94.38
  -2   6 -11 2729.02  295.36
  -2  -6 -11 2291.30  318.96
  -2  -6 -11 2563.84  312.83
   2  -6  12 1820.55   78.97
   2  -6  12 1717.48  183.25
  -2   6 -12 1980.11  182.48
  -2   6 -12 1755.77  127.25
  -2  -6 -12 1727.17  199.94
  -2  -6 -12 1773.72  316.05
   2  -6  13 2863.40  206.49
   2  -6  13 3065.19   90.64
  -2   6 -13 2860.05  135.74
  -2   6 -13 3130.60  204.15
  -2  -6 -13 2881.40  350.84
  -2  -6 -13 3094.26  220.09
   2  -6  14  550.68  121.26
   2  -6  14  808.31  186.40
  -2   6 -14  604.32  185.69
  -2   6 -14  731.95   75.58
  -2  -6 -14  638.89  193.83
  -2  -6 -14  834.61  202.33
   2  -6  15  166.51  185.07
   2  -6  15  265.45   67.38
  -2   6 -15  524.65  109.20
  -2   6 -15  420.49  180.44
  -2  -6 -15  464.37  199.67
  -2  -6 -15  480.71  198.90
   2  -6  16    6.20   60.02
   2  -6  16  367.05  294.86
  -2   6 -16   37.71  101.45
  -2   6 -16   81.42  180.72
  -2  -6 -16 -171.56  303.96
  -2  -6 -16 -104.99  185.94
   2  -6  17  517.55  331.56
   2  -6  17  493.72  107.82
  -2   6 -17  337.95  324.05
  -2  -6 -17  374.71  202.51
  -2  -6 -17  427.55  210.52
  -2   6 -17  345.06   72.44
   2  -6  18    4.30  205.30
   2  -6  18  116.61   96.76
  -2   6 -18  -19.98  103.02
  -2   6 -18  412.87  321.93
  -2  -6 -18  156.79  208.58
  -2  -6 -18  -77.53  198.74
   2  -6  19  156.31  102.10
   2  -6  19  284.68  221.46
  -2   6 -19  279.41   71.73
  -2   6 -19  -49.85  217.10
  -2  -6 -19  186.49  216.19
  -2  -6 -19  412.34  357.93
   2  -6  20  705.23  236.37
   2  -6  20  610.98  106.28
  -2   6 -20  581.12  228.27
  -2   6 -20  339.31  118.63
  -2  -6 -20  371.96  235.86
  -2  -6 -20  461.10  238.19
   2  -6  21 5272.34  315.85
   2  -6  21 5092.96  162.21
  -2   6 -21 5061.51  166.90
  -2   6 -21 5167.00  303.50
  -2  -6 -21 5224.95  475.74
  -2  -6 -21 5143.46  484.44
   2  -6  22  532.17  106.36
   2  -6  22  -98.85  251.66
  -2   6 -22  188.67  382.03
  -2  -6 -22  429.15  238.07
  -2  -6 -22  409.99  389.92
  -2   6 -22  473.19  110.64
   2  -6  23 1089.05   75.94
  -2   6 -23 1160.84  121.17
  -2   6 -23 1153.34  403.34
  -2  -6 -23 1305.70  417.80
  -2  -6 -23  939.36  264.32
   2  -6  24 1056.22  114.55
  -2  -6 -24  706.56  429.17
  -2  -6 -24  791.32  261.13
  -2   6 -24  986.82  116.56
  -2   6 -24 1039.17  268.42
   2  -6  25   57.76  102.08
  -2   6 -25   37.64   66.58
  -2   6 -25   34.17  233.87
  -2  -6 -25  -11.10  237.90
  -2  -6 -25  -30.72  241.62
  -2   6 -26  625.48  423.98
  -2   6 -26  508.51   73.84
  -2  -6 -26  503.06  264.16
  -2  -6 -26  473.12  268.72
  -2   6 -27 4154.54  518.06
  -2  -6 -27 4208.58  328.52
  -2  -6 -27 3764.55  516.78
  -2  -6 -28 1040.42  286.60
  -2   6 -28  731.91  287.42
  -2  -6 -28 1240.01  457.27
  -2  -6 -29  510.57  443.29
  -2   6 -29  158.88  266.50
  -2  -6 -29  557.63  448.14
  -2  -6 -30 2805.57  335.60
  -2  -6 -30 1691.56  320.29
  -2   6 -31 1638.65  548.45
  -2  -6 -31 1837.40  329.28
  -2  -6 -31 2319.34  339.48
   2  -8 -29  313.44  284.35
   2  -8 -29 -156.82  318.86
  -2  -8  29  358.17  313.96
   2  -8 -28   35.62  491.27
   2  -8 -28 -291.76  486.75
   2   8 -28 -426.05  495.31
  -2  -8  28  -95.52  309.16
   2  -8 -27  326.11  295.27
   2  -8 -27 -695.77  486.21
   2   8 -27  260.60  295.59
  -2  -8  27   66.70  296.22
   2  -8 -26  385.98  439.31
   2  -8 -26  389.56  463.00
   2   8 -26  -79.24  283.46
  -2  -8  26  -19.28  290.70
   2   8 -25 1262.71  316.67
   2  -8 -25  948.63  312.57
   2  -8 -25 2483.40  521.97
  -2  -8  25 1179.96  502.50
   2  -8 -24   79.52  269.63
   2  -8 -24  630.58  450.32
   2   8 -24  -23.91  273.58
  -2  -8  24  179.98  278.64
   2  -8 -23  891.66  505.95
   2   8 -23 1226.92  296.97
   2  -8 -23 1334.88  487.69
  -2  -8  23 1206.71  290.65
   2  -8 -22  392.19  273.63
   2   8 -22   36.14  421.56
  -2  -8  22   59.47  255.12
   2  -8 -21 5473.44  550.11
  -2  -8  21 5605.45  521.11
   2  -8 -20  317.96  264.25
   2   8 -20  428.12  405.87
  -2  -8  20  158.03  249.39
   2  -8 -19 2422.36  469.51
   2  -8 -19 2675.74  303.31
   2   8 -19 2303.54  445.31
  -2  -8  19 2775.66  278.59
   2  -8 -18  115.82  394.78
   2  -8 -18 -156.98  391.53
   2   8 -18  -79.90  366.96
  -2  -8  18 -128.12  220.00
  -2  -8  18  127.88   40.72
   2  -8 -17  759.35  411.22
   2   8 -17  844.32  233.83
   2  -8 -17  700.64  252.05
  -2  -8  17  711.61  381.34
  -2  -8  17  731.29   56.53
   2  -8 -1612071.73  392.26
   2  -8 -1611849.33  575.62
   2   8 -1612030.11  368.27
  -2  -8  1611538.73  171.33
  -2  -8  1612197.26  538.03
   2  -8 -15 5906.29  317.77
   2  -8 -15 6490.29  322.81
   2   8 -15 6261.41  298.35
  -2  -8  15 6342.87  136.50
  -2  -8  15 6054.42  291.56
   2  -8 -14  133.82  211.48
   2  -8 -14  132.01  208.34
   2   8 -14   62.66  184.32
  -2  -8  14  169.96  179.56
  -2  -8  14  -41.26   73.44
   2  -8 -13  844.25  228.19
   2   8 -13  691.37  317.17
  -2  -8  13  841.14  204.81
  -2  -8  13  860.81   90.32
   2   8 -12 8564.43  419.73
   2  -8 -12 8552.26  473.08
  -2  -8  12 8761.83  288.53
  -2  -8  12 8768.35  181.29
   2  -8 -11  436.87  209.69
   2   8 -11  554.47  294.42
  -2  -8  11  750.77  289.85
  -2  -8  11  757.96  107.41
   2  -8 -10  165.05  183.85
   2   8 -10  145.16  255.78
  -2  -8  10  115.44  255.30
  -2  -8  10   71.81   66.36
   2   8  -9   68.64  153.44
   2  -8  -9  -81.85  283.09
  -2  -8   9    4.50  146.36
  -2  -8   9   74.67  109.31
   2  -8  -811665.14  320.72
   2   8  -811258.73  289.40
  -2  -8   810964.78  277.11
  -2  -8   811322.11  245.00
   2  -8  -7 7997.14  272.35
   2   8  -7 7733.76  243.40
  -2  -8   7 7802.21  230.81
  -2  -8   7 8060.54  171.39
   2  -8  -6 -143.74  257.51
   2   8  -6  142.36  224.05
  -2  -8   6   51.92  127.51
  -2  -8   6  171.98  141.90
   2  -8  -518850.82  378.90
   2   8  -518748.43  349.84
  -2  -8   518263.63  326.72
  -2  -8   519035.11  367.34
   2  -8  -4 1395.44  284.57
   2   8  -4 1759.75  245.29
  -2   8   4 1823.60  147.77
  -2  -8   4 1840.74  125.74
  -2  -8   4 1834.38  141.56
   2  -8  -341176.08  627.54
   2   8  -341403.89  596.52
  -2   8   341893.45  596.76
  -2  -8   341721.30  583.09
  -2  -8   341145.91  576.35
   2  -8  -212769.87  295.18
  -2   8   212867.76  298.48
  -2  -8   212295.09  255.09
  -2  -8   212875.96  248.75
   2  -8  -157288.77  912.77
  -2   8   156888.84  742.43
  -2  -8   156549.21  736.41
  -2  -8   156935.59  875.08
   2  -8   0 1975.60  245.10
  -2   8   0 1931.51  211.50
  -2  -8   0 2072.12  178.24
  -2  -8   0 2031.65  243.55
   2  -8   1   53.47  103.69
   2  -8   1   -4.99  191.92
  -2   8  -1  -53.96  123.92
  -2   8  -1   87.38  112.01
  -2  -8  -1   54.84  126.86
  -2  -8  -1  179.73  125.78
   2  -8   2 9232.38  214.49
   2  -8   2 9042.18  219.74
  -2   8  -2 8696.75  218.46
  -2   8  -2 8908.92  220.49
  -2  -8  -2 8835.93  238.57
  -2  -8  -2 9301.02  168.24
   2  -8   3 5447.51  182.88
   2  -8   3 5345.85  174.56
  -2  -8  -3 5502.50  167.87
  -2  -8  -3 5198.72  302.69
  -2   8  -3 5231.45  274.77
  -2   8  -3 5358.05  176.05
   2  -8   4  -42.56  158.05
   2  -8   4   36.31  116.33
  -2   8  -4  126.35  172.53
  -2   8  -4  -83.75  121.38
  -2  -8  -4  -70.99  137.55
  -2  -8  -4   12.09   94.36
   2  -8   5  999.44  173.51
   2  -8   5  987.04  235.26
  -2   8  -5 1160.66  119.33
  -2   8  -5  906.85  149.72
  -2  -8  -5 1067.59  169.87
  -2  -8  -5 1060.46  163.93
  -2  -8  -5  985.21  102.83
   2  -8   6  662.12  103.07
   2  -8   6  771.84  244.37
  -2   8  -6  634.08  153.30
  -2   8  -6  706.01  174.32
  -2  -8  -6  695.78   88.16
  -2  -8  -6  786.67  269.93
  -2  -8  -6  593.19  166.63
   2  -8   7 4789.97  144.58
   2  -8   7 4689.27  315.14
  -2   8  -7 5074.45  221.26
  -2   8  -7 4508.59  214.13
  -2  -8  -7 4885.81  350.31
  -2  -8  -7 4891.10  237.34
   2  -8   8  228.74  246.82
   2  -8   8  147.70  135.02
  -2   8  -8   93.30   92.69
  -2   8  -8  235.97  252.34
  -2  -8  -8    7.39  278.03
  -2  -8  -8  156.09  170.97
   2  -8   9  509.44   90.26
   2  -8   9  815.31  274.98
  -2   8  -9  540.64  149.69
  -2   8  -9  400.04  274.02
  -2  -8  -9  506.87  187.24
  -2  -8  -9  609.07  300.74
   2  -8  10 3915.70  174.56
   2  -8  10 3955.60  344.36
  -2   8 -10 3936.62  184.94
  -2   8 -10 3767.11  342.09
  -2  -8 -10 4171.78  379.87
  -2  -8 -10 3617.29  242.43
   2  -8  11  169.58  278.35
   2  -8  11  -15.97  113.54
  -2   8 -11  -11.65  271.60
  -2   8 -11   -8.62   81.47
  -2  -8 -11  -74.65  190.55
  -2  -8 -11  210.53  187.59
   2  -8  12 4048.83  248.98
   2  -8  12 3966.34  116.56
  -2   8 -12 3769.23  170.98
  -2   8 -12 3910.19  370.19
  -2  -8 -12 3835.25  264.56
  -2  -8 -12 3798.81  267.91
   2  -8  13 7179.64  199.54
   2  -8  13 7260.60  301.52
  -2   8 -13 7060.71  433.04
  -2   8 -13 7122.01  201.81
  -2  -8 -13 7337.03  318.35
  -2  -8 -13 7185.85  467.60
   2  -8  14 7549.09  203.53
   2  -8  14 7440.51  321.64
  -2   8 -14 7484.12  150.99
  -2  -8 -14 7229.35  330.20
  -2   8 -14 7460.86  302.36
  -2  -8 -14 7251.96  508.89
   2  -8  1511168.42  368.09
   2  -8  1510905.27  230.03
  -2   8 -1510735.86  345.69
  -2   8 -1510806.61  228.49
  -2  -8 -1511020.00  554.92
  -2  -8 -1510557.40  379.19
   2  -8  16 3594.26  151.13
   2  -8  16 3921.77  282.21
  -2  -8 -16 3537.75  462.49
  -2   8 -16 3681.57  271.43
  -2  -8 -16 3761.90  474.57
   2  -8  17  190.63  107.24
   2  -8  17  170.76  232.91
  -2  -8 -17  104.17  244.97
  -2  -8 -17  385.75  395.15
  -2   8 -17   67.13  225.37
  -2   8 -17  249.07  104.51
   2  -8  18   30.66  241.08
   2  -8  18  343.71  101.44
  -2   8 -18  409.36  103.74
  -2   8 -18  165.40  235.54
  -2  -8 -18  232.13  256.67
  -2  -8 -18  284.35  407.38
   2  -8  19  126.11  266.57
   2  -8  19 1041.35  108.93
  -2  -8 -19  869.68  435.92
  -2   8 -19 1213.29  263.84
  -2   8 -19 1124.48  107.40
  -2  -8 -19 1378.82  451.51
  -2   8 -20 1293.12  434.08
  -2  -8 -20  362.84  282.68
  -2  -8 -20  720.11  445.19
  -2   8 -21 -696.06  418.89
  -2  -8 -21   21.80  441.47
  -2  -8 -21  447.52  257.45
  -2   8 -22  414.10  453.08
  -2  -8 -22  377.08  441.72
  -2  -8 -22  154.91  453.68
  -2   8 -23 1011.73  299.27
  -2  -8 -23  847.30  300.63
  -2  -8 -23  777.30  494.95
  -2   8 -24  174.18  279.48
  -2  -8 -24  -28.08  281.28
  -2  -8 -24  -42.77  459.16
  -2   8 -25  245.89  280.25
  -2  -8 -25 -249.00  478.76
  -2  -8 -25   25.89  296.24
  -2   8 -26 1313.07  524.32
  -2  -8 -26 1156.76  332.35
  -2  -8 -26  982.99  336.13
  -2  -8 -27 2136.47  357.75
  -2  -8 -27 1685.29  361.61
  -2   8 -28  232.37  319.77
  -2  -8 -28  -38.71  538.55
  -2  -8 -28  150.97  321.82
   2 -10 -24 1125.18  360.52
   2  10 -24 1080.52  335.97
   2 -10 -24  666.46  360.99
  -2 -10  24  880.95  345.02
   2 -10 -23 -172.32  315.61
   2 -10 -23 -105.94  503.25
   2  10 -23  377.24  288.31
  -2 -10  23   15.73  296.51
   2 -10 -22  777.89  541.86
   2 -10 -22 1096.71  347.19
   2  10 -22  924.93  314.02
  -2 -10  22 1168.40  312.22
   2 -10 -21  495.80  318.10
   2 -10 -21  813.39  323.09
   2  10 -21  286.79  297.27
   2 -10 -20  780.94  302.32
   2  10 -20  631.63  283.22
   2  10 -19  518.42  266.26
  -2 -10  19 -173.85  428.94
   2 -10 -18  309.81  266.90
   2  10 -18 -212.21  237.89
  -2 -10  18  -12.33  233.22
   2 -10 -17 1150.11  479.26
   2  10 -17  653.54  251.86
  -2 -10  17  677.22  257.84
   2 -10 -16 1522.90  313.48
   2  10 -16 1451.84  271.80
  -2 -10  16 1305.28  267.70
   2 -10 -1528846.15  669.29
   2 -10 -1529570.04  664.95
   2  10 -1529052.64  610.50
  -2 -10  1527528.21  401.22
  -2 -10  1529214.58  616.84
   2 -10 -14 -144.70  395.73
   2  10 -14   75.62  213.25
   2 -10 -14 -219.53  239.56
  -2 -10  14 -156.94  339.13
  -2 -10  14   93.89  102.31
  -2 -10  14  -12.38  102.97
   2 -10 -13  966.12  404.59
   2 -10 -13  450.66  250.00
   2  10 -13  450.87  213.85
  -2 -10  13  280.88  122.93
  -2 -10  13  491.14  334.04
   2 -10 -12  728.07  253.00
   2 -10 -12 1053.21  401.07
   2  10 -12  656.12  208.86
  -2 -10  12  709.37  137.05
  -2 -10  12  431.22  331.11
   2 -10 -11 8531.15  353.40
   2  10 -11 8485.54  313.23
  -2 -10  11 8785.78  432.80
  -2 -10  11 8872.51  237.10
   2 -10 -10  271.60  218.62
   2  10 -10  259.95  300.27
  -2 -10  10  203.11   91.91
  -2 -10  10   79.11  174.78
   2 -10  -9 2429.42  244.93
   2  10  -9 2447.74  342.80
  -2 -10   9 2440.78  205.12
  -2 -10   9 2419.37  188.37
   2 -10  -8 2030.26  371.87
   2  10  -8 2130.51  207.91
  -2 -10   8 1928.44  185.22
  -2 -10   8 2128.88  191.13
   2 -10  -7 5507.04  277.94
   2  10  -7 5268.34  240.76
  -2 -10   7 5429.10  170.72
  -2 -10   7 5388.09  224.88
   2 -10  -6  202.47  294.02
  -2 -10   6   35.52  138.76
  -2 -10   6  120.95  107.23
   2 -10  -5 5493.01  258.12
  -2 -10   5 5068.71  181.66
  -2 -10   5 5314.63  295.21
   2 -10  -4 1984.42  318.13
  -2 -10   4 2110.53  240.12
  -2 -10   4 1907.67  151.03
   2 -10  -316378.58  377.28
  -2 -10   316013.62  321.92
  -2 -10   317096.12  408.50
   2 -10  -2 3659.89  326.50
  -2 -10   2 3907.14  185.75
  -2 -10   2 3660.17  237.47
   2 -10  -1 5645.86  233.27
  -2 -10   1 5705.29  178.21
  -2 -10   1 6071.74  306.78
  -2  10   1 5906.32  185.64
   2 -10   0  -97.06  146.16
  -2  10   0   73.07  183.98
  -2 -10   0   44.61   94.39
  -2 -10   0   -0.72  135.79
  -2 -10   0   64.67  138.96
   2 -10   1  732.93  236.37
  -2  10  -1  737.25  138.68
  -2 -10  -1  636.64  162.30
  -2 -10  -1  642.63  156.25
  -2 -10  -1  700.41  162.20
   2 -10   2    2.25  213.74
  -2  10  -2  185.46  213.88
  -2 -10  -2   28.02  148.65
  -2 -10  -2  227.79  240.80
  -2 -10  -2  148.21   89.77
   2 -10   3 1786.61  152.80
  -2  10  -3 1788.11  165.71
  -2 -10  -3 1370.33  286.35
  -2 -10  -3 1574.34  104.21
  -2 -10  -3 1644.47  186.27
   2 -10   4  382.41  132.66
  -2  10  -4  534.72  246.34
  -2 -10  -4  458.18  269.72
  -2 -10  -4  511.82  273.22
   2 -10   5 1830.35  144.23
  -2  10  -5 1814.73  278.01
  -2 -10  -5 1513.16  198.49
  -2 -10  -5 1791.31  198.77
   2 -10   6   85.12  112.66
  -2 -10  -6  -76.99  181.50
  -2 -10  -6  143.75  174.32
  -2  10  -6   71.85  156.94
   2 -10   7  119.38  177.59
  -2  10  -7   54.36  170.81
  -2 -10  -7  241.97  297.77
  -2 -10  -7  536.06  306.16
   2 -10   8  159.34  166.96
  -2  10  -8  -25.69  169.57
  -2 -10  -8    1.57  195.40
  -2 -10  -8  160.93  301.60
   2 -10   9 4024.22  225.17
  -2  10  -9 3769.75  247.31
  -2 -10  -9 3963.29  268.08
  -2 -10  -9 4270.79  268.82
   2 -10  10 9055.60  211.11
  -2  10 -10 8798.37  314.14
  -2 -10 -10 8754.55  339.76
  -2 -10 -10 8741.82  500.73
   2 -10  11 2159.16  186.30
  -2  10 -11 2159.73  381.77
  -2 -10 -11 2163.32  418.06
   2 -10  12 8222.65  189.01
  -2 -10 -12 8527.70  362.41
  -2  10 -12 8308.73  487.60
  -2 -10 -12 8663.40  537.77
   2 -10  13 7955.30  242.92
  -2  10 -13 8106.46  513.45
  -2 -10 -13 8594.87  377.37
  -2 -10 -13 8273.22  388.69
   2 -10  14  895.75   99.30
  -2  10 -14 1388.80  413.08
  -2 -10 -14 1163.94  282.64
  -2 -10 -14  946.22  280.10
   2 -10  15 1676.89  155.31
  -2  10 -15 1326.08  429.76
  -2 -10 -15 1690.42  298.29
  -2 -10 -15 1096.18  488.17
   2 -10  16 7835.80  199.21
  -2  10 -16 8089.46  554.46
  -2 -10 -16 7888.05  405.46
  -2 -10 -16 8380.90  619.87
  -2  10 -17  178.76  249.80
  -2 -10 -17  -60.80  269.66
  -2  10 -18 1782.08  294.62
  -2 -10 -18 1625.37  535.56
  -2 -10 -18 1314.79  327.32
  -2 -10 -19 5665.38  644.78
  -2 -10 -19 5945.60  627.00
  -2  10 -19 6020.23  381.79
  -2  10 -20 2449.55  333.79
  -2 -10 -20 2233.96  357.19
  -2 -10 -20 1793.91  585.63
  -2  10 -21 5441.35  392.03
  -2 -10 -21 5378.92  415.94
  -2 -10 -21 5526.93  667.22
  -2  10 -22   47.15  294.10
  -2 -10 -22  -78.45  516.61
  -2 -10 -22  553.49  511.71
  -2  10 -23 -140.94  310.58
  -2 -10 -23 -380.91  537.48
  -2 -10 -23  -57.81  334.50
  -2 -12  16 -350.67  263.98
   2 -12 -15 2244.96  348.46
   2 -12 -15 2094.26  348.34
   2 -12 -14  622.96  303.97
   2 -12 -14  553.16  301.94
  -2 -12  14  720.00  251.98
   2 -12 -13  915.04  300.80
  -2 -12  13 1128.09  246.64
   2 -12 -12 1406.01  295.81
  -2 -12  12 1555.97  248.46
   2 -12 -11  268.14  247.09
  -2 -12  11   -3.48  208.52
   2 -12 -10   29.18  245.05
   2 -12 -10 -105.09  235.52
  -2 -12  10  225.47  105.72
  -2 -12  10   -3.48  112.52
  -2 -12  10  180.61  190.62
   2 -12  -9 4281.88  311.56
  -2 -12   9 3909.54  251.22
  -2 -12   9 4120.15  171.71
  -2 -12   9 4367.62  254.13
   2 -12  -8 2015.49  269.77
  -2 -12   8 1781.26  228.62
  -2 -12   8 1862.90  223.95
  -2 -12   8 1892.69  216.08
   2 -12  -7  241.65  212.22
   2 -12  -7  201.91  216.36
  -2 -12   7  170.96  168.06
  -2 -12   7   75.42  200.31
  -2 -12   7 -148.39  196.50
   2 -12  -6  908.45  362.28
   2 -12  -6  577.98  220.43
  -2 -12   6  131.14  171.16
  -2 -12   6  725.57  217.15
  -2 -12   6  872.23  221.10
   2 -12  -5  307.65  209.75
  -2 -12   5  422.73  222.10
  -2 -12   5  462.73  218.80
  -2 -12   5  -69.17  157.82
   2 -12  -4  675.58  206.72
  -2 -12   4  451.64  152.96
  -2 -12   4  383.96  234.41
   2 -12  -3 1731.44  218.87
  -2 -12   3 1465.46  174.76
  -2 -12   3 1658.02  259.51
   2 -12  -2  110.74  291.02
  -2 -12   2   -9.76  241.37
  -2 -12   2  227.18  231.24
   2 -12  -1  199.88  183.66
  -2 -12   1  422.44  263.88
  -2 -12   1  402.29  255.40
   2 -12   0  327.53  277.19
  -2 -12   0  285.27  169.47
  -2 -12   0  207.08  259.55
   2 -12   1  137.49  161.47
  -2 -12  -1   56.26  278.77
  -2 -12  -1  234.12  264.00
   2 -12   2  510.24  163.87
  -2 -12  -2  235.35  179.37
  -2 -12  -2  190.65  186.13
   2 -12   3 7379.60  356.63
  -2 -12  -3 7818.99  435.85
  -2 -12  -3 7288.77  288.11
   2 -12   4 -113.11  223.26
  -2 -12  -4    7.07  176.76
  -2 -12  -4   90.45  186.96
   2 -12   5  377.44  231.01
  -2  12  -5  163.79  179.69
  -2 -12  -5  376.82  198.17
   2 -12   6 2569.70  175.52
  -2  12  -6 2641.48  353.74
  -2 -12  -6 2705.00  370.75
  -2 -12  -6 2720.43  257.68
   2 -12   7 1408.39  159.37
  -2  12  -7 1390.85  340.07
  -2 -12  -7 1695.25  375.66
  -2 -12  -7 1524.57  249.66
   2 -12   8  513.13  213.22
  -2  12  -8  515.02  206.91
  -2 -12  -8  534.10  232.44
   2 -12   9 1541.94  224.75
  -2  12  -9 1276.54  240.25
  -2 -12  -9 1483.85  267.82
  -2 -12  -9 1672.46  264.23
   2 -12  10 4441.78  255.09
  -2  12 -10 4987.99  294.20
  -2 -12 -10 4831.05  317.72
  -2 -12 -10 4770.40  338.58
   2 -12  11  752.04  182.22
  -2  12 -11   37.45  233.46
  -2 -12 -11  306.58  422.06
  -2  12 -12  727.15  248.61
  -2 -12 -12  601.26  427.62
  -2  12 -13    4.80  395.47
  -2 -12 -13  563.62  272.53
  -2 -12 -13  186.26  280.70
  -2  12 -14 4211.71  520.27
  -2 -12 -14 5074.28  373.75
  -2 -12 -14 5026.91  383.29
  -2  12 -15  150.18  413.53
  -2 -12 -15  353.72  306.02
  -2 -12 -15  229.59  300.15
   3   1 -37   83.21  225.94
   3   1 -37   36.95  164.62
   3  -1 -37   78.99  190.00
   3   1 -36  131.68  142.21
   3  -1 -36  106.70  290.93
   3  -1 -36  281.23  177.74
   3   1 -36  -22.94  255.84
   3   1 -35  523.25  230.23
   3  -1 -35  334.89  287.88
   3   1 -35  268.20  164.07
   3  -1 -35  437.61  183.07
   3   1 -35  345.81  202.99
   3  -1 -34  256.65  266.00
   3   1 -34  168.29  188.79
   3   1 -34   83.27  222.49
   3  -1 -34 -143.83  271.83
   3   1 -34   13.64  208.60
   3   1 -33  489.45  145.22
   3   1 -33  263.67  315.61
   3   1 -33  478.92  138.63
   3  -1 -33  592.27  173.93
   3  -1 -33  620.97  176.50
   3   1 -32 -120.87  210.68
   3  -1 -32  442.34  254.09
   3   1 -32  102.00  176.59
   3  -1 -32  157.38  160.19
   3   1 -32  -82.16  192.29
   3   1 -31 3164.94  220.24
   3   1 -31 3073.22  165.30
   3  -1 -31 3098.03  199.52
   3   1 -31 3280.05  254.32
   3  -1 -31 3218.01  304.65
   3   1 -30 1083.30  208.98
   3  -1 -30 1055.53  148.78
   3   1 -30 1358.57  292.72
   3  -1 -30 1075.91  171.82
   3  -1 -30  907.00  261.03
   3   1 -30 1053.86  134.59
  -3  -1  30  239.15  179.88
   3   1 -29  599.78  279.06
   3  -1 -29  570.56  134.92
   3   1 -29  491.07  193.01
   3  -1 -29  480.02  156.89
   3   1 -29  474.27  189.52
   3  -1 -29  346.69  156.92
  -3  -1  29  492.18  168.16
   3   1 -28  404.88  120.81
   3  -1 -28  473.48  206.09
   3   1 -28  362.91  115.89
   3  -1 -28  262.16  237.63
   3  -1 -28  224.14  239.28
   3   1 -28  333.71  162.15
  -3  -1  28  522.60  258.70
   3   1 -27  489.90  183.32
   3   1 -27  214.28  190.86
   3  -1 -27  669.43  200.57
   3  -1 -27  337.93  148.08
   3   1 -27  514.26  167.31
   3  -1 -27  567.30  238.60
  -3  -1  27  541.07  156.50
   3   1 -2610424.34  391.50
   3  -1 -2610665.46  265.60
   3   1 -2610512.04  291.85
   3  -1 -2610348.49  361.38
   3   1 -2610448.94  227.90
   3  -1 -2610473.47  233.04
  -3  -1  26 9958.94  265.86
   3   1 -25 3209.62  146.69
   3   1 -25 3179.90  139.06
   3   1 -25 3137.31  291.76
   3  -1 -25 2975.10  178.88
   3  -1 -25 3029.14  175.89
   3  -1 -25 3106.62  150.54
  -3   1  25 3197.38  151.28
  -3  -1  25 3230.65  287.00
   3   1 -24   48.88  155.54
   3  -1 -24  165.08  132.46
   3  -1 -24  237.74  171.58
   3   1 -24  117.85  143.66
   3   1 -24  -45.80   98.93
   3  -1 -24  196.36  210.57
  -3  -1  24   77.03  138.43
  -3   1  24   30.84  169.26
   3  -1 -2326793.70  479.59
   3   1 -2328157.50  406.42
   3  -1 -2327360.85  536.78
   3   1 -2327716.74  461.87
   3  -1 -2327033.78  438.82
  -3   1  2327034.97  471.66
  -3  -1  2327716.55  552.38
   3   1 -22 9630.31  258.15
   3  -1 -22 9677.26  278.04
   3  -1 -22 9616.65  325.62
   3  -1 -22 9576.73  324.22
   3   1 -22 9754.00  249.36
  -3  -1  22 9538.43  246.27
  -3   1  22 9432.90  201.22
   3   1 -2115509.55  245.21
   3  -1 -2115309.92  286.85
   3   1 -2115478.45  396.63
   3  -1 -2115308.19  289.27
   3  -1 -2115138.64  256.70
  -3   1  2115387.41  317.93
  -3  -1  2116182.73  393.49
   3  -1 -20   80.83  173.78
   3  -1 -20    0.94   88.89
   3  -1 -20  -60.55  107.20
   3   1 -20   73.06  126.94
   3   1 -20  -28.78  185.30
  -3  -1  20  -55.75  115.56
  -3   1  20   26.45  132.99
   3   1 -19  687.76  135.52
   3  -1 -19  598.98  118.02
   3  -1 -19  700.96   94.01
   3   1 -19  836.99  125.63
   3  -1 -19  702.65  122.07
  -3  -1  19  481.03  200.15
  -3   1  19  745.76   92.05
   3   1 -18  386.06   73.96
   3  -1 -18  384.13  110.80
   3  -1 -18  312.57   85.47
   3  -1 -18  328.09  110.09
   3   1 -18  341.35  115.94
  -3   1  18  295.49  131.77
  -3  -1  18  317.36  118.27
   3  -1 -17  526.20  110.35
   3   1 -17  633.87  117.78
   3  -1 -17  586.68  136.41
   3  -1 -17  336.61  178.25
   3   1 -17  430.17  115.05
  -3  -1  17  633.50  190.14
  -3   1  17  554.84   82.56
   3   1 -16 2342.38  135.12
   3  -1 -16 2447.94  132.41
   3  -1 -16 2341.53  131.93
   3  -1 -16 2382.39  157.03
   3   1 -16 2364.82   93.47
  -3  -1  16 2388.49  142.82
  -3   1  16 2321.65  153.82
   3   1 -1529077.48  392.08
   3  -1 -1528847.88  404.31
   3  -1 -1528867.30  360.68
   3  -1 -1528803.24  397.38
   3   1 -1528598.24  404.32
  -3  -1  1529771.35  502.18
  -3   1  1528732.96  408.69
   3   1 -1414981.75  255.31
   3  -1 -1414954.72  214.52
   3  -1 -1414676.40  247.86
   3   1 -1415369.43  253.78
   3  -1 -1415080.74  333.69
  -3  -1  1415279.31  265.39
  -3   1  1414523.57  211.24
   3   1 -13 4759.25  157.01
   3   1 -13 5013.01  147.93
   3  -1 -13 4830.77  149.45
   3  -1 -13 4995.74  116.46
   3  -1 -13 4930.42  227.73
  -3  -1  13 4941.73  165.18
  -3   1  13 5030.90  117.43
   3   1 -1211525.39  214.92
   3  -1 -1211058.52  271.74
   3  -1 -1211230.76  215.79
   3  -1 -1211244.26  210.44
   3   1 -1211817.01  196.94
  -3  -1  1211711.03  294.65
  -3   1  1211287.48  215.60
   3  -1 -11  436.39  156.51
   3   1 -11  398.64  102.76
   3  -1 -11  460.28   65.61
   3   1 -11  498.16   85.82
  -3  -1  11  424.66  104.12
  -3   1  11  457.14  104.10
   3  -1 -10 6327.43  155.42
   3   1 -10 6369.84   97.04
   3   1 -10 6026.86  155.22
   3  -1 -10 6480.35  150.09
  -3  -1  10 6190.22  159.19
  -3   1  10 6392.84  111.85
   3   1  -9 2076.01   85.08
   3  -1  -9 2042.67  172.89
   3   1  -9 1845.54  181.65
  -3  -1   9 2092.52  123.55
  -3   1   9 1985.11  115.30
   3  -1  -8 4341.67  133.23
   3   1  -8 4459.74  140.06
   3   1  -8 4326.88   94.79
   3   1  -8 4312.26   66.72
  -3   1   8 4386.46  131.64
  -3  -1   8 4355.60  147.89
   3   1  -7 1219.96  194.74
   3   1  -7 1375.71   58.10
   3  -1  -7 1349.75  111.54
   3   1  -7 1298.27   84.77
  -3  -1   7 1353.53  127.06
  -3   1   7 1432.46   65.83
   3   1  -6 4803.71   72.36
   3   1  -6 5161.84  153.45
   3  -1  -6 5122.15  233.00
  -3  -1   6 5088.06  160.39
  -3   1   6 5037.25  154.88
   3   1  -5982776.616095.13
   3  -1  -5981599.516092.89
  -3  -1   5950523.715784.48
  -3   1   5968201.315887.50
   3  -1  -4 1079.94   89.45
  -3   1   4 1490.86  102.43
  -3  -1   4 1208.78  167.40
   3  -1  -315904.92  201.23
  -3  -1   315460.90  136.42
  -3   1   316267.14  213.33
   3  -1   115573.12  179.10
   3   1   115405.71  189.23
  -3  -1  -115790.78  241.03
  -3   1  -115910.81  242.54
   3   1   2 3266.91  170.04
   3  -1   2 3428.40  130.33
  -3   1  -2 3533.01  148.71
  -3  -1  -2 3373.32  115.47
   3   1   3644281.9 9534.80
   3  -1   3638330.7 9406.87
  -3  -1  -3626303.7 9287.56
  -3   1  -3638519.4 9446.21
   3  -1   4 8168.65  206.12
   3   1   4 8069.91  274.25
  -3  -1  -4 7218.11  277.84
  -3   1  -4 8333.48  216.70
  -3   1  -4 8030.30  258.42
   3   1   5 3285.98  142.43
   3  -1   5 3467.58  107.58
  -3   1  -5 3460.42  112.17
  -3   1  -5 3072.70  215.60
  -3  -1  -5 3018.09  237.53
   3   1   6 4852.99  228.29
   3  -1   6 5034.05  118.76
  -3   1  -6 5045.12  180.14
  -3   1  -6 5235.28  220.03
  -3  -1  -6 4768.27  236.52
   3   1   730182.21  394.20
   3  -1   729851.03  407.50
  -3   1  -730677.20  414.05
  -3  -1  -730375.83  397.46
  -3   1  -730450.14  386.41
   3   1   850605.97  620.06
   3  -1   849318.92  565.12
  -3   1  -851508.51  636.96
  -3   1  -850342.38  603.24
  -3  -1  -850979.29  620.57
   3   1   9 9147.50  275.99
   3  -1   9 8870.36  218.07
  -3  -1  -9 9051.35  194.49
  -3   1  -9 8830.74  263.05
  -3   1  -9 8778.21  158.23
  -3  -1  -9 8745.70  142.70
   3  -1  1017121.69  303.91
   3   1  1017449.43  283.24
  -3  -1 -1017012.96  278.96
  -3   1 -1016869.76  302.47
  -3   1 -1016921.55  270.26
  -3  -1 -1017529.39  229.62
   3   1  1158817.81  827.93
   3  -1  1157893.09  756.32
  -3  -1 -1158594.91  832.24
  -3   1 -1158399.20  722.12
  -3   1 -1158415.69  692.36
  -3  -1 -1158417.03  668.53
   3   1  1215723.98  274.92
   3  -1  1215136.14  305.99
  -3  -1 -1215573.75  375.23
  -3  -1 -1215853.11  227.16
  -3   1 -1215795.56  351.41
  -3   1 -1216157.33  290.83
   3   1  13 2076.08  137.97
   3  -1  13 2019.32  173.41
  -3  -1 -13 2115.01   99.56
  -3  -1 -13 1993.67  139.23
  -3   1 -13 2048.89  177.95
  -3   1 -13 2045.91  134.91
   3   1  14   46.06  195.20
   3  -1  14  218.11   93.41
  -3  -1 -14  221.79  121.18
  -3  -1 -14  174.38  137.29
  -3   1 -14  723.65  178.52
  -3   1 -14  310.43  186.69
   3   1  1552375.21  700.89
   3  -1  1552499.33  658.68
  -3  -1 -1552650.37  788.48
  -3   1 -1552231.12  683.15
  -3  -1 -1552036.88  636.78
  -3   1 -1552338.51  720.28
   3  -1  16  120.35  159.97
   3   1  16   68.07  125.75
  -3  -1 -16  -62.76  200.33
  -3  -1 -16  207.42   88.55
  -3   1 -16  484.42  159.68
  -3   1 -16  196.03  193.54
   3  -1  17  -10.65   97.53
  -3  -1 -17  -23.30  138.94
  -3   1 -17  -44.38  116.24
  -3   1 -17  -77.71  153.63
  -3  -1 -17 -138.10  119.56
   3  -1  18   89.74  100.44
  -3  -1 -18   87.10  122.65
  -3   1 -18   47.66  122.31
  -3   1 -18  285.88  168.39
  -3  -1 -18   82.95   93.24
   3  -1  19 1766.83  199.57
  -3   1 -19 1919.42  236.77
  -3   1 -19 1786.87  195.77
  -3  -1 -19 1676.91  241.78
  -3  -1 -19 1923.62  185.32
   3  -1  20  238.30  111.79
  -3  -1 -20  315.20  139.50
  -3  -1 -20  287.33  104.43
  -3   1 -20  366.64  136.24
  -3   1 -20  212.75  110.92
   3  -1  21 1024.97  205.63
  -3   1 -21 1160.66  250.83
  -3   1 -21 1340.31  150.10
  -3  -1 -21 1186.59  188.27
  -3  -1 -21 1093.42  159.26
   3  -1  22  491.08  120.49
  -3  -1 -22  282.08  111.68
  -3   1 -22  458.20  148.92
  -3   1 -22  213.87  125.08
  -3  -1 -22  218.84  241.28
  -3  -1 -23 6724.99  271.44
  -3  -1 -23 6758.46  238.53
  -3   1 -23 6587.40  311.28
  -3   1 -23 6599.06  343.36
  -3  -1 -24 5662.23  229.82
  -3   1 -24 5864.30  231.18
  -3   1 -24 5577.34  296.54
  -3  -1 -24 5653.64  185.06
  -3  -1 -25 1468.72  300.10
  -3   1 -25 1579.67  166.35
  -3   1 -25 1493.55  185.43
  -3  -1 -25 1508.95  225.68
  -3  -1 -26  101.27  125.42
  -3  -1 -26  218.82  164.18
  -3   1 -26  185.26  138.26
  -3   1 -26  100.37  256.66
  -3  -1 -27 1669.49  239.41
  -3  -1 -27 1518.35  193.12
  -3   1 -27 1381.96  254.33
  -3   1 -27 1570.54  188.48
  -3  -1 -28 1241.60  157.86
  -3   1 -28 1456.76  314.11
  -3   1 -28 1353.09  260.83
  -3  -1 -28 1609.65  307.85
  -3  -1 -29 2700.14  273.11
  -3   1 -29 2900.64  220.68
  -3  -1 -29 2660.79  220.30
  -3   1 -29 2804.97  190.78
  -3  -1 -30  151.15  144.47
  -3  -1 -30  152.28  186.92
  -3   1 -30  144.93  183.28
  -3   1 -30  225.36  165.34
  -3  -1 -31 9197.48  444.21
  -3   1 -31 9273.31  455.73
  -3  -1 -31 9052.62  375.38
  -3   1 -31 9343.06  403.18
  -3   1 -32  427.52  272.00
  -3  -1 -32   34.96  189.79
  -3  -1 -32   12.27  188.15
  -3  -1 -32  256.76  158.43
  -3   1 -32  138.82  194.85
  -3  -1 -33  174.27  202.35
  -3   1 -33  401.53  199.74
  -3   1 -33  372.16  320.83
  -3  -1 -33  445.92  332.63
  -3  -1 -33  119.86  259.19
  -3  -1 -34  403.26  324.49
  -3  -1 -34  359.12  166.97
  -3  -1 -34  247.52  203.70
  -3   1 -34  -64.03  165.09
  -3   1 -34  280.22  208.23
  -3   1 -34   68.83  321.68
  -3  -1 -35 3181.55  275.48
  -3  -1 -35 3140.39  400.80
  -3  -1 -35 3193.81  329.24
  -3   1 -35 3057.83  406.28
  -3   1 -35 2767.44  378.28
  -3   1 -35 2932.40  214.05
   3   3 -36   93.89  244.15
   3  -3 -36  116.88  224.78
   3  -3 -35   21.74  197.61
   3   3 -35   41.37  370.66
   3  -3 -35 -189.24  339.07
   3   3 -34  867.59  253.66
   3  -3 -34  701.20  236.34
   3  -3 -34  950.56  228.10
   3   3 -33 2148.15  184.12
   3  -3 -33 2259.31  368.16
   3   3 -33 2309.38  264.72
   3  -3 -33 2406.81  253.77
   3   3 -32  131.68  145.52
   3  -3 -32  401.64  329.34
   3   3 -32  153.48  172.34
   3   3 -32  -57.99  351.53
   3  -3 -32  304.79  196.87
  -3  -3  32  -42.78  228.74
   3   3 -31 2254.14  215.35
   3   3 -31 2411.12  173.53
   3  -3 -31 2549.51  369.07
   3  -3 -31 2332.42  360.30
   3   3 -31 2318.29  396.04
  -3  -3  31 2356.65  259.38
   3   3 -30   79.36  159.92
   3   3 -30  227.88  137.72
   3  -3 -30  207.09  191.35
   3  -3 -30  113.45  191.22
   3   3 -30  196.65  209.78
  -3  -3  30  242.26  209.64
   3   3 -29  418.70  210.60
   3   3 -29  493.33  138.63
   3  -3 -29  530.82  311.03
   3  -3 -29  524.44  200.59
   3   3 -29  525.62   97.23
  -3  -3  29  344.16  330.32
   3   3 -28 2597.16  174.02
   3   3 -28 2687.96  380.36
   3   3 -28 2548.77  159.75
   3  -3 -28 2607.63  357.35
   3  -3 -28 2447.46  223.47
  -3  -3  28 2476.29  239.91
   3   3 -27 2274.11  152.23
   3   3 -27 2306.45  377.93
   3  -3 -27 2381.67  344.84
   3   3 -27 2123.37  178.48
   3  -3 -27 1946.17  343.25
  -3  -3  27 2265.38  363.65
   3   3 -2615290.50  382.90
   3   3 -2614534.30  297.04
   3   3 -2615145.26  278.85
   3  -3 -2615100.35  501.23
   3  -3 -2614823.80  370.39
  -3  -3  2614950.58  386.45
   3  -3 -25  -44.51  278.82
   3   3 -25   -0.97   67.63
   3   3 -25  -19.90  182.46
   3  -3 -25   -0.69  168.57
  -3  -3  25 -180.03  186.85
   3   3 -24 3439.98  229.95
   3   3 -24 3322.64  154.83
   3  -3 -24 3492.86  213.21
   3  -3 -24 3366.11  219.54
  -3  -3  24 3009.92  358.73
   3   3 -23 1482.00  147.91
   3   3 -23 1285.36  313.94
   3  -3 -23 1447.48  313.79
   3  -3 -23 1639.77  188.91
  -3  -3  23 1321.98  204.36
   3   3 -2212041.75  440.54
   3   3 -2211795.16  223.07
   3  -3 -2211901.73  312.67
   3  -3 -2211823.53  302.49
  -3  -3  2212273.27  446.72
   3   3 -21  984.03  121.70
   3  -3 -21  734.76  169.19
   3  -3 -21  894.50  175.32
   3   3 -21  696.13  175.59
  -3  -3  21  849.78  179.14
   3   3 -20 7279.65  155.09
   3   3 -20 7217.62  245.54
   3  -3 -20 6783.28  234.33
   3  -3 -20 6766.68  238.61
  -3  -3  20 7150.25  245.31
   3   3 -19 3020.98  112.44
   3  -3 -19 3191.39  186.79
   3  -3 -19 2860.02  180.06
   3   3 -19 2878.99  190.46
  -3  -3  19 2732.36  295.05
   3   3 -18  535.83   81.18
   3   3 -18  551.18  152.37
   3  -3 -18  612.01  245.64
   3  -3 -18  649.82  144.33
  -3  -3  18  746.90  154.04
   3   3 -17 7424.34  222.75
   3  -3 -17 6909.15  213.70
   3  -3 -17 7065.94  221.02
   3   3 -17 7184.89  129.87
  -3  -3  17 7305.27  323.97
   3   3 -16 2164.67   76.68
   3   3 -16 2179.40  258.49
   3  -3 -16 2190.17  160.77
   3  -3 -16 2203.80  258.49
  -3  -3  16 2127.27  170.32
   3   3 -1530809.80  563.06
   3   3 -1531406.94  336.52
   3  -3 -1530860.99  469.02
   3  -3 -1531214.02  468.95
  -3  -3  1530946.48  575.54
   3  -3 -14 4459.01  179.10
   3   3 -14 4464.18  269.21
  -3  -3  14 4234.40  182.93
   3   3 -13   -9.84  198.51
   3   3 -13   91.58   53.40
   3  -3 -13  138.13  123.76
  -3   3  13   46.32   23.99
  -3  -3  13   -6.39  126.24
   3   3 -12 1250.52  227.22
   3  -3 -12 1431.20  223.23
  -3  -3  12 1239.68   41.12
  -3  -3  12 1467.24  144.13
  -3   3  12 1148.39   40.02
   3   3 -1113080.77  151.80
   3   3 -1113360.62  260.86
   3  -3 -1113845.57  268.26
  -3  -3  1113693.39  271.96
  -3   3  1113484.41  127.47
   3   3 -10 4797.08   67.32
   3   3 -10 4724.43  171.84
   3  -3 -10 5020.33  177.36
  -3  -3  10 4465.30   60.27
  -3  -3  10 4809.57  179.30
   3   3  -929239.78  268.52
   3   3  -930398.72  426.22
   3  -3  -931038.38  540.02
  -3  -3   932027.58  446.03
   3   3  -8 8718.41  101.05
   3   3  -8 8595.52  198.56
   3  -3  -8 8810.18  210.27
  -3  -3   8 8834.17  202.86
  -3  -3   8 8303.21   87.55
   3   3  -7  717.30  192.17
   3  -3  -7  808.05  127.88
  -3  -3   7  648.47   32.79
  -3  -3   7  704.55  192.70
  -3   3   7  611.64  130.17
   3   3  -6 3066.32  139.11
   3  -3  -6 3292.39  239.21
  -3  -3   6 3275.68  141.16
  -3   3   6 3010.03  156.48
  -3   3   6 3186.73   51.55
  -3  -3   6 3336.88   73.29
   3   3  -5157072.2 2007.68
   3  -3  -5160467.2 2069.65
  -3  -3   5156694.3 1997.13
  -3  -3   5162094.1 1790.49
  -3   3   5158940.6 1969.36
  -3   3   5163723.0 1784.64
   3   3  -448329.89  582.96
   3  -3  -447975.03  675.90
  -3  -3   448244.17  649.63
  -3  -3   448260.49  528.13
  -3   3   448205.39  476.86
  -3   3   449163.93  609.53
   3   3  -3 2179.63  110.22
   3  -3  -3 2111.54  198.54
  -3  -3   3 2022.63   71.98
  -3  -3   3 2208.47  103.37
  -3   3   3 2214.85  130.95
  -3   3   3 2189.86   96.47
   3  -3  -2 4137.82  138.53
  -3  -3   2 4261.95   91.89
  -3  -3   2 4268.82  109.39
  -3   3   2 4329.81  233.10
  -3   3   2 4312.09  131.91
   3  -3  -112945.32  271.44
  -3  -3   113079.98  176.32
  -3   3   112936.55  179.01
  -3   3   113181.74  224.83
   3  -3   0 5182.96  178.37
  -3  -3   0 5170.91   97.20
  -3  -3   0 5079.82  113.69
  -3   3   0 5112.08  118.67
  -3   3   0 5225.50  218.39
   3  -3   1 6027.84  171.82
  -3  -3  -1 6458.62  134.21
  -3  -3  -1 6329.55  184.65
  -3   3  -1 6086.86  198.04
  -3   3  -1 6288.88  146.68
   3  -3   2 7789.98  162.70
   3  -3   2 7582.31  128.96
  -3  -3  -2 7513.36  153.81
  -3  -3  -2 7656.36  107.50
  -3   3  -2 7432.00  154.10
  -3   3  -2 7356.35  153.50
   3  -3   3 5619.28  108.84
   3  -3   3 5623.64  150.80
  -3  -3  -3 5736.67  228.24
  -3   3  -3 5616.08  144.23
  -3   3  -3 5720.48  193.21
   3  -3   4 5393.74  227.09
   3  -3   4 5130.95  138.23
  -3   3  -4 5225.28  224.53
  -3   3  -4 4892.72  175.42
  -3  -3  -4 5100.59  155.85
   3  -3   5 1223.73  189.89
   3  -3   5 1295.37   69.57
  -3  -3  -5 1383.40  125.08
  -3   3  -5 1265.57  117.49
  -3   3  -5 1333.29   84.64
   3  -3   6 5819.19  151.46
   3  -3   6 5450.17  163.87
  -3   3  -6 5519.94  119.00
  -3   3  -6 5817.43  164.94
  -3  -3  -6 5841.10  176.62
   3  -3   7 8547.72  137.51
   3  -3   7 8319.37  200.42
  -3  -3  -7 8364.90  207.05
  -3   3  -7 8309.77  193.31
  -3   3  -7 8671.94  288.46
   3  -3   8 2093.03  139.51
   3  -3   8 2075.50  126.35
  -3  -3  -8 2161.21  247.19
  -3   3  -8 2033.02   87.96
  -3   3  -8 2056.09  142.52
   3  -3   9 2147.47  140.15
   3  -3   9 2199.36  151.00
  -3  -3  -9 2218.35  158.46
  -3   3  -9 2162.77  151.16
  -3   3  -9 1953.73  131.62
   3  -3  10 3565.17  261.89
   3  -3  10 4173.46  242.49
  -3  -3 -10 3459.75  175.28
  -3  -3 -10 3498.48   87.52
  -3   3 -10 3702.33  255.34
  -3   3 -10 3383.70  248.01
   3  -3  11 1425.81  128.19
   3  -3  11 1592.26  235.85
  -3  -3 -11 1377.30  247.07
  -3  -3 -11 1603.70   76.88
  -3   3 -11 1622.17  149.03
  -3   3 -11 1313.81  138.37
   3  -3  12  270.58   71.32
   3  -3  12  -66.78  212.73
  -3  -3 -12   63.02   65.76
  -3  -3 -12  172.76  134.86
  -3   3 -12    4.97  127.01
   3  -3  13  599.49  151.06
   3  -3  13  637.16  121.41
  -3  -3 -13  688.32  148.47
  -3  -3 -13  658.36   79.25
  -3   3 -13  643.18  229.82
  -3   3 -13  656.73   80.73
   3  -3  1426210.52  432.22
   3  -3  1425789.87  330.45
  -3  -3 -1424863.49  530.64
  -3   3 -1426047.99  424.82
  -3   3 -1425341.83  384.43
  -3  -3 -1426248.15  295.81
   3  -3  1544489.93  539.55
   3  -3  1544794.62  655.88
  -3   3 -1545121.25  551.23
  -3   3 -1544932.62  651.57
  -3  -3 -1544692.97  497.05
  -3  -3 -1543789.23  646.20
   3  -3  1617172.83  306.11
   3  -3  1616683.17  343.79
  -3  -3 -1616677.80  255.71
  -3   3 -1616871.53  320.86
  -3   3 -1616462.28  457.84
  -3  -3 -1616885.02  460.30
   3  -3  17 3337.19  201.63
   3  -3  17 4312.26  179.52
  -3  -3 -17 4240.65  213.31
  -3   3 -17 4054.32  134.25
  -3   3 -17 4033.23  207.07
  -3  -3 -17 4105.52  140.48
   3  -3  18 5309.51  196.19
  -3  -3 -18 5033.50  228.45
  -3  -3 -18 5233.79  154.87
  -3   3 -18 5125.54  201.26
  -3   3 -18 5251.28  223.07
   3  -3  19  424.13  142.65
  -3  -3 -19  459.32  272.72
  -3  -3 -19  236.00   69.76
  -3   3 -19  -75.26  263.21
  -3   3 -19 -189.18  178.57
   3  -3  2010927.95  268.19
  -3  -3 -2010447.97  306.22
  -3  -3 -2011183.80  229.80
  -3   3 -2011155.87  288.74
  -3   3 -2010892.03  300.68
   3  -3  21 1464.58  111.91
  -3  -3 -21 1401.06  139.65
  -3  -3 -21 1419.28  203.05
  -3   3 -21 1362.92  138.40
  -3   3 -21 1379.55  197.42
   3  -3  22 3093.24  135.99
  -3  -3 -22 3189.80  355.45
  -3   3 -22 3019.92  145.06
  -3   3 -22 2725.32  345.03
  -3  -3 -22 3240.77  110.39
   3  -3  23  433.85  166.85
  -3  -3 -23  619.80  193.82
  -3  -3 -23  633.99  139.02
  -3   3 -23  -75.85  136.18
  -3   3 -23  614.29  192.03
   3  -3  24 5653.03  235.98
  -3  -3 -24 5394.54  272.43
  -3  -3 -24 5405.29  145.88
  -3   3 -24 5716.36  275.36
  -3   3 -24 5360.88  189.05
   3  -3  25  470.27  113.81
  -3  -3 -25 -120.35  321.87
  -3  -3 -25  396.11  147.17
  -3   3 -25  251.94  135.84
  -3   3 -25  139.47  330.49
  -3   3 -26 -139.29  189.96
  -3  -3 -26  112.11  187.05
  -3  -3 -26  -97.10  138.62
  -3   3 -26   92.86  116.67
  -3  -3 -27 4704.68  415.35
  -3  -3 -27 4679.89  215.38
  -3   3 -27 4391.05  275.52
  -3   3 -27 4492.27  265.30
  -3  -3 -28  476.65  169.76
  -3  -3 -28  546.59  215.14
  -3  -3 -28 -150.81  211.64
  -3   3 -28  527.40  221.24
  -3   3 -28  629.91  340.49
  -3  -3 -29  471.15  226.87
  -3  -3 -29 1152.81  228.05
  -3   3 -29 1218.69  232.21
  -3   3 -29  940.87  263.19
  -3  -3 -29  973.86  180.79
  -3  -3 -30 2871.29  267.18
  -3  -3 -30 2841.85  411.87
  -3   3 -30 2754.54  281.82
  -3   3 -30 2923.34  272.13
  -3  -3 -30 2725.12  211.53
  -3  -3 -31 2203.20  259.30
  -3  -3 -31 2076.50  258.88
  -3   3 -31 2256.07  186.33
  -3   3 -31 2008.12  412.44
  -3  -3 -31 1969.68  138.07
  -3  -3 -32  435.59  188.90
  -3  -3 -32  722.06  392.72
  -3  -3 -32  630.89  369.25
  -3   3 -32  455.22  245.17
  -3   3 -32  885.72  210.62
  -3  -3 -33 -157.08  238.38
  -3   3 -33   93.44  312.32
  -3   3 -33  -74.01  236.03
  -3  -3 -33 -348.71  354.30
  -3  -3 -34  801.91  264.00
  -3  -3 -34  877.90  242.83
  -3   3 -34  733.97  420.42
   3   5 -34 1737.36  315.62
   3  -5 -34 1177.95  285.38
   3  -5 -34 1762.27  296.09
   3   5 -33  156.86  269.23
   3  -5 -33   54.33  250.06
   3  -5 -33  663.93  406.57
  -3  -5  33  -80.55  269.80
   3   5 -32  246.54  265.50
   3  -5 -32  671.66  387.48
  -3  -5  32   65.11  269.64
   3   5 -31  265.91  414.82
   3  -5 -31  181.23  237.00
   3  -5 -31  351.20  389.65
  -3  -5  31  181.31  260.63
   3   5 -30   71.23  244.23
   3  -5 -30   72.27  234.99
   3  -5 -30  518.87  366.38
  -3  -5  30    3.88  404.89
   3   5 -29  904.00  259.63
   3  -5 -29  681.02  251.29
   3  -5 -29  912.78  244.40
  -3  -5  29  760.55  262.60
   3   5 -28  328.84  243.16
   3   5 -28  378.38   52.20
   3  -5 -28  276.61  234.13
   3  -5 -28  331.76  371.86
  -3  -5  28  551.81  240.80
   3   5 -27 3520.34  454.70
   3   5 -27 3354.34   79.61
   3   5 -27 3440.42   82.34
   3  -5 -27 3741.58  285.63
   3  -5 -27 3980.37  287.45
  -3  -5  27 3820.18  459.14
   3   5 -26 7100.57  490.21
   3   5 -26 6805.47  109.60
   3   5 -26 6737.81  107.46
   3  -5 -26 7424.36  477.38
   3  -5 -26 6763.70  316.80
  -3  -5  26 7131.33  342.73
   3   5 -25 1246.02  247.18
   3   5 -25 1067.48   54.63
   3   5 -25 1048.68   53.16
   3  -5 -25 1206.50  376.92
   3  -5 -25 1332.68  239.11
  -3  -5  25 1279.85  253.95
   3   5 -24 1599.73   70.74
   3  -5 -24 1633.12  386.15
   3   5 -24 1584.18   68.69
   3  -5 -24 1722.37  387.13
   3   5 -24 1853.64  254.00
  -3  -5  24 1669.43  398.63
   3   5 -23  438.23   41.12
   3   5 -23  381.24   45.77
   3   5 -23  371.78  223.60
   3  -5 -23  332.22  216.16
   3  -5 -23  667.46  344.55
  -3  -5  23  450.07  228.16
   3   5 -22 6001.39  296.51
   3   5 -22 5667.70   83.45
   3   5 -22 5619.42   84.85
   3  -5 -22 6141.56  425.96
   3  -5 -22 5759.05  441.30
  -3  -5  22 5754.09  293.50
   3   5 -21 6241.85   96.65
   3   5 -21 6658.69  457.78
   3  -5 -21 6362.44  428.92
   3  -5 -21 6273.31  292.07
  -3  -5  21 6861.97  446.47
   3   5 -20 2513.14   50.84
   3   5 -20 2410.87  382.59
   3  -5 -20 2442.82  368.11
   3  -5 -20 3175.83  379.08
  -3  -5  20 2532.03  240.27
   3   5 -1915539.78  526.54
   3  -5 -1915581.00  387.65
   3  -5 -1915635.56  523.35
  -3  -5  1915715.34  377.30
   3   5 -18  559.20   26.89
   3   5 -18  317.98  300.98
   3  -5 -18  514.83  301.93
   3  -5 -18  488.45  308.98
  -3  -5  18  843.87  304.52
   3   5 -17  590.74   34.42
   3   5 -17  524.61  184.18
   3  -5 -17  809.44  188.29
   3  -5 -17  703.76  297.36
  -3  -5  17  753.94  182.57
   3   5 -16 9290.08  275.98
  -3  -5  16 9065.69  274.12
  -3  -5  16 8759.56   96.76
   3   5 -15 5371.98  223.26
   3  -5 -15 5315.40  232.57
   3   5 -15 5438.81   68.07
  -3  -5  15 5760.28  340.26
  -3  -5  15 5215.30   65.43
   3   5 -14   98.98  151.27
   3   5 -14  106.28   29.48
   3  -5 -14   83.65  160.09
  -3  -5  14  121.40   28.53
  -3  -5  14  257.68  152.14
   3   5 -13  115.59  139.23
   3   5 -13   41.08   32.73
   3  -5 -13  171.03  147.92
  -3  -5  13   32.91   32.77
  -3  -5  13 -124.16  137.36
   3  -5 -12 5509.79  327.32
   3   5 -12 5355.78  203.81
   3   5 -12 5508.34   85.61
  -3  -5  12 5818.53  304.48
  -3  -5  12 5489.68   81.09
   3   5 -11 1910.53  254.18
   3  -5 -11 1513.14  278.66
  -3  -5  11 1901.35   56.11
  -3  -5  11 1894.44  165.83
   3   5 -1019355.79  441.34
   3  -5 -1019352.77  360.04
  -3  -5  1019330.03  341.12
  -3  -5  1019758.60  220.21
   3   5  -9 6103.71  202.72
   3  -5  -9 6055.68  328.80
  -3  -5   9 6260.87   92.96
  -3  -5   9 6289.03  295.51
   3   5  -842152.67  583.79
   3  -5  -841550.93  595.83
  -3  -5   842412.20  586.05
  -3  -5   840888.05  461.81
   3   5  -719343.33  326.33
   3  -5  -719272.89  437.89
  -3  -5   719578.95  326.46
  -3   5   719160.23  210.33
   3   5  -6 6564.81  276.37
   3  -5  -6 6770.40  207.73
  -3  -5   6 6882.49  118.49
  -3  -5   6 6722.15  267.71
  -3   5   6 6703.25  116.44
   3   5  -5 4053.01  156.32
   3  -5  -5 3962.70  268.50
  -3  -5   5 4319.81  100.75
  -3  -5   5 4296.53  153.20
  -3   5   5 4520.58   84.17
  -3   5   5 4304.74  180.43
   3  -5  -413228.38  353.48
   3   5  -413209.16  315.65
  -3  -5   413499.87  230.22
  -3   5   413321.54  267.70
  -3   5   413504.98  176.15
  -3  -5   413454.50  192.99
   3   5  -3 3501.41  135.98
   3  -5  -3 3578.67  157.33
  -3  -5   3 3574.37  180.28
  -3  -5   3 3394.68  149.58
  -3   5   3 3556.51  134.16
  -3   5   3 3663.01  158.86
   3   5  -2  592.20   98.87
   3  -5  -2  745.73  114.40
  -3  -5   2  594.82   81.54
  -3  -5   2  550.72  134.14
  -3   5   2  397.33  202.65
  -3   5   2  609.87   74.29
   3  -5  -128994.65  402.75
  -3  -5   128942.49  372.93
  -3  -5   129357.10  362.94
  -3   5   129282.89  506.22
  -3   5   129167.80  417.48
   3  -5   0  402.36  157.58
   3  -5   0  125.21   75.98
  -3  -5   0  293.15   85.22
  -3  -5   0  349.42  105.93
  -3   5   0  193.60  109.06
  -3   5   0  264.32   84.35
   3  -5   115228.72  243.77
   3  -5   114980.07  231.64
  -3  -5  -115061.77  302.12
  -3   5  -114526.07  251.66
  -3   5  -115119.24  238.36
  -3  -5  -115511.06  242.58
   3  -5   2  263.47   95.46
   3  -5   2  278.74   92.41
  -3  -5  -2  292.96   56.81
  -3   5  -2  193.70  100.71
  -3   5  -2  295.61   98.22
  -3  -5  -2  357.00   96.08
   3  -5   327337.00  415.32
   3  -5   327339.77  453.82
  -3  -5  -328733.06  401.06
  -3  -5  -327876.89  397.66
  -3   5  -328070.63  378.97
  -3   5  -327840.99  391.48
  -3  -5  -328129.51  347.29
   3  -5   4 2183.02  143.16
   3  -5   4 2197.41  204.05
  -3  -5  -4 2191.49   96.46
  -3  -5  -4 2044.74  137.95
  -3   5  -4 2359.72  114.07
  -3  -5  -4 1942.99  144.81
  -3   5  -4 2222.01  131.07
   3  -5   5 5807.37  125.88
   3  -5   5 5860.55  173.46
  -3  -5  -5 5672.90  114.76
  -3  -5  -5 5761.35  189.33
  -3  -5  -5 5696.33  273.63
  -3   5  -5 5527.94  138.90
  -3   5  -5 5768.40  173.69
   3  -5   6 6864.66  192.70
   3  -5   6 6829.55  135.71
  -3  -5  -6 7016.44  113.17
  -3  -5  -6 7054.31  205.59
  -3  -5  -6 6896.02  204.16
  -3   5  -6 6982.32  204.99
  -3   5  -6 6795.04  194.23
   3  -5   713382.16  262.07
   3  -5   713502.25  199.77
  -3  -5  -713487.63  160.06
  -3  -5  -713672.90  279.59
  -3  -5  -713488.53  381.56
  -3   5  -713432.15  267.89
  -3   5  -713103.61  262.59
   3  -5   830421.73  368.55
   3  -5   829681.19  447.64
  -3  -5  -830616.22  477.63
  -3  -5  -830459.21  302.06
  -3   5  -829960.96  451.47
  -3   5  -830594.33  438.74
   3  -5   925961.85  320.66
   3  -5   925490.69  410.78
  -3  -5  -925817.88  434.28
  -3  -5  -926030.97  245.03
  -3   5  -925691.38  505.34
  -3   5  -925793.59  383.71
   3  -5  1028247.50  449.70
   3  -5  1028425.17  347.11
  -3  -5 -1028391.37  583.33
  -3  -5 -1028407.57  254.85
  -3   5 -1028177.31  553.70
  -3   5 -1027587.27  403.13
   3  -5  1112320.48  281.84
   3  -5  1112690.81  184.85
  -3  -5 -1112627.65  304.33
  -3   5 -1112750.20  282.72
   3  -5  12  455.71  250.30
   3  -5  12  415.88  108.13
  -3  -5 -12  316.97  165.37
  -3   5 -12  516.28  152.66
  -3   5 -12  358.04  124.19
   3  -5  13   85.73  255.25
   3  -5  13  132.72  106.78
  -3  -5 -13  -66.04  265.21
  -3   5 -13   19.74  118.73
  -3   5 -13    1.10  150.96
   3  -5  1423073.60  338.59
   3  -5  1422849.82  434.44
  -3  -5 -1421766.43  426.57
  -3   5 -1422745.89  301.12
  -3   5 -1423285.77  545.04
   3  -5  15  536.16  184.36
   3  -5  15  342.88   72.42
  -3  -5 -15  372.71  294.27
  -3   5 -15  603.78  286.33
  -3   5 -15  798.06  125.55
   3  -5  16 6980.44  275.44
   3  -5  16 6744.83  185.53
  -3  -5 -16 6764.98  272.22
  -3   5 -16 6668.66  261.66
  -3   5 -16 7596.78  225.84
   3  -5  17  225.80  193.27
   3  -5  17  162.27  116.94
  -3  -5 -17  485.37  190.03
  -3   5 -17  175.04  182.86
  -3   5 -17  234.91   80.21
   3  -5  18 6069.84  282.27
   3  -5  18 6140.58  184.14
  -3  -5 -18 6404.13  423.54
  -3   5 -18 5897.37  274.00
  -3   5 -18 5641.66  212.47
   3  -5  19 -214.93  198.76
   3  -5  19  117.91   73.71
  -3  -5 -19  -94.06  195.99
  -3  -5 -19   98.08  193.37
  -3   5 -19  157.32  309.74
  -3   5 -19   27.90   82.17
   3  -5  20 4293.37  170.46
  -3  -5 -20 4324.41  275.39
  -3   5 -20 4113.10  271.79
  -3   5 -20 4211.11  190.51
   3  -5  21 4858.05  185.79
  -3  -5 -21 4856.19  291.38
  -3  -5 -21 4917.73  444.36
  -3   5 -21 5067.76  288.58
  -3   5 -21 4922.93  238.26
   3  -5  22 8059.38  222.45
  -3  -5 -22 8041.95  328.14
  -3  -5 -22 7750.93  334.97
  -3   5 -22 7799.71  492.25
  -3   5 -22 7944.20  179.68
   3  -5  23 1365.52  152.12
  -3  -5 -23 1230.17  247.95
  -3  -5 -23 1504.47  252.22
  -3   5 -23 1390.71  173.42
  -3   5 -23  964.77  397.02
   3  -5  24 6800.03  213.01
  -3  -5 -24 6517.84  501.77
  -3  -5 -24 7067.30  331.84
  -3   5 -24 6783.52  230.22
  -3   5 -24 7101.13  326.43
   3  -5  25  667.46  143.99
  -3  -5 -25  680.03  244.82
  -3  -5 -25  376.10  391.60
  -3   5 -25  489.12  156.13
  -3   5 -25  569.21  239.99
   3  -5  26  357.87  142.44
  -3  -5 -26  688.87  389.67
  -3  -5 -26  431.35  372.15
  -3   5 -26  345.37  158.36
  -3   5 -26  262.70  391.82
  -3   5 -27 2442.91  205.68
  -3  -5 -27 2385.45  287.42
  -3  -5 -27 2492.85  292.90
  -3   5 -27 2620.75  284.29
  -3  -5 -28  185.69  254.27
  -3  -5 -28  178.16  249.96
  -3   5 -28  357.11  164.54
  -3   5 -28  246.85  249.71
  -3  -5 -29 4533.65  500.72
  -3  -5 -29 4679.35  340.67
  -3   5 -29 4053.93  215.67
  -3   5 -29 5146.13  536.48
  -3  -5 -30 2062.96  484.24
  -3  -5 -30 1645.92  291.95
  -3   5 -30 1796.62  483.22
  -3  -5 -31 1805.91  299.09
  -3  -5 -31 1674.56  305.05
  -3   5 -31 1848.04  315.91
  -3  -5 -32   39.66  410.72
  -3  -5 -32   92.02  262.33
  -3   5 -32   20.65  268.00
   3   7 -31   10.40  287.37
   3  -7 -31  439.77  284.47
   3  -7 -31 -572.47  464.53
  -3  -7  31 -144.30  304.37
   3   7 -30  342.42  294.59
   3  -7 -30  508.91  296.00
   3  -7 -30  108.79  475.52
  -3  -7  30  157.27  299.11
   3   7 -29  741.16  523.93
   3  -7 -29 1401.13  493.68
   3  -7 -29  944.70  317.14
  -3  -7  29  818.31  497.93
   3   7 -28 -298.51  437.78
   3  -7 -28 -111.89  266.79
   3  -7 -28  227.16  265.17
  -3  -7  28 -552.51  435.38
   3   7 -27 3209.61  336.24
   3  -7 -27 2809.43  517.02
   3  -7 -27 3473.26  334.39
  -3  -7  27 3021.30  327.65
   3  -7 -2610167.38  425.13
   3   7 -2610237.95  418.73
   3  -7 -2610266.16  427.94
  -3  -7  26 9988.86  424.78
   3   7 -25  174.06  253.65
   3  -7 -25 -132.46  402.59
   3  -7 -25  -37.10  255.11
  -3  -7  25 -483.28  409.18
   3   7 -24   22.31  245.83
   3  -7 -24 -122.78  253.52
   3  -7 -24  117.10  249.22
  -3  -7  24  263.71  250.92
   3   7 -23  -11.63  251.37
   3  -7 -23   67.56  254.66
   3  -7 -23   54.56  253.66
  -3  -7  23  319.09  249.35
   3   7 -2225297.96  783.93
   3  -7 -2225762.69  599.28
   3  -7 -2226636.03  600.03
  -3  -7  2226186.33  794.61
   3   7 -21 1735.68  436.49
   3  -7 -21 1826.04  286.89
   3  -7 -21 1896.57  296.55
  -3  -7  21 1452.82  444.29
   3   7 -20 1759.72  427.46
   3  -7 -20 1956.05  452.56
   3  -7 -20 1819.78  279.68
  -3  -7  20 2039.50  261.85
   3   7 -19 6526.96  469.93
   3  -7 -19 6380.38  331.32
   3  -7 -19 6135.81  334.83
  -3  -7  19 6234.78  312.50
   3   7 -18 3304.77  267.04
   3  -7 -18 3274.60  283.58
   3  -7 -18 3500.72  442.59
  -3  -7  18 3775.09  417.39
   3   7 -17  169.28  202.05
   3  -7 -17  281.89  222.62
   3  -7 -17  149.53  222.92
  -3  -7  17  154.62  209.26
   3   7 -16 7848.03  299.87
   3  -7 -16 7749.19  325.37
   3  -7 -16 8363.74  480.96
  -3  -7  16 7641.47  301.37
  -3  -7  16 7644.84   98.39
   3   7 -15 3839.89  242.83
   3  -7 -15 4305.67  402.32
  -3  -7  15 3847.82  242.09
  -3  -7  15 3880.22   79.69
   3  -7 -14 3553.81  248.68
   3   7 -14 3399.58  228.75
  -3  -7  14 3359.08  351.17
  -3  -7  14 3362.63   82.09
   3   7 -13 1333.30  305.17
   3  -7 -13 1067.58  209.51
  -3  -7  13 1556.28  197.17
  -3  -7  13 1381.36   75.93
   3   7 -12 1284.31  289.01
   3  -7 -12 1195.68  203.10
  -3  -7  12 1167.75  186.27
  -3  -7  12 1399.55   82.34
   3   7 -11  812.39  273.72
   3  -7 -11  573.74  298.35
  -3  -7  11  831.48   83.08
  -3  -7  11  752.04  169.01
   3   7 -10 2505.08  185.39
   3  -7 -10 2362.43  210.21
  -3  -7  10 2349.24  278.39
  -3  -7  10 2379.51  106.90
   3   7  -916532.67  338.37
   3  -7  -916844.22  364.82
  -3  -7   916742.40  257.38
  -3  -7   917016.67  436.44
   3   7  -8 5898.16  211.87
   3  -7  -8 5846.68  354.76
  -3  -7   8 5838.85  162.00
  -3  -7   8 5702.94  198.53
   3   7  -716298.80  413.76
   3  -7  -715985.73  344.21
  -3  -7   716306.00  282.52
  -3  -7   716131.81  304.44
   3   7  -6  233.80  126.25
   3  -7  -6  282.51  239.43
  -3  -7   6  136.73  119.36
  -3  -7   6   35.37  118.92
  -3   7   6  177.43   87.01
   3   7  -5  162.06  116.49
   3  -7  -5   95.16  143.54
  -3  -7   5  158.82  112.00
  -3  -7   5  201.51  129.12
  -3   7   5   49.16  100.41
   3   7  -411795.67  333.10
   3  -7  -411654.76  275.40
  -3  -7   411691.88  210.31
  -3  -7   412018.82  302.09
  -3   7   411685.10  182.61
   3   7  -311675.38  239.93
   3  -7  -311854.29  355.33
  -3  -7   311885.95  215.21
  -3  -7   311999.18  290.60
  -3   7   311781.63  244.27
   3  -7  -210220.42  237.22
  -3  -7   210205.16  258.00
  -3   7   210206.73  246.18
  -3   7   210207.58  238.96
  -3  -7   210011.90  203.34
   3  -7  -112141.39  252.26
  -3  -7   112156.03  263.87
  -3  -7   111849.07  227.31
  -3   7   112004.76  212.19
  -3   7   111082.30  246.73
   3  -7   0 9516.82  217.68
  -3  -7   0 9823.39  225.26
  -3  -7   0 9625.58  208.05
  -3   7   0 9720.60  232.53
  -3   7   0 9498.60  196.18
   3  -7   1 5905.99  176.36
  -3  -7  -1 5489.91  255.55
  -3   7  -1 5762.17  240.60
  -3   7  -1 5829.19  184.40
  -3  -7  -1 5867.33  179.40
   3  -7   246415.98  627.54
  -3  -7  -247553.89  606.52
  -3  -7  -247549.00  657.71
  -3   7  -246409.29  627.36
  -3   7  -247290.36  719.92
   3  -7   3  157.50  112.77
   3  -7   3  142.51   99.34
  -3  -7  -3  188.13  199.74
  -3  -7  -3  171.80   60.76
  -3  -7  -3   82.16  120.85
  -3   7  -3   96.51  106.02
  -3   7  -3   70.87  112.27
   3  -7   4 2864.76  188.81
   3  -7   4 2831.52  153.96
  -3  -7  -4 2755.84  161.14
  -3  -7  -4 2897.78   82.01
  -3  -7  -4 2977.52  164.75
  -3   7  -4 2752.79  154.78
  -3   7  -4 2841.91  202.93
   3  -7   5  -57.21  136.62
   3  -7   5  -28.49  123.32
  -3  -7  -5   65.23  205.95
  -3  -7  -5 -336.05  212.55
  -3  -7  -5  -33.97   77.35
  -3   7  -5   33.32   94.43
  -3   7  -5   39.93  120.11
   3  -7   634326.50  457.00
   3  -7   634932.23  531.54
  -3  -7  -634842.39  549.18
  -3  -7  -633667.41  535.37
  -3  -7  -633894.44  397.85
  -3   7  -633747.47  521.69
   3  -7   723841.34  386.82
   3  -7   723593.45  414.06
  -3  -7  -724303.27  286.49
  -3  -7  -723566.09  435.53
  -3  -7  -724538.48  440.52
  -3   7  -724084.96  347.99
  -3   7  -723835.56  415.82
   3  -7   8   53.24  151.03
   3  -7   8  174.56   75.33
  -3  -7  -8  220.76  259.43
  -3  -7  -8   59.94   48.23
  -3  -7  -8  317.88  261.50
  -3   7  -8   17.91  146.46
  -3   7  -8  103.35  141.92
   3  -7   9 8751.74  263.29
   3  -7   9 8851.26  217.91
  -3   7  -9 8372.81  172.40
  -3  -7  -9 8626.08  392.13
  -3  -7  -9 8534.10  282.01
  -3   7  -9 8640.22  258.03
   3  -7  10  469.37  127.54
   3  -7  10  544.25  173.53
  -3  -7 -10  -64.56  176.01
  -3  -7 -10   -1.02  184.24
  -3   7 -10  478.69  163.31
  -3   7 -10  275.82  135.49
   3  -7  11 6529.89  143.08
   3  -7  11 6705.86  263.96
  -3  -7 -11 6658.50  405.62
  -3  -7 -11 6562.82  275.62
  -3   7 -11 6362.97  145.83
  -3   7 -11 6401.76  251.71
   3  -7  12 4780.01  169.09
   3  -7  12 4943.94  247.09
  -3   7 -12 4802.51  180.81
  -3  -7 -12 4709.43  262.72
  -3  -7 -12 4512.37  252.29
  -3   7 -12 4521.19  239.02
   3  -7  13 2429.35  151.79
   3  -7  13 2575.61  228.29
  -3  -7 -13 2387.60  235.77
  -3  -7 -13 2232.79  237.73
  -3   7 -13 2460.59  104.97
  -3   7 -13 2528.01  219.80
   3  -7  14 1368.33  141.17
   3  -7  14 1263.15  217.75
  -3  -7 -14 1378.45  362.68
  -3  -7 -14 1228.98  230.39
  -3   7 -14 1230.66  136.84
  -3   7 -14 1537.42  210.64
   3  -7  15  -58.83  188.87
   3  -7  15  105.94   70.88
  -3  -7 -15   16.95  208.42
  -3  -7 -15   -3.76  200.53
  -3   7 -15   -0.15  192.34
  -3   7 -15   50.29   70.86
   3  -7  16  795.27   83.86
   3  -7  16  585.05  225.19
  -3  -7 -16  777.72  242.77
  -3  -7 -16  902.80  233.18
  -3   7 -16  629.38  356.96
  -3   7 -16  856.50  124.81
   3  -7  17    3.74  212.20
   3  -7  17  123.03  119.40
  -3  -7 -17  233.02  362.18
  -3  -7 -17  222.72  225.26
  -3   7 -17  188.55  332.97
  -3   7 -17  121.68  111.55
   3  -7  18  153.34  113.57
  -3  -7 -18  168.57  235.08
  -3  -7 -18  116.21  238.57
  -3   7 -18  207.01  216.89
  -3   7 -18  228.94  112.78
   3  -7  19   47.89   68.04
  -3  -7 -19   26.68  238.06
  -3  -7 -19   85.51  235.07
  -3   7 -19   24.34  109.46
  -3   7 -19  255.05  213.18
   3  -7  20  323.28  111.67
  -3  -7 -20  131.85  250.08
  -3  -7 -20  595.01  409.46
  -3   7 -20  170.53  112.41
  -3   7 -20  427.23  238.57
   3  -7  21 4647.61  162.50
  -3  -7 -21 4362.71  339.58
  -3  -7 -21 4696.67  330.31
  -3   7 -21 4754.64  164.41
   3  -7  22  203.53  107.63
  -3  -7 -22  385.36  256.64
  -3  -7 -22  136.23  260.91
  -3   7 -22  253.24  109.80
   3  -7  23  983.49  117.40
  -3  -7 -23 1161.03  290.55
  -3  -7 -23 1109.76  457.31
  -3   7 -23 1182.44  121.71
  -3   7 -23  540.12  289.34
  -3  -7 -2415752.17  503.90
  -3  -7 -2416688.74  517.49
  -3   7 -2415652.10  495.18
  -3   7 -2415479.92  274.20
  -3  -7 -25 3202.56  545.62
  -3  -7 -25 3197.45  342.63
  -3   7 -25 2901.91  324.43
  -3  -7 -26 1409.88  486.83
  -3  -7 -26  812.51  503.29
  -3  -7 -27   -2.92  277.94
  -3  -7 -27  173.83  439.17
  -3   7 -27 -131.77  448.58
  -3  -7 -28 3702.06  383.30
  -3  -7 -28 4145.41  372.45
  -3   7 -28 3881.30  371.85
  -3  -7 -29 3699.36  379.33
  -3  -7 -29 3474.06  583.18
  -3   7 -29 3463.42  374.23
   3   9 -27   79.03  305.80
   3  -9 -27 -106.84  324.88
   3  -9 -27 -540.24  523.15
  -3  -9  27 -131.45  323.30
   3   9 -26  -75.55  288.75
   3  -9 -26   23.61  296.10
   3  -9 -26   42.14  303.79
   3   9 -25 2243.70  343.96
   3  -9 -25 1998.90  368.25
   3  -9 -25 2212.27  553.01
   3   9 -24 1678.77  325.24
   3  -9 -24 1587.51  335.56
   3  -9 -24 1688.46  347.63
  -3  -9  24 1672.71  324.42
   3   9 -23 1583.28  318.65
   3  -9 -23 1395.42  340.96
   3  -9 -23 1408.92  333.94
  -3  -9  23 1873.18  312.34
   3   9 -22 2080.46  321.08
   3  -9 -22 2149.22  527.08
   3  -9 -22 2256.15  341.44
  -3  -9  22 2747.84  313.19
   3   9 -21  -70.51  251.01
   3  -9 -21  111.65  274.98
   3  -9 -21   90.62  274.44
   3   9 -20 1702.54  460.29
   3  -9 -20 1040.03  300.75
   3  -9 -20  920.92  297.51
  -3  -9  20  771.85  274.71
   3   9 -19  156.96  417.63
   3  -9 -19  521.85  287.57
   3  -9 -19  923.19  456.13
  -3  -9  19  516.68  262.35
   3   9 -1811458.51  577.14
   3  -9 -1811426.85  440.79
   3  -9 -1811198.31  446.52
  -3  -9  1811443.55  409.38
   3   9 -17 1293.63  407.89
   3  -9 -17 1460.16  461.77
   3  -9 -17 1415.38  286.05
  -3  -9  17 1346.67  400.18
  -3  -9  17 1073.25   62.67
  -3  -9  17 1216.68   51.33
   3   9 -16 1954.77  412.21
   3  -9 -16 2381.52  293.08
   3  -9 -16 2069.90  299.41
  -3  -9  16 2649.08  412.16
  -3  -9  16 2023.92   81.90
  -3  -9  16 1974.47   73.53
   3   9 -15   21.94  332.97
   3  -9 -15  -51.01  231.78
   3  -9 -15  -55.79  385.26
  -3  -9  15   53.52   68.48
  -3  -9  15   38.79   73.94
  -3  -9  15  -35.24  208.86
   3   9 -1415530.66  405.56
   3  -9 -1416073.94  638.44
  -3  -9  1415117.81  238.87
  -3  -9  1415671.49  414.48
  -3  -9  1414564.32  243.64
   3   9 -13 2096.92  234.40
   3  -9 -13 2188.70  274.32
  -3  -9  13 2129.49   79.94
  -3  -9  13 2078.56  230.77
  -3  -9  13 1978.21   84.25
   3   9 -12 8778.95  316.09
   3  -9 -12 9057.93  349.10
  -3  -9  12 8708.33  302.23
  -3  -9  12 8909.32  195.19
   3   9 -11  570.02  196.26
   3  -9 -11  806.82  374.04
  -3  -9  11  605.77  190.19
  -3  -9  11  611.29  118.21
   3   9 -10 6221.49  265.27
   3  -9 -10 6496.80  453.99
  -3  -9  10 6769.65  152.41
  -3  -9  10 6710.85  376.30
   3   9  -9 3003.81  334.56
   3  -9  -9 3499.31  252.22
  -3  -9   9 3502.98  316.91
  -3  -9   9 3386.14  171.68
   3  -9  -8  836.79  331.67
   3   9  -8  932.46  178.77
  -3  -9   8  842.25  100.54
  -3  -9   8 1049.93  261.13
   3   9  -7 3018.39  201.60
   3  -9  -7 2721.22  228.22
  -3  -9   7 2804.08  185.32
  -3  -9   7 3165.93  284.05
   3  -9  -6 1337.74  200.71
  -3  -9   6 1363.31  237.32
  -3  -9   6 1435.79  117.01
   3  -9  -5  114.51  171.85
  -3  -9   5   55.58  206.25
  -3  -9   5  204.86  109.34
   3  -9  -421172.00  424.03
  -3  -9   421956.27  462.58
  -3  -9   421223.82  357.30
  -3   9   421440.90  379.43
   3  -9  -3 8070.89  260.53
  -3  -9   3 8218.13  294.41
  -3  -9   3 8067.59  212.39
  -3   9   3 7944.67  251.51
   3  -9  -2  552.66  249.44
  -3  -9   2  304.72  200.04
  -3  -9   2  287.95  179.41
  -3  -9   2  458.69  123.65
  -3   9   2  380.90  106.20
   3  -9  -1  -72.85  137.05
  -3  -9   1   61.00  122.16
  -3  -9   1   75.33  154.75
  -3   9   1   35.59  167.61
   3  -9   0 4164.70  193.22
  -3  -9   0 3813.30  186.31
  -3  -9   0 4173.07  204.14
  -3  -9   0 4025.39  185.28
  -3   9   0 4138.51  166.90
   3  -9   1 6535.72  216.94
  -3  -9  -1 6921.28  165.69
  -3  -9  -1 6255.15  315.09
  -3  -9  -1 6681.61  226.56
  -3   9  -1 6777.54  288.07
   3  -9   213809.89  387.18
  -3  -9  -213679.57  418.46
  -3  -9  -214201.92  431.52
  -3  -9  -214148.51  288.69
  -3   9  -213645.39  291.33
   3  -9   313513.44  367.71
  -3  -9  -313681.11  320.81
  -3  -9  -313172.97  313.51
  -3  -9  -313766.43  269.77
  -3   9  -313379.20  296.73
  -3   9  -312440.95  277.50
   3  -9   4 1284.61  209.76
  -3   9  -4 1133.47  252.47
  -3  -9  -4 1074.55   82.50
  -3  -9  -4  997.88  274.40
  -3  -9  -4 1033.14  171.17
  -3   9  -4 1112.42  141.37
   3  -9   5  194.92  186.87
  -3  -9  -5  405.70  161.93
  -3  -9  -5  209.47  101.68
  -3  -9  -5  471.09  166.41
  -3   9  -5  178.17  239.28
  -3   9  -5  321.12  191.91
   3  -9   6 2863.04  208.95
  -3  -9  -6 2403.14  117.25
  -3  -9  -6 2623.82  318.16
  -3  -9  -6 2798.32  212.20
  -3   9  -6 2857.95  229.07
  -3   9  -6 2485.11  187.58
   3  -9   7 2752.50  138.67
  -3  -9  -7 2307.38  342.20
  -3  -9  -7 2708.15  338.29
  -3   9  -7 2649.56  145.12
  -3   9  -7 2478.94  200.85
   3  -9   8 4019.63  147.95
  -3  -9  -8 3951.72  251.16
  -3  -9  -8 3889.54  242.93
  -3   9  -8 3681.87  223.96
  -3   9  -8 3945.31  223.91
   3  -9   9  226.37  148.70
  -3  -9  -9  236.22  199.69
  -3  -9  -9  126.03  196.28
  -3   9  -9  202.75  163.17
  -3   9  -9  160.85  173.55
   3  -9  10 7079.79  171.94
  -3   9 -10 7127.95  242.72
  -3  -9 -10 6980.90  452.02
  -3  -9 -10 7015.92  307.99
  -3   9 -10 6778.00  274.78
   3  -9  11   40.54  140.71
  -3  -9 -11  260.86  335.11
  -3  -9 -11  155.57  218.01
  -3   9 -11   82.17  187.38
  -3   9 -11  154.19   92.91
   3  -9  12 3595.54  184.71
  -3  -9 -12 3397.34  279.04
  -3   9 -12 3502.06  185.50
  -3   9 -12 3374.80  251.84
   3  -9  13 4936.16  198.75
  -3  -9 -13 4572.24  308.21
  -3  -9 -13 4701.75  478.50
  -3   9 -13 4864.48  285.59
  -3   9 -13 4720.71  203.68
   3  -9  1411067.74  208.09
  -3  -9 -1411203.37  581.12
  -3  -9 -1411040.40  396.94
  -3   9 -1411395.99  265.64
  -3   9 -1410900.05  369.20
   3  -9  15  305.60  136.26
  -3  -9 -15  115.37  259.40
  -3  -9 -15  396.50  255.95
  -3   9 -15  245.15  132.66
  -3   9 -15  500.29  223.02
   3  -9  16 4292.46  185.76
  -3  -9 -16 4317.27  328.06
  -3  -9 -16 4692.63  336.13
  -3   9 -16 4700.55  180.00
  -3   9 -16 4632.47  297.91
   3  -9  17  922.07  139.75
  -3  -9 -17  645.96  291.08
  -3  -9 -17  567.30  461.00
  -3   9 -17 2492.14  439.16
  -3   9 -17  910.82   87.20
  -3  -9 -18 4140.65  344.72
  -3  -9 -18 3731.50  339.70
  -3   9 -18 3715.53  114.94
  -3  -9 -19  683.96  306.76
  -3  -9 -19 1356.58  306.02
  -3   9 -19  672.12  443.28
  -3   9 -19 1029.01   80.73
  -3  -9 -20  671.33  475.07
  -3  -9 -20  720.53  302.78
  -3   9 -20  -19.50  446.84
  -3  -9 -21  951.24  328.32
  -3  -9 -21 1153.02  509.99
  -3   9 -21 1104.19  297.47
  -3  -9 -22 1800.10  349.28
  -3  -9 -22 1592.86  346.68
  -3   9 -22 1583.59  323.99
  -3  -9 -23 3646.26  389.64
  -3  -9 -23 3961.72  396.72
  -3   9 -23 3734.71  371.87
  -3  -9 -24 3632.10  598.07
  -3  -9 -24 3830.95  415.99
  -3   9 -24 3188.12  609.95
  -3  -9 -25  913.82  353.88
  -3  -9 -25  874.65  349.90
   3  11 -21  107.54  283.68
   3 -11 -21 -204.13  313.19
  -3 -11  21  125.30  272.39
   3  11 -20   61.85  280.35
   3  11 -19  363.52  268.92
   3 -11 -19  175.35  306.95
   3 -11 -19  -30.54  312.10
   3  11 -18  452.83  274.51
   3 -11 -18  520.90  315.45
   3 -11 -18  399.87  316.42
   3  11 -17 2370.59  300.54
   3 -11 -17 2576.61  335.77
  -3 -11  17 2304.52  295.52
   3  11 -16  320.40  250.34
   3 -11 -16  536.83  293.08
   3 -11 -16  155.77  291.88
  -3 -11  16  241.02  246.03
   3  11 -15 2000.62  278.42
   3 -11 -15 1954.80  316.25
   3 -11 -15 2114.68  511.80
  -3 -11  15 2034.12  265.85
   3 -11 -14 3734.94  526.12
  -3 -11  14 3316.20  274.28
   3 -11 -13 1484.01  289.10
   3 -11 -13 1164.53  289.45
  -3 -11  13 1353.92  232.44
   3 -11 -12 3865.62  308.41
   3 -11 -12 4030.67  314.56
  -3 -11  12 3637.73  130.58
  -3 -11  12 3538.52  256.95
  -3 -11  12 3399.06  185.87
   3 -11 -11 3001.45  303.38
  -3 -11  11 2852.57  129.76
  -3 -11  11 3129.14  375.14
  -3 -11  11 3007.68  186.98
  -3 -11  10  225.09  154.71
  -3 -11  10  140.92  160.56
  -3 -11  10  303.02  290.22
   3 -11  -9 1674.69  248.40
  -3 -11   9 1619.24  305.56
  -3 -11   9 1493.05  182.69
  -3 -11   9 1329.52  191.50
   3 -11  -8  192.75  210.69
  -3 -11   8   42.84  105.03
  -3 -11   8  209.06  166.20
  -3 -11   8  -50.89  252.44
   3 -11  -7   26.25  326.41
  -3 -11   7  142.17  177.15
  -3 -11   7   -8.44  241.99
  -3 -11   7  132.67  111.56
   3 -11  -6 1516.00  229.77
  -3 -11   6 1499.08  137.02
  -3 -11   6 1556.94  143.06
  -3 -11   6 1763.48  265.65
   3 -11  -5  786.22  331.75
  -3 -11   5  996.07  153.71
  -3 -11   5 1001.02  137.89
  -3 -11   5 1012.42  140.16
   3 -11  -4 2483.08  226.16
  -3 -11   4 2570.47  165.26
  -3 -11   4 2537.38  165.83
  -3 -11   4 2172.37  160.38
   3 -11  -3  260.31  283.46
  -3 -11   3  392.76  206.89
  -3 -11   3   59.41  125.84
  -3 -11   3  243.42  215.71
   3 -11  -2  558.99  182.80
  -3 -11   2  510.22  235.15
  -3 -11   2  349.33  233.16
  -3 -11   2  571.62  124.17
   3 -11  -1 1140.35  283.29
  -3 -11   1 1006.75  168.45
  -3 -11   1 1575.89  248.49
  -3 -11   1 1098.88  197.81
   3 -11   0  327.76  259.08
  -3 -11   0  179.96  157.91
  -3 -11   0  812.74  240.13
  -3 -11   0  488.11  178.04
  -3  11   0  285.42  220.28
   3 -11   1 1175.78  171.26
  -3 -11  -1 1299.14  120.61
  -3 -11  -1 1436.20  281.22
  -3 -11  -1 1253.88  268.74
  -3  11  -1 1159.50  247.39
   3 -11   2 1197.04  165.11
  -3 -11  -2  869.86  176.28
  -3 -11  -2 1109.82  185.71
  -3 -11  -2  654.30  106.47
  -3  11  -2 1160.22  161.61
   3 -11   3  200.11  215.38
  -3 -11  -3   12.68  162.10
  -3 -11  -3  271.79  270.69
  -3  11  -3   33.25  239.05
   3 -11   4 -136.65  203.45
  -3 -11  -4   60.87  163.76
  -3 -11  -4 -176.07  170.40
  -3  11  -4   95.51  152.79
   3 -11   5  165.93  202.05
  -3 -11  -5   78.83  168.99
  -3 -11  -5  198.54  177.42
  -3  11  -5  -11.44  164.61
   3 -11   6  416.42  209.70
  -3 -11  -6  381.52  317.08
  -3 -11  -6  513.82  302.38
  -3  11  -6  437.42  176.71
   3 -11   7 2146.11  238.07
  -3 -11  -7 2432.13  238.89
  -3 -11  -7 1902.64  359.99
  -3  11  -7 2178.52  340.26
   3 -11   8  456.02  192.05
  -3 -11  -8  399.38  211.37
  -3 -11  -8  366.41  212.27
  -3  11  -8  142.50  312.57
   3 -11   9 1457.27  210.35
  -3 -11  -9 1241.42  386.68
  -3 -11  -9 1229.43  242.66
  -3  11  -9 1375.35  354.26
   3 -11  10 3414.32  235.90
  -3 -11 -10 3464.45  288.80
  -3 -11 -10 3299.81  283.32
  -3  11 -10 3075.06  258.94
   3 -11  11 2197.54  144.40
  -3 -11 -11 2195.42  277.85
  -3 -11 -11 2307.75  438.81
  -3  11 -11 2235.68  257.23
   3 -11  12 1664.50  198.63
  -3 -11 -12 1600.46  285.54
  -3 -11 -12 1541.73  441.92
  -3  11 -12 1782.61  255.53
   3 -11  13  701.01  183.17
  -3 -11 -13  877.69  279.33
  -3 -11 -13 3694.69  476.38
  -3  11 -13  877.92  249.21
  -3 -11 -14 2926.58  326.31
  -3  11 -14 2935.22  299.43
  -3 -11 -15 1181.05  487.17
  -3 -11 -15  260.23  480.95
  -3  11 -15  901.50  272.76
  -3 -11 -16 2050.41  335.72
  -3 -11 -16 1561.56  523.16
  -3  11 -16 1830.24  300.63
  -3 -11 -17  377.64  322.11
  -3 -11 -17  511.99  312.32
  -3  11 -17  736.72  278.29
  -3 -11 -18   45.81  320.07
  -3 -11 -18  492.95  312.97
  -3  11 -18  315.99  285.33
  -3 -11 -19 1579.70  347.39
  -3 -11 -19 1470.11  543.17
  -3  11 -19 1208.54  502.59
   3 -13  -9  504.79  267.29
   3 -13  -9  258.81  257.60
   3 -13  -8 1901.48  287.30
  -3 -13   7  872.61  236.67
  -3 -13   7  711.87  147.44
   3 -13  -6 2453.23  269.64
   3 -13  -6 2585.46  279.06
  -3 -13   6 2226.62  179.80
  -3 -13   6 2265.70  275.31
   3 -13  -5   10.18  352.02
   3 -13  -5  211.85  218.27
  -3 -13   5   48.71  149.56
  -3 -13   5  123.79  147.64
   3 -13  -4  -14.36  206.47
   3 -13  -4  -99.26  207.44
  -3 -13   4 -116.61  153.09
  -3 -13   4    7.20  154.39
   3 -13  -3  612.08  221.38
  -3 -13   3  620.72  278.00
  -3 -13   3  776.63  174.58
   3 -13  -2 1611.45  234.37
  -3 -13   2 1699.23  196.03
  -3 -13   2 1690.30  301.36
   3 -13  -1  643.59  329.14
  -3 -13   1  940.56  196.81
  -3 -13   1  658.32  184.71
   3 -13   0 5235.45  268.90
  -3 -13   0 4903.98  382.84
  -3 -13   0 4986.55  252.71
   3 -13   1   66.85  283.51
  -3 -13  -1  109.70  184.50
  -3 -13  -1  124.44  192.73
   3 -13   2 2071.50  327.75
  -3 -13  -2 1979.47  231.38
  -3 -13  -2 1950.58  365.61
   3 -13   3 3027.17  222.67
  -3 -13  -3 3449.31  265.62
  -3 -13  -3 3220.55  392.69
   3 -13   4 5738.08  253.20
  -3 -13  -4 6038.50  436.40
   3 -13   5  455.59  267.54
  -3 -13  -5  673.93  236.77
  -3 -13  -5  897.67  353.37
   3 -13   6  -54.42  237.48
  -3 -13  -6   31.45  218.72
  -3 -13  -6  -65.15  334.22
   3 -13   7 4320.32  316.72
  -3 -13  -7 4465.66  306.45
  -3  13  -7 4794.81  282.00
   4   0 -37  -43.04  161.68
   4   0 -37    0.27  159.70
   4   0 -36  184.78  249.42
   4   0 -36  254.46  274.48
   4   0 -35  229.73  164.05
   4   0 -35  201.62  237.19
   4   0 -34  291.67  148.26
   4   0 -34  296.88  241.74
   4   0 -33    3.25  220.23
   4   0 -33  132.06  141.60
   4   0 -32 2219.37  272.80
   4   0 -32 2084.53  265.43
   4   0 -31  101.73  135.19
   4   0 -31   87.05  134.73
   4   0 -31  123.12  154.15
   4   0 -30  349.40  213.46
   4   0 -30  257.76  152.68
   4   0 -30  362.47  213.79
  -4   0  30   58.60  145.10
   4   0 -29  159.81  130.25
   4   0 -29   33.19  202.85
   4   0 -29   36.25  234.63
  -4   0  29   54.03  143.21
   4   0 -2814015.23  380.52
   4   0 -2813999.28  292.34
   4   0 -2814274.69  415.07
  -4   0  2815434.40  418.39
   4   0 -27    3.46  129.30
   4   0 -27   63.81  113.54
   4   0 -27   63.16  115.92
  -4   0  27 -140.85  123.63
   4   0 -26 1190.52  147.18
   4   0 -26 1078.77  207.51
   4   0 -26 1121.06  208.62
  -4   0  26 1376.22  223.42
   4   0 -25  -20.43  124.09
   4   0 -25  134.88  114.26
   4   0 -25    4.04  176.89
  -4   0  25  -56.02  113.63
   4   0 -24 5338.66  244.28
   4   0 -24 5091.63  273.03
   4   0 -24 4965.45  171.34
  -4   0  24 5267.51  264.95
   4   0 -23   73.90  107.22
   4   0 -23   75.52  104.15
   4   0 -23  124.31  188.90
  -4   0  23  -26.13  110.02
   4   0 -22 3118.19  227.75
   4   0 -22 2916.74  207.26
   4   0 -22 2846.77  136.99
  -4   0  22 2906.66  222.99
   4   0 -21  227.23  158.11
   4   0 -21   77.75  100.15
   4   0 -21   -2.28  114.01
  -4   0  21  153.18  108.63
   4   0 -2022630.38  396.00
   4   0 -2022091.68  393.83
   4   0 -2021412.67  339.40
  -4   0  2022066.89  422.72
   4   0 -19  210.40  151.77
   4   0 -19  148.70   93.23
   4   0 -19  305.91  109.04
  -4   0  19  153.28  102.40
   4   0 -1862374.01  824.55
   4   0 -1861467.95  779.11
   4   0 -1860717.42  747.60
  -4   0  1860835.74  774.70
   4   0 -17  118.71  132.27
   4   0 -17  -65.38  130.98
   4   0 -17  -27.55   95.19
  -4   0  17  -67.12  152.50
   4   0 -1624832.90  386.14
   4   0 -1624679.06  346.67
   4   0 -1624858.15  331.17
  -4   0  1624158.17  343.52
   4   0 -15  180.74   82.53
   4   0 -15   38.55  131.34
   4   0 -15  155.63   94.93
  -4   0  15  194.46   95.33
   4   0 -1427538.57  347.93
   4   0 -1427726.18  370.62
   4   0 -1428442.02  362.77
  -4   0  1428132.08  446.35
   4   0 -13  185.86   77.43
   4   0 -13  107.38   74.23
   4   0 -13  118.66  147.28
  -4   0  13  -60.65  148.17
   4   0 -1218484.42  325.20
   4   0 -1218208.79  293.16
   4   0 -1218909.21  252.45
  -4   0  1218738.07  331.97
   4   0 -11  419.33   88.41
   4   0 -11  411.23   73.58
  -4   0  11  458.30  148.02
   4   0 -10 8125.52  220.44
   4   0 -10 8458.33  189.57
  -4   0  10 8473.61  226.76
   4   0  -9  388.52  115.45
  -4   0   9  478.00   87.89
   4   0  -874784.21  813.15
  -4   0   874576.60  927.13
   4   0  -7  336.45  126.55
  -4   0   7  282.60  171.02
  -4   0   7  316.21  130.06
   4   0  -6  662.94   73.22
   4   0  -5   63.93   56.96
  -4   0   5   21.61  100.49
   4   0  -4137171.9 1478.68
  -4   0   4136444.8 1476.94
   4   0   1   35.96   55.97
  -4   0  -1   43.69   59.66
   4   0   2149095.7 1748.34
  -4   0  -2149224.5 1694.70
   4   0   3  277.45  153.06
  -4   0  -3  167.78   94.79
   4   0   4 3143.67  132.50
  -4   0  -4 3264.30  137.99
   4   0   5 -340.80  167.66
  -4   0  -5 -137.26  173.55
   4   0   6112884.1 1392.06
  -4   0  -6112606.8 1310.27
   4   0   7  -39.28  148.18
  -4   0  -7   22.89   77.87
  -4   0  -7  -26.98  145.05
   4   0   823305.11  388.58
  -4   0  -823298.22  316.13
  -4   0  -823049.58  297.73
   4   0   9  -55.44   92.31
  -4   0  -9  -32.34   83.22
  -4   0  -9  -64.12   92.87
   4   0  1017462.25  274.48
  -4   0 -1017918.71  261.89
  -4   0 -1018721.44  285.48
   4   0  11 -106.27  166.35
  -4   0 -11   42.82  149.44
  -4   0 -11   74.88  104.20
   4   0  1254536.41  767.42
  -4   0 -1254837.83  744.97
  -4   0 -1254749.93  719.38
   4   0  13  160.86  108.67
  -4   0 -13   36.89  112.01
  -4   0 -13  257.04   97.62
   4   0  14   21.06  172.86
  -4   0 -14  192.69  114.46
  -4   0 -14   54.67   96.62
   4   0  15 -118.56  104.61
  -4   0 -15   48.37  104.71
  -4   0 -15  -88.40  157.73
   4   0  1644060.53  679.74
  -4   0 -1643519.58  588.58
  -4   0 -1644600.02  590.02
   4   0  17   61.08  117.05
  -4   0 -17   70.71  112.95
  -4   0 -17 -102.85  173.88
   4   0  1829012.83  527.36
  -4   0 -1828939.04  426.17
  -4   0 -1829481.47  540.52
   4   0  19   20.39  117.91
  -4   0 -19   -3.54  180.30
  -4   0 -19  -47.36  184.16
   4   0  2032784.68  599.02
  -4   0 -2033507.04  498.66
  -4   0 -2032669.73  510.75
   4   0  21   25.37  141.89
  -4   0 -21 -422.79  145.39
  -4   0 -21  -71.40  208.81
  -4   0 -2210253.69  249.64
  -4   0 -2210187.96  264.97
  -4   0 -23  140.76  207.26
  -4   0 -23 -275.73  222.89
  -4   0 -2411261.91  296.18
  -4   0 -2411474.53  276.52
  -4   0 -25 -122.20  153.40
  -4   0 -25 -117.95  228.42
  -4   0 -26  415.23  252.41
  -4   0 -26   74.58  145.22
  -4   0 -27   28.40  245.95
  -4   0 -27  206.57  256.28
  -4   0 -2830650.33  555.34
  -4   0 -2832008.70  561.71
  -4   0 -29  111.06  264.84
  -4   0 -29  107.61  177.08
  -4   0 -30  586.60  302.13
  -4   0 -30  836.99  181.86
  -4   0 -31  174.54  175.78
  -4   0 -31  -66.64  278.99
  -4   0 -3216915.75  418.05
  -4   0 -3217134.44  404.90
  -4   0 -33  199.84  280.78
  -4   0 -33 -207.52  314.55
  -4   0 -34 3048.96  233.46
  -4   0 -34 2653.13  245.20
   4  -2 -36 2681.62  369.76
   4  -2 -36 2542.78  372.28
   4   2 -35  346.04  238.93
   4  -2 -35  719.54  202.19
   4  -2 -35  817.75  317.13
   4   2 -35  619.60  221.30
   4   2 -35  538.50  124.56
   4   2 -34  105.75  172.86
   4   2 -34   73.34  124.26
   4  -2 -34  183.63  177.50
   4   2 -34 -237.57  205.90
   4  -2 -34  136.52  281.35
   4  -2 -33  373.14  174.13
   4   2 -33   98.88  187.36
   4   2 -33  218.10  110.00
   4   2 -33  442.93  342.04
   4  -2 -33  184.34  181.54
  -4  -2  33  -46.15  200.60
   4   2 -32 6555.19  251.25
   4  -2 -32 5901.60  385.39
   4  -2 -32 6254.98  395.62
   4   2 -32 6032.83  270.06
   4   2 -32 6094.97  430.47
  -4  -2  32 6162.23  283.29
   4  -2 -31  -17.76  267.35
   4   2 -31   99.43  157.11
   4  -2 -31  -76.90  162.17
   4   2 -31  -75.31  107.33
   4   2 -31   81.13  185.33
  -4  -2  31 -216.66  292.57
   4   2 -30   70.44   94.76
   4   2 -30  -19.79  179.26
   4   2 -30  116.69  159.06
   4  -2 -30  109.67  168.03
   4  -2 -30  251.43  259.56
  -4  -2  30    5.14  175.20
   4   2 -29   93.14  150.50
   4  -2 -29  336.61  161.76
   4  -2 -29  100.07  166.73
   4   2 -29  132.36  294.37
   4   2 -29   51.89  155.81
  -4  -2  29  187.45  177.03
   4   2 -28 6717.24  225.14
   4   2 -28 6464.49  404.41
   4  -2 -28 6801.16  254.19
   4  -2 -28 6818.83  366.82
   4   2 -28 6907.82  239.62
  -4  -2  28 6949.02  386.64
   4   2 -27  885.73  193.33
   4   2 -27  971.69   98.10
   4  -2 -27  966.84  271.84
   4  -2 -27  700.77  170.65
   4   2 -27  652.06  163.95
  -4  -2  27  979.68  190.20
   4   2 -26  151.61  101.21
   4   2 -26  187.83  137.89
   4  -2 -26  298.87  155.16
   4  -2 -26  476.56  248.21
   4   2 -26   87.42  170.73
  -4  -2  26  156.05  273.37
   4   2 -25 9546.04  284.83
   4   2 -25 9230.55  231.10
   4  -2 -25 8712.46  369.12
   4   2 -25 9280.55  238.68
   4  -2 -25 9167.30  364.64
  -4  -2  25 9043.97  283.67
   4   2 -24 2740.62  307.54
   4   2 -24 2740.10  177.45
   4   2 -24 2914.75  110.20
   4  -2 -24 3099.96  186.16
   4  -2 -24 2726.16  189.58
  -4   2  24 3011.00  123.43
  -4  -2  24 2940.71  313.90
   4   2 -23 6612.74  349.57
   4   2 -23 6279.89  193.72
   4   2 -23 6595.28  190.75
   4  -2 -23 6505.80  224.01
   4  -2 -23 6361.28  311.96
  -4  -2  23 6486.19  243.13
  -4   2  23 6448.97  210.64
   4   2 -22 1017.44   88.49
   4  -2 -22 1130.11  152.51
   4   2 -22  806.96  169.13
   4  -2 -22 1029.31  151.96
   4   2 -22 1201.90  125.83
  -4  -2  22  966.35  168.22
  -4   2  22 1086.04   88.97
   4   2 -21  867.27   72.58
   4   2 -21  844.41  117.64
   4   2 -21  825.16  158.53
   4  -2 -21  929.87  146.37
   4  -2 -21  770.24  232.90
  -4  -2  21  761.07  158.04
  -4   2  21  937.97  130.47
   4   2 -20 1277.63  119.69
   4  -2 -20 1336.57  147.54
   4   2 -20 1394.02  154.80
   4   2 -20 1393.39   73.47
   4  -2 -20 1234.79  144.98
  -4  -2  20 1189.89  159.22
  -4   2  20 1453.98   85.68
   4   2 -19 2114.49  118.23
   4   2 -19 2090.95  165.88
   4  -2 -19 2229.67  157.07
   4  -2 -19 2290.11  155.13
  -4  -2  19 2277.67  163.58
  -4   2  19 2201.98  133.55
   4   2 -1817117.53  248.52
   4   2 -1817314.03  316.36
   4  -2 -1816696.08  396.22
   4  -2 -1817479.09  308.20
  -4  -2  1817200.33  318.67
  -4   2  1817093.96  271.93
   4   2 -17  880.83  136.61
   4   2 -17  841.93   55.60
   4  -2 -17  741.50  127.83
   4  -2 -17  836.56  130.43
  -4  -2  17  905.36  137.95
  -4   2  17  767.14   67.69
   4   2 -16 9914.41  227.51
   4  -2 -16 9958.39  225.31
   4  -2 -16 9935.69  219.41
   4   2 -16 9745.28  134.91
  -4  -2  1610024.29  234.13
  -4   2  16 9938.09  149.30
   4   2 -15  680.21   53.66
   4   2 -15  823.26  132.52
   4  -2 -15  768.07  123.41
  -4   2  15  802.29   96.31
  -4  -2  15  579.90  132.48
   4   2 -1428471.43  327.16
   4   2 -1428712.78  420.05
   4  -2 -1428563.38  495.29
  -4  -2  1428717.34  516.96
  -4   2  1428209.38  354.53
   4   2 -13 4630.42  173.69
   4  -2 -13 4571.60  249.10
   4   2 -13 4680.38   69.89
  -4  -2  13 4592.45  175.06
  -4   2  13 4628.86   89.48
   4   2 -1271128.15  894.67
   4   2 -1274979.81  759.61
   4  -2 -1272833.72  903.39
   4   2 -1274117.61  753.06
  -4   2  1274890.28  827.83
  -4  -2  1271090.22 1000.77
   4   2 -11  409.87   36.45
   4   2 -11  292.63  119.30
   4   2 -11  432.18   37.21
   4  -2 -11  415.31  186.57
  -4  -2  11  376.54  118.20
  -4   2  11  420.74   73.30
   4   2 -10  489.00   24.51
   4   2 -10  442.56   26.49
   4  -2 -10  413.98  111.45
   4   2 -10  501.66  187.06
  -4   2  10  492.33   65.49
  -4  -2  10  472.83  118.05
   4  -2  -9 2964.44  218.44
   4   2  -9 2878.67  141.88
  -4  -2   9 3204.43  147.30
  -4   2   9 3073.24   85.69
   4   2  -837784.44  484.68
   4  -2  -837408.32  481.22
  -4   2   837753.19  568.89
  -4  -2   837975.27  573.72
   4   2  -7  727.36  113.13
   4  -2  -7  731.02  115.48
  -4   2   7  729.67  118.40
  -4  -2   7  756.91  193.97
   4   2  -6  -74.21  176.56
   4  -2  -6   72.72  106.39
  -4   2   6  136.42  110.35
  -4  -2   6    2.56  177.18
  -4  -2   6   38.79   12.34
   4  -2  -573850.32  875.85
  -4  -2   574744.84  879.47
  -4  -2   573507.86  702.03
  -4   2   573059.79  870.99
   4  -2  -4  482.12  123.14
  -4   2   4  812.29  216.03
  -4  -2   4  782.20   63.62
  -4  -2   4  485.66  116.19
   4   2  -3 8891.91  159.90
   4  -2  -3 9005.02  290.05
  -4  -2   3 8738.24  151.74
  -4  -2   3 9011.77  275.85
  -4   2   3 8797.67  205.64
   4   2  -2  292.88   67.99
   4  -2  -2  344.16  187.56
  -4  -2   2  394.14  100.42
  -4   2   2  138.93  120.58
   4   2  -144836.19  564.03
   4  -2  -144635.41  619.87
  -4  -2   145139.39  486.93
  -4   2   146110.63  566.20
   4   2   066924.90  753.60
   4  -2   066803.32  762.71
  -4  -2   068893.50  754.17
  -4   2   067970.63  893.69
   4   2   1 7918.66  173.05
   4  -2   1 8517.01  232.34
  -4  -2  -1 8359.01  239.36
  -4   2  -1 8263.60  177.89
   4   2   2149688.1 1788.63
   4  -2   2151603.4 1763.38
  -4  -2  -2152374.0 1807.16
  -4   2  -2153087.9 1809.74
  -4   2  -2153048.8 1798.20
   4   2   337530.23  471.48
   4  -2   337444.85  423.68
  -4  -2  -337191.09  463.30
  -4   2  -337558.06  440.59
  -4   2  -336846.92  452.03
   4   2   411297.43  216.32
   4  -2   411442.66  220.96
  -4  -2  -411239.96  210.73
  -4   2  -411360.80  175.57
  -4   2  -411448.41  204.16
   4   2   519365.48  384.18
   4  -2   519332.71  242.16
  -4   2  -519826.03  367.30
  -4   2  -519767.15  308.27
  -4  -2  -519355.01  294.75
   4   2   610097.89  298.99
   4  -2   6 9828.84  156.04
  -4  -2  -610138.73  212.11
  -4   2  -610460.12  203.13
  -4   2  -610384.83  164.68
   4   2   760246.64  746.05
   4  -2   759825.50  674.16
  -4  -2  -760304.08  837.66
  -4   2  -758780.35  715.54
  -4   2  -759966.51  730.83
   4   2   842154.74  553.64
   4  -2   841856.29  482.63
  -4   2  -841888.44  540.21
  -4   2  -842304.83  543.97
  -4  -2  -841418.11  641.29
   4  -2   936486.80  486.83
   4   2   936255.99  496.78
  -4   2  -936517.07  491.50
  -4   2  -935613.46  485.98
  -4  -2  -935277.53  488.57
   4   2  10 3851.76  263.27
   4  -2  10 3835.59  119.56
  -4  -2 -10 3959.52  170.44
  -4  -2 -10 3860.00   93.45
  -4   2 -10 3768.71  160.72
   4  -2  11 2179.30  187.85
   4   2  11 1773.98  149.89
  -4  -2 -11 2029.60  119.04
  -4  -2 -11 1993.72  151.40
  -4   2 -11 1694.47  162.87
  -4   2 -11 1705.73  143.95
   4   2  1268549.65  894.68
   4  -2  1268911.76  881.85
  -4  -2 -1268003.22  766.93
  -4  -2 -1269751.59 1003.77
  -4   2 -1268717.93  882.06
  -4   2 -1269274.62  883.87
   4   2  13  134.56  135.87
   4  -2  13  944.59  153.86
  -4  -2 -13  194.84  137.68
  -4  -2 -13  352.96   68.00
  -4   2 -13  234.98  129.32
  -4   2 -13  720.87  114.09
   4  -2  14  726.38   95.25
  -4  -2 -14  749.24   76.79
  -4  -2 -14  861.34  145.65
  -4   2 -14  836.16  135.86
  -4   2 -14  816.98  151.45
   4  -2  1510500.75  193.23
  -4  -2 -1510486.84  173.38
  -4  -2 -1510159.68  353.48
  -4   2 -1510318.76  343.73
  -4   2 -1510427.04  256.25
   4  -2  16 3610.64  193.66
  -4  -2 -16 3782.68  168.08
  -4  -2 -16 3754.75  185.97
  -4   2 -16 3653.75  180.93
  -4   2 -16 3561.82  132.12
   4  -2  17  900.04  169.93
  -4  -2 -17  795.86  139.54
  -4  -2 -17  896.85  158.30
  -4   2 -17  886.44  242.02
  -4   2 -17  978.81  115.63
   4  -2  1831164.08  508.61
  -4  -2 -1830591.86  616.12
  -4  -2 -1831282.08  466.48
  -4   2 -1831084.37  437.61
  -4   2 -1831361.15  504.38
   4  -2  1910840.66  224.19
  -4  -2 -1910452.61  398.67
  -4  -2 -1910537.61  203.35
  -4   2 -1910438.96  301.10
  -4   2 -1910883.94  282.92
   4  -2  2029566.06  431.17
  -4  -2 -2029446.23  471.95
  -4   2 -2029305.47  615.58
  -4  -2 -2028337.30  504.61
  -4   2 -2029942.17  570.44
   4  -2  21 1592.18  205.85
  -4  -2 -21 1284.50  191.39
  -4  -2 -21 1547.59  173.13
  -4   2 -21 1110.42  185.50
  -4   2 -21 1449.12  210.39
   4  -2  22 1245.20  201.76
  -4  -2 -22 1350.65  308.58
  -4  -2 -22 1169.97  114.87
  -4   2 -22 1453.94  155.65
  -4   2 -22 1345.93  290.71
   4  -2  23 5410.42  180.97
  -4  -2 -23 5230.82  249.05
  -4  -2 -23 5606.86  232.84
  -4   2 -23 5416.73  244.93
  -4   2 -23 5383.61  189.58
   4  -2  24 2864.02  234.52
  -4  -2 -24 2837.23  141.31
  -4  -2 -24 2916.23  222.97
  -4   2 -24 2645.24  190.79
  -4   2 -24 2431.60  215.34
   4  -2  25   69.15  126.23
  -4  -2 -25  240.61  289.81
  -4  -2 -25   57.29  171.72
  -4   2 -25  398.59  285.00
  -4   2 -25  233.76  137.31
  -4  -2 -26  304.61  117.57
  -4   2 -26  252.39  189.13
  -4   2 -26  382.99  219.88
  -4  -2 -26  240.54  192.10
  -4  -2 -27  249.52  185.58
  -4   2 -27  345.29  301.77
  -4  -2 -27  193.88  185.51
  -4   2 -27  -60.31  219.41
  -4  -2 -28 5520.44  191.25
  -4  -2 -28 5578.41  405.15
  -4   2 -28 5228.67  318.18
  -4   2 -28 5337.07  274.76
  -4  -2 -29  199.68  200.32
  -4  -2 -29  -20.11  197.99
  -4   2 -29  190.59  167.15
  -4   2 -29    6.00  193.26
  -4  -2 -30 1618.53  225.25
  -4  -2 -30 1450.23  231.64
  -4   2 -30 1401.99  182.73
  -4   2 -30 1481.09  367.19
  -4  -2 -31 3541.29  275.07
  -4  -2 -31 3601.92  404.47
  -4   2 -31 3348.05  333.01
  -4   2 -31 3413.06  276.59
  -4  -2 -32 7219.71  323.33
  -4   2 -32 7649.64  462.57
  -4  -2 -32 6851.80  331.77
  -4   2 -32 6819.28  480.67
  -4  -2 -33  467.56  151.16
  -4  -2 -33  351.18  237.90
  -4  -2 -33  415.86  369.14
  -4   2 -33  382.00  235.20
  -4   2 -33 1013.26  224.59
  -4  -2 -34 2451.14  274.93
  -4  -2 -34 2041.22  261.90
  -4   2 -34 2095.18  267.33
  -4   2 -34 2193.06  232.05
  -4  -2 -34 2289.75  269.82
   4   4 -35  962.77  287.58
   4  -4 -35 1118.78  268.37
   4  -4 -35  895.27  252.16
   4   4 -34  368.01  425.81
   4  -4 -34  345.02  245.41
   4  -4 -34  553.28  366.51
  -4  -4  34  101.82  257.06
   4   4 -33 6425.36  545.10
   4  -4 -33 6803.38  509.70
   4  -4 -33 6708.05  324.95
  -4  -4  33 6809.52  360.44
   4   4 -32 2796.37  288.13
   4  -4 -32 2554.78  416.75
  -4  -4  32 2946.36  456.46
   4   4 -31  848.43  247.88
   4  -4 -31  652.24  378.82
   4  -4 -31  516.49  233.64
  -4  -4  31  770.44  386.70
   4   4 -30 1959.06  112.81
   4   4 -30 2043.47   94.33
   4   4 -30 2042.68  431.10
   4  -4 -30 2164.33  249.04
   4  -4 -30 2133.61  386.92
  -4  -4  30 1956.95  260.20
   4   4 -29 2875.63  128.83
   4   4 -29 3177.18  429.56
   4   4 -29 2995.68  118.20
   4  -4 -29 3145.48  252.63
   4  -4 -29 3184.59  253.01
  -4  -4  29 2988.54  423.48
   4   4 -28   35.86   87.53
   4   4 -28   42.70  206.83
   4   4 -28   31.56   80.61
   4  -4 -28   81.53  191.55
   4  -4 -28 -208.92  314.01
  -4  -4  28  -22.07  207.13
   4   4 -27   66.49   52.19
   4   4 -27  226.19  212.58
   4   4 -27  137.97   77.86
   4  -4 -27  103.20  197.51
   4  -4 -27  112.90  194.81
  -4  -4  27   20.92  209.32
   4   4 -26 1983.06   96.10
   4   4 -26 1779.35  113.41
   4   4 -26 1973.85  242.09
   4  -4 -26 2122.39  363.10
   4  -4 -26 1695.32  356.30
  -4  -4  26 2142.74  386.76
   4   4 -2517854.89  244.21
   4   4 -2517402.09  257.31
   4   4 -2518242.30  597.07
   4  -4 -2517760.07  417.77
   4  -4 -2518437.17  583.26
  -4  -4  2518167.10  438.63
   4   4 -24 2884.48  388.54
   4   4 -24 2615.36  111.12
   4  -4 -24 2943.50  367.67
   4  -4 -24 2778.12  378.45
   4   4 -24 2901.17   92.68
  -4  -4  24 2882.76  392.94
   4   4 -23 7269.87  433.78
   4   4 -23 7156.14  123.88
   4   4 -23 6863.14  130.87
   4  -4 -23 7112.78  409.96
   4  -4 -23 7039.90  288.01
  -4  -4  23 7064.61  293.26
   4   4 -22 2456.07   76.97
   4   4 -22 2631.49   93.96
   4   4 -22 2234.49  228.12
   4  -4 -22 2630.73  347.69
   4  -4 -22 2656.19  341.37
  -4  -4  22 2499.58  228.90
   4   4 -21 2609.21   75.06
   4   4 -21 2861.12  222.77
   4   4 -21 2732.70   70.52
   4  -4 -21 2466.69  334.89
   4  -4 -21 2211.05  223.46
  -4  -4  21 2762.59  358.89
   4   4 -2012968.59  338.17
   4   4 -2013254.35  157.52
   4   4 -2013278.08  169.59
   4  -4 -2013572.61  457.87
   4  -4 -2013387.70  340.47
  -4  -4  2013665.73  353.18
   4   4 -1918537.12  197.43
   4   4 -1919181.28  212.95
   4   4 -1919823.22  403.84
   4  -4 -1919710.92  534.29
   4  -4 -1919947.57  509.50
  -4  -4  1920079.38  527.71
   4   4 -18 3107.91   52.77
   4   4 -18 3261.59   52.18
   4   4 -18 3160.87  206.34
   4  -4 -18 2868.82  209.82
   4  -4 -18 3280.82  314.10
  -4  -4  18 3203.01  208.62
   4   4 -17 2122.47  185.30
   4   4 -17 2046.98   36.79
   4  -4 -17 1966.29  287.26
   4   4 -17 1982.07   39.44
  -4  -4  17 2128.17  186.87
   4   4 -16  552.17  157.63
   4  -4 -16  669.03  245.13
  -4  -4  16  263.42  254.66
   4  -4 -15  198.15  136.22
   4   4 -15   81.88  140.48
  -4  -4  15  -11.73  142.45
   4   4 -14   26.92  132.95
   4  -4 -14   -5.40  135.84
  -4  -4  14 -121.20  217.81
   4   4 -1310492.39  247.14
   4  -4 -1310297.60  254.56
  -4  -4  1310529.16  255.21
   4   4 -12 7491.70  211.38
  -4  -4  12 7141.21  215.54
   4   4 -11  584.67  134.72
   4  -4 -11  580.92  145.03
  -4  -4  11  351.26  140.23
   4   4 -10  418.88  134.36
   4  -4 -10  579.43  146.10
  -4  -4  10  550.32  138.92
   4   4  -952816.88  793.82
   4  -4  -951266.55  696.38
  -4  -4   951708.52  511.09
  -4  -4   951317.35  780.50
   4   4  -833965.10  483.62
   4  -4  -833117.92  484.80
  -4  -4   834299.28  350.76
  -4  -4   834748.56  486.49
  -4   4   834221.00  329.51
  -4   4   835021.51  513.65
   4   4  -722408.81  349.69
   4  -4  -722520.64  366.91
  -4  -4   722728.25  262.91
  -4   4   722454.82  233.20
  -4   4   722206.60  364.82
  -4  -4   722264.27  443.68
   4   4  -613641.61  251.10
   4  -4  -613960.86  374.29
  -4  -4   613929.84  254.88
  -4  -4   613558.74  164.27
  -4   4   613829.29  374.03
  -4   4   613658.68  171.34
   4   4  -5 3509.13  225.87
   4  -4  -5 3550.03  257.17
  -4  -4   5 3586.54  145.37
  -4  -4   5 3529.39  120.13
  -4   4   5 3551.49  256.61
  -4   4   5 3503.71   72.15
   4   4  -4 5583.60  160.45
   4  -4  -4 5643.08  265.81
  -4  -4   4 5529.41  150.09
  -4  -4   4 5671.72  221.40
  -4  -4   4 5572.06  106.19
  -4   4   4 5600.63  271.30
  -4   4   4 5698.52  134.39
   4  -4  -3 8500.92  278.29
  -4  -4   3 8285.44  135.20
  -4  -4   3 8563.93  181.07
  -4  -4   3 8288.30  161.63
  -4   4   3 8165.76  129.91
   4  -4  -2 4481.52  226.80
  -4  -4   2 4293.97  148.70
  -4  -4   2 4360.62  104.72
  -4  -4   2 4135.03  165.08
  -4   4   2 4105.94  102.35
  -4   4   2 3781.69  241.15
   4  -4  -1 1280.88  112.66
  -4  -4   1 1176.00   83.35
  -4   4   1 1179.84   83.06
  -4   4   1 1232.68  195.66
  -4  -4   1 1179.76  123.41
  -4  -4   1 1168.69   82.78
   4  -4   011982.17  274.43
  -4  -4   012263.05  171.71
  -4  -4   012342.40  193.75
  -4   4   012304.09  227.27
  -4   4   011992.59  192.03
   4  -4   1 1234.51   97.52
  -4  -4  -1 1408.06   68.74
  -4   4  -1 1317.74  159.16
  -4   4  -1 1317.91  114.73
  -4  -4  -1 1327.53  151.39
   4  -4   2 1041.08  138.96
  -4  -4  -2  990.93  162.76
  -4  -4  -2 1020.80   60.60
  -4   4  -2  998.21  107.01
  -4   4  -2 1056.39  168.59
   4  -4   3  373.74  129.69
  -4  -4  -3  543.04  110.63
  -4  -4  -3  406.22   53.50
  -4   4  -3  442.79  105.75
  -4   4  -3  477.72  160.38
   4  -4   4 1130.42  133.31
  -4  -4  -4 1208.93  130.20
  -4   4  -4  910.66  167.45
  -4   4  -4  918.29  119.96
   4  -4   5 2833.19  152.72
  -4  -4  -5 3113.95  243.62
  -4   4  -5 3025.92  147.64
  -4   4  -5 2997.89  139.29
   4  -4   6 3866.80  207.46
   4  -4   6 3504.33  163.51
  -4  -4  -6 3671.94  172.25
  -4   4  -6 4511.55  177.52
  -4   4  -6 3633.73  246.04
   4  -4   770788.81  916.75
   4  -4   772402.83  915.84
  -4  -4  -769883.90  904.80
  -4   4  -768876.26  877.30
  -4   4  -768302.73  822.22
   4  -4   8 6305.86  200.31
   4  -4   8 6751.55  133.96
  -4  -4  -8 6787.98  307.80
  -4   4  -8 6309.18  199.73
  -4   4  -8 6768.32  198.86
   4  -4   9 5309.35  123.98
   4  -4   9 5487.76  194.33
  -4  -4  -9 4970.32  193.15
  -4   4  -9 6526.55  231.20
  -4   4  -9 5615.39  283.64
   4  -4  10  613.66  144.95
   4  -4  10  644.23   85.41
  -4  -4 -10  475.78  148.48
  -4   4 -10  398.22  132.61
  -4   4 -10  753.49  226.09
   4  -4  11 7060.40  223.70
   4  -4  11 7306.69  140.71
  -4  -4 -11 7250.48  333.55
  -4   4 -11 7188.35  220.92
  -4   4 -11 7410.84  199.63
  -4  -4 -11 6879.22   89.35
   4  -4  1233808.33  523.36
   4  -4  1235723.86  477.68
  -4  -4 -1234959.98  373.89
  -4  -4 -1234735.24  538.64
  -4   4 -1235421.51  533.46
  -4   4 -1234838.46  432.47
   4  -4  1318560.99  257.25
  -4  -4 -1318175.36  367.30
  -4  -4 -1318346.61  220.18
  -4   4 -1319080.59  267.57
  -4   4 -1319064.42  475.68
   4  -4  14  -26.65  160.30
   4  -4  14  397.28  125.27
  -4  -4 -14  344.36  265.47
  -4  -4 -14  227.02   65.24
  -4   4 -14  372.54  144.33
  -4   4 -14  516.13  159.16
   4  -4  15 3235.03  110.33
  -4  -4 -15 3076.63   95.48
  -4  -4 -15 2896.66  212.48
  -4   4 -15 3248.54  208.89
  -4   4 -15 3089.68  180.14
   4  -4  1644680.52  610.87
  -4  -4 -1642081.95  674.15
  -4  -4 -1645493.16  517.91
  -4   4 -1643836.29  611.94
  -4   4 -1643316.98  810.44
   4  -4  1744450.04  615.17
  -4  -4 -1743335.56  838.49
  -4  -4 -1743790.69  517.08
  -4   4 -1743011.53  677.93
  -4   4 -1743551.40  639.63
   4  -4  18   52.78   81.24
  -4  -4 -18  189.42  175.91
  -4  -4 -18  -29.35   79.60
  -4   4 -18 -463.52  158.26
  -4   4 -18  175.94  169.79
   4  -4  19  106.61   85.31
  -4  -4 -19   65.23  182.55
  -4  -4 -19  193.72   86.59
  -4   4 -19   -9.37   99.60
  -4   4 -19   90.74  289.33
   4  -4  2015489.41  256.46
  -4  -4 -2015365.57  241.92
  -4  -4 -2014851.92  543.24
  -4   4 -2015803.03  534.27
  -4   4 -2015961.69  374.84
   4  -4  21  556.93   99.46
  -4  -4 -21  474.71   65.74
  -4   4 -21  299.59  177.62
  -4   4 -21  502.98  199.92
  -4  -4 -21  625.20  209.53
   4  -4  22  634.87  103.57
  -4  -4 -22  810.31  216.33
  -4  -4 -22  591.54  108.89
  -4   4 -22 1799.47  255.62
  -4   4 -22  540.30  211.26
   4  -4  23  288.85  100.10
  -4  -4 -23  -44.14  340.65
  -4  -4 -23  271.26  109.12
  -4   4 -23  375.73  333.92
  -4   4 -23  456.36  129.04
   4  -4  24 3517.71  209.91
  -4  -4 -24 3579.65  106.60
  -4  -4 -24 3604.48  271.79
  -4   4 -24 3760.41  166.80
  -4   4 -24 3739.41  265.85
   4  -4  25   70.28  162.19
  -4  -4 -25  210.42  341.18
  -4  -4 -25  109.53  113.61
  -4   4 -25   11.96  114.29
  -4   4 -25   86.02  211.85
   4  -4  26  932.02  182.29
  -4  -4 -26 1071.25  133.74
  -4  -4 -26  785.70  238.26
  -4   4 -26  813.87  383.79
  -4   4 -26  907.09  134.18
  -4  -4 -27   80.61  124.04
  -4  -4 -27  142.17  222.26
  -4  -4 -27  189.77  217.16
  -4   4 -27    1.33  138.48
  -4   4 -27   91.93  219.75
  -4  -4 -28 1414.33  397.93
  -4  -4 -28 1054.42  253.08
  -4   4 -28 1081.35  249.58
  -4   4 -28 1045.41  152.98
  -4  -4 -28  953.69  146.80
  -4  -4 -29 3144.01  293.45
  -4  -4 -29 2787.19  280.44
  -4   4 -29 2967.84  272.01
  -4   4 -29 2407.11  453.77
  -4  -4 -30  220.06  240.26
  -4  -4 -30  383.05  228.81
  -4   4 -30   45.29  245.04
  -4   4 -30 -116.24  234.78
  -4  -4 -31 4138.76  474.24
  -4  -4 -31 4364.59  503.11
  -4   4 -31 3465.76  354.61
  -4   4 -31 3683.80  318.20
  -4  -4 -32  747.51  270.04
  -4  -4 -32  876.09  276.20
  -4   4 -32  676.34  450.85
  -4  -4 -33 3378.87  324.57
  -4  -4 -33 2842.94  311.21
  -4   4 -33 2862.28  328.71
   4  -6 -33 2715.01  326.74
   4  -6 -33 2721.41  333.61
  -4  -6  33 2612.40  358.38
   4   6 -32  208.93  445.86
   4  -6 -32  244.73  425.94
   4  -6 -32   59.68  421.04
  -4  -6  32  -89.93  283.89
   4   6 -31 -160.21  277.70
   4  -6 -31  571.88  254.10
   4  -6 -31 -643.24  418.85
  -4  -6  31   -6.44  429.81
   4   6 -30  831.95  294.09
   4  -6 -30  756.80  427.85
   4  -6 -30 1095.01  284.17
  -4  -6  30  797.98  279.06
   4   6 -29 2419.37  301.86
   4  -6 -29 2716.11  305.85
   4  -6 -29 2668.42  305.67
  -4  -6  29 2457.67  310.78
   4  -6 -28 2510.40  450.69
   4  -6 -28 2311.07  299.39
  -4  -6  28 2229.61  482.24
   4  -6 -27 1063.02  259.75
   4  -6 -27  891.43  264.79
  -4  -6  27  950.71  273.23
   4   6 -26 5749.94  340.92
   4  -6 -26 5592.74  339.95
   4  -6 -26 6017.88  511.92
  -4  -6  26 5512.56  349.73
   4  -6 -2512665.98  428.24
   4  -6 -2512997.01  417.26
   4   6 -2512931.30  424.62
  -4  -6  2513284.70  607.02
   4  -6 -24  777.00  423.12
   4  -6 -24 1004.93  256.22
   4   6 -24 1024.24  265.04
  -4  -6  24  898.04  261.34
   4   6 -23 5495.59  319.60
   4  -6 -23 5356.65  314.63
   4  -6 -23 4652.13  323.77
  -4  -6  23 5259.52  311.46
   4   6 -22 1899.30  269.70
   4  -6 -22 1563.93  274.69
   4  -6 -22 1984.56  264.95
  -4  -6  22 2029.34  420.13
   4   6 -21 2405.05  425.40
   4  -6 -21 2517.16  262.40
   4  -6 -21 2502.78  261.92
  -4  -6  21 2366.93  261.66
   4   6 -20 1096.53  376.22
   4  -6 -20  984.64  235.77
   4  -6 -20 1404.69  239.46
  -4  -6  20 1181.92  238.75
   4   6 -19  345.33  345.20
   4  -6 -19  442.77  214.27
   4  -6 -19  370.47  215.37
  -4  -6  19  555.76  346.74
   4   6 -18 2486.35  366.68
   4  -6 -18 2427.30  248.55
   4  -6 -18 2492.69  243.12
  -4  -6  18 2318.64  234.63
   4   6 -17 -107.30  296.16
   4  -6 -17  134.40  193.95
  -4  -6  17  130.69  179.57
   4   6 -16 2045.41  327.80
   4  -6 -16 1885.52  223.58
  -4  -6  16 1957.53  331.60
   4   6 -15 1642.05  312.84
   4  -6 -15 1346.87  328.43
  -4  -6  15 1568.71  193.00
   4   6 -14  -21.61  269.19
   4  -6 -14 -116.14  287.20
  -4  -6  14  200.00   25.37
  -4  -6  14  322.31  169.56
  -4  -6  14  186.82   34.12
   4   6 -13  204.70  257.34
   4  -6 -13  211.39  173.13
  -4  -6  13  109.74  158.76
  -4  -6  13  161.07   34.62
   4   6 -1219168.82  374.51
   4  -6 -1219556.91  392.73
  -4  -6  1219287.40  486.16
  -4  -6  1219554.66  216.90
   4   6 -11 4024.08  198.06
   4  -6 -11 3872.36  330.11
  -4  -6  11 4057.29   87.13
  -4  -6  11 3915.76  195.76
   4   6 -10 3746.87  184.24
   4  -6 -10 3663.25  208.88
  -4  -6  10 3658.06  187.19
  -4  -6  10 3861.26   95.25
   4   6  -9 7948.83  226.98
   4  -6  -9 8147.05  250.85
  -4  -6   9 7908.58  142.90
  -4  -6   9 7887.77  320.87
   4   6  -8 1935.25  241.21
   4  -6  -8 2025.47  178.33
  -4  -6   8 2031.89  102.37
  -4  -6   8 2012.28  153.50
  -4   6   8 2009.43   68.22
   4   6  -7 2765.76  158.52
   4  -6  -7 2714.48  182.24
  -4  -6   7 2967.98  155.52
  -4  -6   7 2917.38  123.52
  -4   6   7 2843.44   90.15
   4   6  -6  399.71  193.74
   4  -6  -6  321.09  136.88
  -4  -6   6  284.29  105.09
  -4  -6   6  172.40  181.48
  -4   6   6  379.08  146.24
  -4   6   6  363.01   79.51
   4   6  -5 3300.55  147.41
   4  -6  -5 3219.34  263.85
  -4  -6   5 3075.53  207.82
  -4  -6   5 3151.45   99.48
  -4   6   5 3207.83  268.49
  -4   6   5 3125.12  121.66
   4  -6  -4 7493.04  211.85
  -4  -6   4 7468.02  192.67
  -4  -6   4 7242.99  168.98
  -4   6   4 7329.47  214.74
  -4   6   4 7556.36  133.74
   4  -6  -3 4017.44  174.62
  -4  -6   3 4233.12  135.44
  -4  -6   3 4281.53  173.78
  -4   6   3 4086.58  180.82
  -4   6   3 4269.80  161.52
   4  -6  -242553.65  584.48
  -4  -6   242026.09  585.45
  -4  -6   241174.18  526.00
  -4   6   242112.35  513.66
  -4   6   241971.17  682.41
   4  -6  -120611.31  329.63
  -4  -6   120088.10  296.23
  -4  -6   120437.62  363.69
  -4   6   120614.55  291.57
  -4   6   120199.13  337.30
  -4  -6   120627.85  335.45
   4  -6   0 3581.59  143.22
  -4  -6   0 3670.17  196.14
  -4  -6   0 3478.87  105.82
  -4  -6   0 3600.32  129.61
  -4   6   0 3647.41  152.90
  -4   6   0 3556.44  187.92
   4  -6   1  651.78  102.26
  -4  -6  -1  607.82   68.27
  -4  -6  -1  599.39  163.59
  -4  -6  -1  691.88  103.06
  -4   6  -1  621.31  165.78
   4  -6   2 1285.66  107.21
  -4  -6  -2 1050.07  119.87
  -4  -6  -2 1282.71  111.13
  -4  -6  -2 1272.96  185.62
  -4   6  -2 1102.48  119.16
  -4   6  -2 1028.50  186.91
   4  -6   336872.96  543.09
  -4  -6  -337221.21  517.48
  -4  -6  -337332.01  519.56
  -4  -6  -337120.34  458.25
  -4   6  -336116.96  491.72
  -4   6  -337071.22  588.98
   4  -6   4 6792.25  156.01
  -4  -6  -4 6869.66  147.55
  -4  -6  -4 6889.49  279.67
  -4  -6  -4 6771.68  283.08
  -4   6  -4 6707.15  267.66
  -4   6  -4 6626.55  239.00
   4  -6   510143.38  184.38
  -4  -6  -510060.09  329.67
  -4  -6  -510085.43  169.92
  -4  -6  -510323.27  237.91
  -4   6  -5 9945.81  262.02
  -4   6  -5 9919.73  313.65
   4  -6   6 2136.77  149.08
   4  -6   6 1414.08  150.74
  -4  -6  -6 2100.24   86.98
  -4  -6  -6 2006.41  161.89
  -4  -6  -6 2116.16  166.29
  -4   6  -6 1778.01  232.05
  -4   6  -6 2023.31  112.91
   4  -6   718305.18  312.17
   4  -6   717622.81  327.03
  -4  -6  -718431.57  455.08
  -4  -6  -718162.34  220.89
  -4  -6  -717703.28  343.49
  -4   6  -718120.38  430.07
  -4   6  -717691.85  271.81
   4  -6   8 3633.18  114.13
   4  -6   8 3351.71  184.87
  -4  -6  -8 3414.68  305.02
  -4  -6  -8 3541.51  292.10
  -4  -6  -8 3474.76   79.86
  -4   6  -8 3273.76  278.11
  -4   6  -8 3211.92  188.21
   4  -6   950292.64  726.28
   4  -6   950109.21  662.31
  -4  -6  -950911.83  744.24
  -4  -6  -950555.96  508.67
  -4  -6  -949915.34  741.54
  -4   6  -949311.14  711.78
  -4   6  -950326.52  693.09
   4  -6  1027817.67  478.11
   4  -6  1027433.79  410.07
  -4  -6 -1028181.76  493.66
  -4  -6 -1028165.54  492.40
  -4   6 -1027727.10  470.42
  -4   6 -1028003.69  377.41
  -4  -6 -1027315.39  259.33
   4  -6  11  652.21  174.09
   4  -6  11  730.56   82.49
  -4  -6 -11  635.38  185.75
  -4  -6 -11  616.56  295.35
  -4   6 -11  797.86  169.06
  -4   6 -11  524.47  145.92
   4  -6  12  238.05  177.15
   4  -6  12  702.03  123.22
  -4  -6 -12  602.88  188.90
  -4  -6 -12  640.67  192.19
  -4   6 -12  568.93  174.03
  -4   6 -12  684.04  140.98
   4  -6  13 8025.63  222.73
  -4  -6 -13 8168.54  290.30
  -4  -6 -13 8186.10  287.89
  -4   6 -13 8466.05  400.77
  -4   6 -13 8333.29  171.27
   4  -6  14  332.67  185.48
   4  -6  14  229.85  138.13
  -4  -6 -14  642.30  196.09
  -4  -6 -14  612.33  317.73
  -4   6 -14  274.78  298.92
  -4   6 -14  511.45  136.43
   4  -6  15 1080.68  137.74
  -4  -6 -15 1150.37  218.96
  -4  -6 -15 1044.90  216.76
  -4   6 -15 1112.68  209.37
  -4   6 -15 1043.29   96.67
   4  -6  16 2515.08  161.58
  -4  -6 -16 2116.54  242.74
  -4   6 -16 2235.94  231.64
  -4   6 -16 2106.33  168.01
  -4  -6 -16 2077.49  242.18
   4  -6  17 3871.36  119.38
  -4  -6 -17 3900.88  269.90
  -4  -6 -17 3576.98  411.18
  -4   6 -17 3708.37  263.79
  -4   6 -17 3784.25  124.50
   4  -6  18 5250.84  185.22
  -4  -6 -18 5379.41  288.80
  -4  -6 -18 4869.67  289.54
  -4   6 -18 5433.18  442.48
  -4   6 -18 5163.02  215.98
   4  -6  19 3568.90  119.59
  -4   6 -19 3714.85  128.91
  -4   6 -19 3823.88  281.25
  -4  -6 -19 3148.90  285.44
  -4  -6 -19 3649.03  286.59
   4  -6  20 7705.82  215.94
  -4  -6 -20 8140.16  343.09
  -4  -6 -20 7199.71  513.88
  -4   6 -20 7549.96  234.57
  -4   6 -20 8006.47  338.77
   4  -6  21 1741.59  154.41
  -4  -6 -21 1794.48  425.85
  -4   6 -21 1773.62  163.72
  -4   6 -21 1900.02  267.86
  -4  -6 -21 1761.54  274.96
   4  -6  22   73.35   76.49
  -4  -6 -22   17.71  224.06
  -4  -6 -22 -128.73  360.65
  -4   6 -22 -115.11   83.61
  -4   6 -22 -125.81  367.41
   4  -6  23   36.99   78.82
  -4  -6 -23 -125.08  387.65
  -4  -6 -23  226.91  376.59
  -4   6 -23   52.30   83.63
  -4   6 -23   -2.83  231.72
   4  -6  24 2913.26  168.98
  -4  -6 -24 2836.32  302.08
  -4  -6 -24 3194.11  309.00
  -4   6 -24 3100.84  186.45
  -4   6 -24 2780.57  297.02
   4  -6  25  334.75  135.73
  -4  -6 -25   75.44  256.53
  -4  -6 -25  401.99  263.11
  -4   6 -25  249.39  149.81
  -4   6 -25  -53.71  252.73
   4  -6  26 1641.20  158.94
  -4  -6 -26 2419.93  307.82
  -4  -6 -26 2020.21  480.72
  -4   6 -26 1727.04  164.93
  -4  -6 -27   63.43  446.46
  -4  -6 -27  577.58  275.83
  -4   6 -27  258.75  273.05
  -4  -6 -28 -105.07  270.28
  -4  -6 -28  361.21  442.62
  -4   6 -28  198.82  270.28
  -4  -6 -29  459.12  300.45
  -4  -6 -29  907.81  475.39
  -4  -6 -30 2735.86  352.05
  -4  -6 -30 2267.75  337.27
  -4   6 -30 2076.60  537.60
   4  -8 -30  566.45  498.26
   4  -8 -30 -181.09  286.36
  -4  -8  30  168.90  317.03
   4  -8 -29 2312.65  563.03
   4  -8 -28  217.05  295.76
   4  -8 -28  223.60  478.34
  -4  -8  28   86.73  300.19
   4   8 -27  154.20  291.61
   4  -8 -27  -17.20  287.84
  -4  -8  27  153.10  279.22
   4   8 -26   63.65  288.79
  -4  -8  26 -643.90  443.88
   4   8 -25 7067.70  398.30
   4  -8 -25 7008.67  402.11
  -4  -8  25 6711.23  591.89
   4  -8 -24  -65.12  425.57
   4   8 -24   28.73  256.00
  -4  -8  24   -1.88  256.70
   4   8 -23 2152.53  306.64
   4  -8 -23 1833.29  312.86
  -4  -8  23 2008.86  304.64
   4   8 -22  284.88  269.09
   4  -8 -22  862.60  279.52
  -4  -8  22  260.70  443.71
   4  -8 -21 3891.67  523.00
  -4  -8  21 3428.63  303.62
   4   8 -20 5034.82  498.41
   4  -8 -20 4975.48  334.59
  -4  -8  20 5515.35  330.63
   4   8 -19  660.95  384.04
   4  -8 -19  104.29  416.53
   4  -8 -19  574.26  413.03
  -4  -8  19  238.32  236.83
   4   8 -18 1839.62  416.14
   4  -8 -18 1812.20  287.61
   4  -8 -18 1855.92  283.84
  -4  -8  18 1994.81  411.36
   4   8 -17  436.35  359.36
   4  -8 -17  630.52  246.91
  -4  -8  17  567.56  228.88
   4   8 -16 1474.46  385.51
   4  -8 -16 1643.29  255.88
  -4  -8  16 1681.53  236.79
   4   8 -15 4128.96  401.60
   4  -8 -15 4226.53  294.01
  -4  -8  15 3965.94   85.23
  -4  -8  15 4175.96  259.71
  -4  -8  15 3774.88   85.98
   4   8 -14   30.25  186.18
   4  -8 -14   39.02  345.52
  -4  -8  14  102.05   57.84
  -4  -8  14   94.49   63.45
  -4  -8  14 -137.57  300.44
   4   8 -13  382.72  185.86
   4  -8 -13  343.49  349.23
  -4  -8  13  309.95   50.76
  -4  -8  13  449.77  299.37
  -4  -8  13  272.43   72.07
   4   8 -12 2894.34  219.60
   4  -8 -12 2946.82  252.35
  -4  -8  12 2881.27  109.88
  -4  -8  12 3231.54  219.15
  -4  -8  12 2955.84  118.22
   4   8 -11  478.08  175.89
   4  -8 -11  330.35  202.25
  -4  -8  11  374.16  100.64
  -4  -8  11  494.06  172.16
  -4  -8  11  505.09   61.94
   4   8 -10 1119.54  182.47
   4  -8 -10 1325.47  337.55
  -4  -8  10 1124.88  181.73
  -4  -8  10 1337.58   76.62
  -4  -8  10 1357.30   79.89
   4   8  -9 2992.73  310.22
   4  -8  -9 2963.98  232.19
  -4  -8   9 3209.08  105.39
  -4  -8   9 2968.00  101.96
  -4  -8   9 2936.02  298.23
   4   8  -8 7714.67  248.62
   4  -8  -8 7752.50  277.42
  -4  -8   8 7753.60  208.05
  -4  -8   8 7506.40  338.87
   4   8  -710463.99  273.39
   4  -8  -710192.85  305.90
  -4  -8   710692.64  353.97
  -4  -8   710766.86  253.03
  -4  -8   7 9856.71  186.92
  -4   8   710186.12  194.04
   4  -8  -6  725.72  181.12
  -4  -8   6  681.50   94.72
  -4  -8   6  829.93  152.40
  -4  -8   6  642.49  137.59
  -4   8   6  835.37  114.85
   4  -8  -510717.41  293.28
  -4  -8   510696.54  209.09
  -4  -8   510130.94  239.98
  -4  -8   510537.28  206.48
  -4   8   510701.95  183.35
   4  -8  -4 4247.83  324.08
  -4  -8   4 3993.28  144.68
  -4  -8   4 4170.80  162.86
  -4  -8   4 4160.90  146.18
  -4   8   4 3972.38  178.43
   4  -8  -3  -15.23  146.58
  -4  -8   3  148.89  101.64
  -4  -8   3  173.58  105.67
  -4  -8   3   73.50  102.63
  -4   8   3  106.65  141.43
  -4   8   3  179.49  154.52
   4  -8  -2 4444.55  205.82
  -4  -8   2 4631.39  155.39
  -4  -8   2 4547.65  237.77
  -4  -8   2 4617.41  167.61
  -4   8   2 4695.71  215.21
  -4   8   2 4599.55  149.07
   4  -8  -115409.69  415.04
  -4  -8   115485.61  261.70
  -4  -8   115674.38  369.59
  -4  -8   115251.08  371.87
  -4   8   115645.88  346.72
  -4   8   115134.74  423.84
   4  -8   010135.52  346.25
  -4  -8   0 9685.12  191.25
  -4  -8   0 9751.51  311.27
  -4   8   0 9636.48  212.56
  -4  -8   0 9573.67  318.61
  -4   8   0 9805.34  252.99
   4  -8   1 8837.83  230.90
  -4  -8  -1 8743.02  231.33
  -4  -8  -1 8715.35  171.46
  -4  -8  -1 8598.28  222.12
  -4   8  -1 8933.81  216.64
  -4   8  -1 8893.71  329.06
   4  -8   2  363.67  121.50
  -4  -8  -2   65.05  212.40
  -4  -8  -2   80.34  115.85
  -4  -8  -2   70.45  129.97
  -4   8  -2   94.49  127.69
  -4   8  -2  216.12  196.96
   4  -8   324757.59  398.05
  -4  -8  -324905.55  369.51
  -4  -8  -324304.08  420.56
  -4  -8  -325358.50  439.44
  -4   8  -324496.81  500.90
  -4   8  -325138.83  407.58
   4  -8   4  777.88  118.69
  -4  -8  -4  462.15  244.84
  -4  -8  -4  569.93  110.37
  -4   8  -4  532.38  204.80
  -4   8  -4  537.59  234.43
   4  -8   5 1069.43  186.13
  -4  -8  -5 1176.65  107.71
  -4  -8  -5 1129.39  167.05
  -4  -8  -5 1191.70  165.90
  -4   8  -5 1272.75  131.78
  -4   8  -5 1261.64  154.32
   4  -8   6 3548.23  207.03
  -4  -8  -6 3665.02  211.30
  -4  -8  -6 3424.24  211.49
  -4   8  -6 3717.01  195.00
  -4   8  -6 3789.79  228.62
  -4  -8  -6 3789.90  122.96
   4  -8   7  919.73  104.39
  -4  -8  -7 1017.93  291.98
  -4  -8  -7  840.12   82.34
  -4  -8  -7  906.84  181.08
  -4   8  -7  897.79  117.10
  -4   8  -7  894.88  163.12
   4  -8   8 5436.29  153.53
  -4  -8  -8 5487.49  370.59
  -4  -8  -8 5293.25  358.39
  -4  -8  -8 5283.64  107.35
  -4   8  -8 5221.39  230.29
  -4   8  -8 5263.79  233.60
   4  -8   9  233.00  144.96
  -4  -8  -9   44.65   42.90
  -4  -8  -9  268.82  176.51
  -4  -8  -9   89.10  180.80
  -4   8  -9   38.42  163.36
  -4   8  -9  212.26  156.52
   4  -8  10 4244.90  136.57
  -4  -8 -10 4560.45  252.01
  -4  -8 -10 4008.06  258.71
  -4   8 -10 4151.74  236.66
  -4   8 -10 4362.15  143.49
   4  -8  11  584.78  149.81
  -4  -8 -11  849.90  216.45
  -4  -8 -11  675.26  218.43
  -4   8 -11  772.33  159.40
  -4   8 -11  756.25  197.73
   4  -8  12 2428.20  117.08
  -4  -8 -12 2570.92  399.72
  -4  -8 -12 1346.72  238.97
  -4   8 -12 2587.15  363.20
  -4   8 -12 2448.70  176.94
   4  -8  13 6355.97  218.51
  -4  -8 -13 6063.28  304.17
  -4  -8 -13 6142.45  474.33
  -4   8 -13 6133.66  156.58
  -4   8 -13 5963.14  431.39
   4  -8  14 2291.72  167.95
  -4  -8 -14 2218.59  430.24
  -4  -8 -14 2235.96  263.82
  -4   8 -14 2226.35  169.61
  -4   8 -14 2017.15  379.29
   4  -8  15  872.36   96.67
  -4  -8 -15 1014.93  407.81
  -4  -8 -15  923.03  398.86
  -4   8 -15  752.01  145.56
  -4   8 -15  897.70  368.94
   4  -8  16 1306.60  149.29
  -4  -8 -16 1631.72  427.66
  -4  -8 -16 1167.21  261.83
  -4   8 -16 1243.57  249.52
  -4   8 -16 1363.76   98.50
   4  -8  17  892.23  143.51
  -4  -8 -17 1034.54  262.83
  -4  -8 -17  755.52  425.91
  -4   8 -17  992.95  140.50
  -4   8 -17 1004.18  250.77
   4  -8  18 -113.02  120.98
  -4  -8 -18 -125.38  387.68
  -4  -8 -18  -35.47  382.09
  -4   8 -18  113.68  227.73
  -4   8 -18   28.35  122.55
   4  -8  19 5354.41  178.97
  -4  -8 -19 5243.37  538.32
  -4  -8 -19 5696.11  539.00
  -4   8 -19 5714.21  331.85
  -4   8 -19 5407.36  185.75
   4  -8  20  211.04  123.55
  -4  -8 -20  369.73  424.54
  -4  -8 -20  568.38  279.48
  -4   8 -20  309.02   79.28
   4  -8  21 3681.69  165.71
  -4  -8 -21 4426.73  537.28
  -4  -8 -21 3750.11  354.29
  -4   8 -21 3847.19  117.46
  -4  -8 -22  103.08  443.12
  -4  -8 -22  256.56  455.70
  -4   8 -22   67.81  272.12
  -4  -8 -23    9.17  283.43
  -4  -8 -23 -244.36  287.03
  -4   8 -23   25.35  275.95
  -4  -8 -24   -3.30  286.48
  -4  -8 -24 -221.21  287.83
  -4   8 -24  158.20  285.01
  -4  -8 -25 2452.33  363.59
  -4  -8 -25 2107.06  561.27
  -4  -8 -26  542.55  336.58
  -4  -8 -26  748.91  337.56
  -4   8 -27  511.08  323.53
  -4  -8 -27  673.84  334.13
  -4  -8 -27  652.18  350.77
   4  10 -25 1431.75  350.35
   4 -10 -25 1224.68  377.11
   4  10 -24   88.61  306.88
   4 -10 -24  434.41  332.10
   4 -10 -24  327.09  334.63
  -4 -10  24  203.46  307.69
   4 -10 -23  418.75  320.44
   4  10 -23  165.01  303.27
  -4 -10  23  247.06  287.47
   4 -10 -22  626.77  329.17
   4 -10 -22  440.75  328.83
   4  10 -22  317.10  293.73
  -4 -10  22  419.91  289.26
   4  10 -21  118.49  283.78
   4 -10 -21  341.88  300.20
   4 -10 -21  145.82  307.33
   4  10 -20 4055.48  345.82
   4 -10 -20 4236.06  375.42
   4  10 -19  182.45  258.65
   4 -10 -19  249.82  288.12
  -4 -10  19  -41.53  254.09
   4 -10 -18 2705.06  337.37
   4  10 -18 2765.73  305.15
  -4 -10  18 2757.86  301.29
   4  10 -17  134.33  241.01
  -4 -10  17  250.70  238.12
   4  10 -16  686.98  257.96
   4 -10 -16  559.73  270.34
   4 -10 -16  749.12  282.74
  -4 -10  16  696.99  394.13
   4 -10 -15 2770.91  309.08
   4 -10 -15 2757.53  322.68
   4  10 -15 2568.90  270.85
  -4 -10  15 2399.23   69.06
  -4 -10  15 2906.22  422.91
   4 -10 -14 2347.66  297.78
   4  10 -14 2263.94  252.73
  -4 -10  14 1974.26  119.55
  -4 -10  14 2429.12  124.30
  -4 -10  14 2373.48  392.12
   4 -10 -13  -41.66  391.40
   4  10 -13  145.85  205.59
  -4 -10  13   24.17   68.36
  -4 -10  13  149.18   65.45
  -4 -10  13  174.67  193.34
   4 -10 -12 4434.79  469.01
  -4 -10  12 3873.58  161.12
  -4 -10  12 4150.88  121.68
  -4 -10  12 4054.09  249.31
   4 -10 -11 4863.79  307.91
  -4 -10  11 4904.82  136.79
  -4 -10  11 4521.13  133.33
  -4 -10  11 4923.58  251.44
   4 -10 -10   22.84  220.39
  -4 -10  10  306.17  138.04
  -4 -10  10   84.72  136.02
  -4 -10  10  323.87  175.94
   4 -10  -9 7451.24  455.14
  -4 -10   9 6667.40  257.48
  -4 -10   9 6781.84  169.45
  -4 -10   9 6594.19  229.41
   4 -10  -8   11.91  194.89
  -4 -10   8  -20.85  151.83
  -4 -10   8  183.85  146.64
  -4 -10   8  -26.39  146.66
   4 -10  -7 1344.97  352.75
  -4 -10   7 1591.02  169.32
  -4 -10   7 1402.23  182.82
  -4 -10   7 1395.35  184.13
   4 -10  -6 4227.28  258.77
  -4 -10   6 4246.44  199.44
  -4 -10   6 4245.56  163.31
  -4 -10   6 4092.22  227.43
   4 -10  -511883.37  340.59
  -4 -10   511601.22  254.89
  -4 -10   511404.08  320.36
  -4 -10   512147.12  280.63
   4 -10  -4  -53.03  173.66
  -4 -10   4   71.67  125.06
  -4  10   4   28.61  152.18
  -4 -10   4  159.90  183.19
  -4 -10   4  103.55  116.63
   4 -10  -3  400.12  279.81
  -4 -10   3  217.45  120.86
  -4  10   3  187.50  107.60
  -4 -10   3  250.73  198.51
  -4 -10   3  259.20  202.34
   4 -10  -2 6619.25  257.52
  -4 -10   2 6795.66  306.87
  -4  10   2 6452.01  266.54
  -4 -10   2 6665.57  298.11
  -4 -10   2 6526.72  191.95
   4 -10  -1  259.25  242.93
  -4 -10   1   89.97  211.47
  -4  10   1  191.58  188.15
  -4 -10   1   31.83  106.12
  -4 -10   1   98.00  135.91
   4 -10   0 1193.98  264.02
  -4  10   0  915.93  225.64
  -4 -10   0 1377.43  247.30
  -4 -10   0 1191.90  247.05
  -4 -10   0 1263.30  178.42
   4 -10   1 2246.21  177.44
  -4 -10  -1 1957.66  178.01
  -4 -10  -1 1986.85  279.20
  -4 -10  -1 2380.70  181.30
  -4  10  -1 2114.63  163.88
   4 -10   2   87.55  134.37
  -4 -10  -2  109.29  150.06
  -4 -10  -2  -22.77   83.87
  -4  10  -2  110.09  210.66
  -4 -10  -2  -30.76  143.24
   4 -10   3 4413.98  192.01
  -4 -10  -3 4235.17  215.83
  -4 -10  -3 4475.58  340.66
  -4 -10  -3 4348.72  182.57
  -4  10  -3 4231.03  299.75
   4 -10   4 2976.27  253.23
  -4 -10  -4 3018.86  213.72
  -4 -10  -4 2744.09  153.78
  -4 -10  -4 2828.37  208.32
  -4  10  -4 2635.74  191.29
   4 -10   5 -104.30  195.56
  -4 -10  -5  107.91  268.81
  -4  10  -5   37.44  126.35
  -4  10  -5   78.69  150.94
  -4 -10  -5   54.09  104.13
  -4 -10  -5  153.69  172.59
   4 -10   6  444.94  199.50
  -4  10  -6  599.22  168.64
  -4  10  -6  303.50  127.69
  -4 -10  -6  395.22  292.16
  -4 -10  -6  406.34   67.48
  -4 -10  -6  693.02  294.88
   4 -10   7  513.86  192.66
  -4 -10  -7  405.27  194.51
  -4 -10  -7  295.94  197.33
  -4  10  -7  360.53  280.61
  -4  10  -7  351.09  126.77
   4 -10   8 1764.87  141.52
  -4  10  -8 1648.90  219.14
  -4  10  -8 1751.98  327.79
  -4 -10  -8 1769.60  228.38
  -4 -10  -8 2043.15  227.58
   4 -10   9  794.15  117.25
  -4 -10  -9  688.05  221.34
  -4 -10  -9  866.27  352.86
  -4  10  -9  610.33  316.65
  -4  10  -9  780.22  191.72
   4 -10  10 3895.43  226.09
  -4 -10 -10 3934.46  439.78
  -4  10 -10 4004.55  231.07
  -4  10 -10 4083.75  393.00
  -4 -10 -10 3818.00  425.20
   4 -10  11  451.22  169.94
  -4  10 -11  478.05  343.01
  -4  10 -11  444.60  115.11
  -4 -10 -11  542.52  236.97
  -4 -10 -11  486.57  366.49
   4 -10  12   -8.19  101.30
  -4 -10 -12  -40.12  229.97
  -4  10 -12  115.57  102.42
  -4  10 -12 -128.08  332.22
  -4 -10 -12 -203.39  225.91
   4 -10  1326681.59  486.47
  -4 -10 -1327935.92  630.75
  -4  10 -1327758.08  427.04
  -4  10 -1327187.86  758.87
  -4 -10 -1327873.74  630.63
   4 -10  14 3312.57  141.22
  -4  10 -14 3372.53  203.16
  -4  10 -14 2926.18  451.57
  -4 -10 -14 3428.54  326.95
  -4 -10 -14 3217.47  497.15
   4 -10  15  463.55  159.23
  -4  10 -15  560.94  157.97
  -4  10 -15  558.44  401.47
  -4 -10 -15  590.73  278.19
  -4 -10 -15  501.55  440.90
   4 -10  16  166.87   89.73
  -4  10 -16   76.94  399.02
  -4  10 -16  322.30  144.61
  -4 -10 -16   81.50  274.78
  -4 -10 -16  211.93  274.17
  -4 -10 -1713744.33  714.61
  -4  10 -1713539.03  454.91
  -4 -10 -1713143.66  481.98
  -4 -10 -18  147.78  475.70
  -4  10 -18  353.25  273.18
  -4 -10 -18 -571.10  484.66
  -4  10 -19 1975.90  328.21
  -4 -10 -19 2360.37  582.53
  -4 -10 -19 2455.28  359.23
  -4  10 -20 4199.53  360.88
  -4 -10 -20 3680.28  624.02
  -4 -10 -20 3687.94  400.14
  -4 -10 -21 3469.57  403.79
  -4  10 -21 3668.04  360.51
  -4 -10 -21 3906.47  637.70
  -4 -10 -22   13.65  516.83
  -4 -10 -22   28.98  508.35
   4 -12 -16  585.27  317.36
   4 -12 -15 1627.66  336.62
   4 -12 -15 1552.55  339.39
   4 -12 -14  328.38  274.33
  -4 -12  14 -489.17  350.78
   4 -12 -13  286.32  277.28
  -4 -12  13   63.38  216.81
   4 -12 -12 4754.68  355.60
  -4 -12  12 4896.72  282.63
   4 -12 -11  810.23  283.64
   4 -12 -11  705.65  278.19
  -4 -12  11 1163.42  213.54
   4 -12 -10  205.29  250.55
  -4 -12  10   15.21  106.60
  -4 -12  10  557.24  152.20
  -4 -12  10  119.73  187.07
  -4 -12   9  551.36  185.35
  -4 -12   9  366.00  179.99
  -4 -12   9  499.70  187.93
  -4 -12   8 6539.40  267.80
  -4 -12   8 6503.57  283.59
  -4 -12   8 6324.26  277.02
   4 -12  -7   48.06  221.79
  -4 -12   7   47.06  192.64
  -4 -12   7  133.28  158.05
  -4 -12   7    4.88  124.71
   4 -12  -6 2848.06  415.66
  -4 -12   6 2741.54  293.08
  -4 -12   6 2923.49  170.64
  -4 -12   6 2693.93  172.51
   4 -12  -5 7091.45  315.86
  -4 -12   5 6635.75  323.89
  -4 -12   5 6329.81  334.25
  -4 -12   5 6619.90  229.22
   4 -12  -4 1812.44  370.00
  -4 -12   4 1778.15  268.69
  -4 -12   4 1742.73  267.99
  -4 -12   4 2045.18  170.29
   4 -12  -3  -91.28  188.32
  -4 -12   3  267.34  238.77
  -4 -12   3  371.45  146.62
  -4 -12   3   86.85  220.03
   4 -12  -2 2445.55  342.80
  -4 -12   2 2372.19  185.26
  -4 -12   2 2190.54  166.99
  -4 -12   2 2287.29  191.63
   4 -12  -1 1480.74  203.12
  -4 -12   1 1332.34  140.01
  -4 -12   1 1188.39  178.48
  -4 -12   1 1453.02  288.45
   4 -12   0  -25.81  165.83
  -4 -12   0  109.46  156.09
  -4 -12   0  -83.25  263.14
  -4 -12   0   95.35  115.64
   4 -12   1  213.57  260.46
  -4  12  -1  195.06  147.07
  -4 -12  -1   16.26  173.85
  -4 -12  -1  148.69  163.81
   4 -12   2  315.39  163.04
  -4 -12  -2  237.00  178.76
  -4 -12  -2  547.52  298.69
  -4  12  -2  556.17  259.18
   4 -12   3 1440.77  177.41
  -4 -12  -3 1223.55  203.52
  -4  12  -3 1257.99  190.29
  -4 -12  -3 1127.13  214.45
   4 -12   4   42.74  233.00
  -4 -12  -4  118.41  189.48
  -4  12  -4  -14.23  166.87
  -4 -12  -4  166.96  297.54
   4 -12   5  329.29  230.91
  -4  12  -5  -56.23  283.70
  -4 -12  -5  -91.18  314.28
   4 -12   6  330.33  219.86
  -4 -12  -6   24.27  205.78
  -4  12  -6  -80.06  294.48
  -4 -12  -6 -201.89  315.49
   4 -12   7  144.45  218.30
  -4 -12  -7  260.33  212.94
  -4 -12  -7  194.54  219.28
  -4  12  -7  121.58  194.83
   4 -12   8  117.01  210.36
  -4  12  -8  244.34  203.92
  -4 -12  -8  128.87  218.50
   4 -12   9  404.62  210.00
  -4 -12  -9  343.32  232.16
  -4  12  -9  349.18  212.87
  -4 -12  -9  165.35  242.38
   4 -12  10 1748.45  239.37
  -4 -12 -10 2148.48  288.93
  -4  12 -10 2023.37  255.75
  -4 -12 -10 1786.86  442.49
   4 -12  11  717.91  212.43
  -4  12 -11  775.15  245.05
  -4 -12 -11  796.97  276.37
  -4 -12 -11  853.30  423.13
  -4  12 -12  511.48  250.40
  -4 -12 -12 1008.25  433.32
  -4  12 -13 5807.87  518.33
  -4 -12 -13 5661.89  374.23
  -4 -12 -13 5387.31  580.94
  -4  12 -14  276.58  412.69
  -4 -12 -14  103.86  284.21
  -4 -12 -14  153.98  289.71
   5   1 -37 5077.21  225.72
   5   1 -37 5103.74  208.62
   5  -1 -37 4808.47  373.13
   5  -1 -37 5011.17  260.92
   5  -1 -36  344.64  182.12
   5   1 -36  401.73  225.14
   5  -1 -36  301.79  186.97
   5   1 -36  572.31  252.19
   5   1 -35  193.12  209.05
   5   1 -35  143.48  147.64
   5  -1 -35  320.13  168.50
   5  -1 -35  249.66  268.90
   5  -1 -34  334.51  261.38
   5  -1 -34  233.28  159.30
   5   1 -34   95.62  207.98
   5   1 -34  110.39  128.28
   5  -1 -33 4898.54  338.51
   5   1 -33 4974.81  192.84
   5  -1 -33 5098.78  330.97
   5   1 -33 5370.73  273.27
  -5  -1  33 4911.81  253.47
   5   1 -32  817.54  200.84
   5   1 -32  688.70  214.80
   5  -1 -32  706.23  169.75
   5  -1 -32  554.43  167.37
  -5  -1  32  821.53  184.57
   5   1 -31   86.96  116.12
   5   1 -31   88.82  169.51
   5   1 -31  117.10  114.60
   5  -1 -31  250.11  149.87
   5  -1 -31  149.35  233.08
  -5  -1  31  229.20  255.57
   5   1 -30  665.73  181.95
   5  -1 -30  649.07  155.47
   5   1 -30  551.10  190.55
   5  -1 -30  805.49  247.02
   5   1 -30  705.64  190.62
  -5  -1  30  621.81  166.62
   5  -1 -29 3814.29  291.64
   5   1 -29 3902.39  223.91
   5   1 -29 3498.01  154.68
   5  -1 -29 3683.84  289.70
   5   1 -29 3697.24  332.36
  -5  -1  29 3645.72  313.38
  -5   1  29 3441.93  173.88
   5   1 -28 2443.22  303.86
   5  -1 -28 2382.37  265.69
   5   1 -28 2193.19  132.38
   5   1 -28 2074.55  208.13
   5  -1 -28 2082.26  174.74
  -5   1  28 1934.93  230.73
  -5  -1  28 2212.55  183.57
   5   1 -2711047.59  232.99
   5   1 -2710657.91  216.92
   5  -1 -2710866.11  362.95
   5  -1 -2711066.62  268.14
   5   1 -2711383.06  404.21
  -5  -1  2711257.02  390.38
  -5   1  2710334.48  238.20
   5   1 -26  202.53  155.76
   5  -1 -26  296.74  136.52
   5   1 -26  247.61  157.53
   5   1 -26  247.46  156.40
   5  -1 -26  401.93  135.50
  -5  -1  26  341.17  143.78
  -5   1  26  164.96  176.67
   5   1 -25   15.25  144.29
   5   1 -25   80.74  146.45
   5   1 -25  101.87  100.89
   5  -1 -25  240.75  198.31
   5  -1 -25   91.45  128.63
  -5  -1  25  163.90  222.87
  -5   1  25   25.43  106.17
   5   1 -24 9563.34  258.66
   5   1 -24 9807.73  260.86
   5  -1 -2410274.03  331.63
   5   1 -24 9801.00  253.19
   5  -1 -24 9667.31  327.91
  -5   1  24 9916.26  287.12
  -5  -1  24 9673.97  256.07
   5   1 -2315608.32  419.10
   5   1 -2315763.94  257.00
   5   1 -2315575.64  251.63
   5  -1 -2315770.46  390.23
   5  -1 -2315503.47  298.33
  -5  -1  2315707.70  412.41
  -5   1  2315386.70  269.53
   5  -1 -22  564.28  197.44
   5   1 -22  684.03  221.79
   5   1 -22  513.15   88.75
   5   1 -22  461.00  138.86
   5  -1 -22  433.06  196.64
  -5  -1  22  523.98  139.80
  -5   1  22  497.69  101.03
   5   1 -21  810.97   86.51
   5   1 -21  964.00  219.86
   5  -1 -21  659.36  191.51
   5  -1 -21  767.07  122.28
   5   1 -21  706.97   85.38
  -5  -1  21  768.70  217.93
  -5   1  21  878.61  161.17
   5  -1 -20 6400.88  190.23
   5  -1 -20 6406.40  261.50
   5   1 -20 6277.75  293.78
   5   1 -20 6059.29  194.39
   5   1 -20 5748.23  189.24
  -5  -1  20 6111.44  197.77
  -5   1  20 6003.90  154.86
   5   1 -1981799.94 1012.29
   5   1 -1985010.88  996.74
   5   1 -1979882.74 1135.73
   5  -1 -1980560.66 1109.59
   5  -1 -1982666.68 1136.41
  -5   1  1980808.95 1003.51
  -5  -1  1980149.44 1058.11
   5   1 -18  358.36  111.94
   5  -1 -18  270.82  108.88
   5   1 -18  412.94  114.49
   5  -1 -18  508.37  172.47
   5   1 -18  414.80  121.64
  -5  -1  18  311.72  194.10
  -5   1  18  473.18  140.05
   5   1 -1714959.41  247.50
   5   1 -1715498.85  209.65
   5   1 -1715741.49  355.17
   5  -1 -1715654.52  335.34
   5  -1 -1715508.48  263.99
  -5   1  1715512.68  287.23
  -5  -1  1715428.91  275.61
   5   1 -16 3112.84   88.99
   5   1 -16 2777.59  224.93
   5   1 -16 2923.37  133.09
   5  -1 -16 3138.30  132.93
   5  -1 -16 3059.31  131.82
  -5   1  16 2998.31  161.19
  -5  -1  16 3248.05  233.18
   5   1 -1533568.24  548.28
   5   1 -1535634.59  399.90
   5  -1 -1533668.83  446.56
   5   1 -1533856.78  421.09
  -5  -1  1534465.00  559.12
  -5   1  1533611.91  468.16
   5   1 -14 8682.01  133.96
   5   1 -14 8501.15  168.09
   5   1 -14 8570.77  277.08
   5  -1 -14 8634.07  181.59
  -5   1  14 8952.84  213.75
  -5  -1  14 8777.49  204.41
   5  -1 -13 4667.76  210.74
   5   1 -13 4669.08   93.68
   5   1 -13 4589.48  156.14
   5   1 -13 4489.10  127.07
  -5   1  13 4647.86  167.18
  -5  -1  13 4748.44  158.78
   5   1 -12  186.48  103.96
   5   1 -12  282.85   79.68
   5   1 -12  245.59   82.01
   5  -1 -12  210.85   92.16
  -5  -1  12  155.14  102.87
  -5   1  12  250.32   71.39
   5  -1 -11 6869.51  225.44
   5   1 -11 6874.18  131.76
   5   1 -11 7022.03  131.59
   5   1 -11 7245.24  248.01
  -5  -1  11 6898.01  173.78
  -5   1  11 6833.06  177.41
   5   1 -10  418.79  101.82
   5   1 -10  425.53   69.22
   5  -1 -10  538.50  151.26
  -5  -1  10  359.40  104.03
  -5   1  10  365.20  111.59
  -5   1  10   83.52   93.04
   5   1  -9  183.02   59.47
   5  -1  -9  245.74   89.98
  -5   1   9  318.08  107.25
  -5  -1   9  273.37  102.28
  -5   1   9  194.90   93.01
   5   1  -812302.00  152.94
   5  -1  -812346.46  276.04
  -5  -1   812988.82  227.35
  -5  -1   812397.75  155.78
  -5   1   812306.35  207.61
   5   1  -745191.57  450.69
   5  -1  -745071.06  617.26
  -5  -1   746372.61  468.90
  -5   1   747223.43  648.90
  -5  -1   744826.79  650.68
   5   1  -6 1472.43   66.18
   5  -1  -6 1174.63  115.99
  -5   1   6 1579.53  211.06
  -5  -1   6 1228.55   71.62
  -5  -1   6 1406.87  132.51
   5  -1  -587234.55 1003.27
   5   1  -587389.82  895.72
  -5  -1   591976.58  944.66
  -5   1   588068.79 1020.59
   5  -1  -412471.50  293.60
   5   1  -411855.57  134.90
  -5   1   412188.45  307.48
  -5  -1   411979.29  133.04
   5   1  -376941.09  785.99
   5  -1  -375501.28  849.97
  -5   1   378942.11  890.75
  -5  -1   378049.37  820.32
   5   1  -231658.81  383.95
   5  -1  -231817.51  448.62
  -5   1   231570.48  382.81
  -5  -1   232268.22  334.14
   5  -1  -129091.07  344.79
   5   1  -129316.17  329.47
  -5   1   129869.06  364.53
  -5  -1   129891.81  328.85
   5   1   0 2891.46  109.54
   5  -1   0 2944.39  111.50
  -5  -1   0 2904.97  107.78
  -5   1   0 2868.27  121.40
   5   1   1 3939.88  130.73
   5  -1   1 4043.39  192.12
  -5  -1  -1 3882.39  132.86
  -5   1  -1 4001.24  134.28
   5   1   243615.40  526.23
   5  -1   243428.23  502.74
  -5   1  -244109.55  514.51
  -5  -1  -244131.23  526.22
   5   1   335445.22  451.04
   5  -1   335551.57  499.73
  -5   1  -335471.41  510.90
  -5  -1  -335357.69  538.11
   5   1   4  744.61  189.52
   5  -1   4  324.48  153.45
  -5   1  -4  557.46   93.06
  -5  -1  -4  590.90  117.73
   5   1   5  268.77  105.17
   5  -1   5  260.00   83.62
  -5  -1  -5  275.20  107.36
  -5   1  -5  241.36  140.95
   5   1   634613.52  448.04
   5  -1   634250.46  412.68
  -5   1  -634511.31  434.80
  -5   1  -633769.52  473.21
  -5  -1  -635132.88  451.53
   5   1   713423.47  324.33
   5  -1   713170.10  277.29
  -5  -1  -713500.76  321.13
  -5   1  -713209.16  208.68
  -5   1  -713582.00  306.63
   5  -1   8 1708.90  168.24
   5   1   8 1682.95  131.32
  -5  -1  -8 1701.86  207.29
  -5   1  -8 1903.03  190.63
  -5   1  -8 1624.24  105.72
   5  -1   933551.12  424.35
   5   1   933799.37  542.21
  -5   1  -933291.92  491.52
  -5  -1  -932836.19  535.33
  -5   1  -933530.45  441.70
   5  -1  10 9354.95  185.30
   5   1  10 9184.70  210.56
  -5  -1 -10 9302.91  303.51
  -5  -1 -10 9352.77  167.18
  -5   1 -10 9221.07  188.33
  -5   1 -10 9252.33  199.61
   5   1  11  958.20  208.78
   5  -1  11 1064.87  116.72
  -5  -1 -11 1102.12  150.07
  -5   1 -11  982.70  119.15
  -5  -1 -11  936.20  141.43
   5   1  12 6314.85  189.06
   5  -1  12 6437.30  164.08
  -5   1 -12 6230.33  261.41
  -5  -1 -12 6453.88  206.13
  -5   1 -12 6232.12  241.60
  -5  -1 -12 6323.32  195.07
   5   1  13113765.6 1556.19
   5  -1  13111740.8 1392.04
  -5   1 -13112969.7 1424.37
  -5  -1 -13112580.2 1432.91
  -5   1 -13113013.4 1428.52
  -5  -1 -13115151.1 1473.17
   5  -1  14 9847.52  288.64
   5   1  14 8720.61  228.68
  -5  -1 -14 9173.20  186.97
  -5  -1 -14 8436.86  231.72
  -5   1 -14 9408.74  314.17
  -5   1 -14 9295.42  205.54
   5   1  1514652.81  289.10
   5  -1  1515007.19  338.17
  -5   1 -1514939.17  259.99
  -5   1 -1514353.21  274.51
  -5  -1 -1515458.18  245.70
  -5  -1 -1514690.26  290.94
   5   1  16 3086.33  172.99
   5  -1  16 3617.78  144.40
  -5  -1 -16 3205.99  130.17
  -5  -1 -16 3201.23  265.18
  -5   1 -16 3297.49  147.17
  -5   1 -16 3339.43  249.40
   5   1  17 7108.12  219.50
   5  -1  17 7309.66  189.67
  -5  -1 -17 7482.26  242.64
  -5  -1 -17 7440.73  316.14
  -5   1 -17 7307.59  208.19
  -5   1 -17 7334.18  198.14
   5   1  1812444.40  384.20
   5  -1  1812579.46  332.79
  -5  -1 -1811898.16  279.52
  -5   1 -1812276.33  249.22
  -5   1 -1812454.34  270.35
  -5  -1 -1812451.79  234.33
   5   1  19  214.91  147.98
   5  -1  19  292.07  121.27
  -5  -1 -19  335.58  146.03
  -5  -1 -19  297.52  105.19
  -5   1 -19  206.94  121.97
  -5   1 -19  308.41  137.49
   5  -1  20  954.46  216.86
  -5  -1 -20  969.73  195.00
  -5  -1 -20 1658.39  276.36
  -5   1 -20 1521.66  165.11
  -5   1 -20  858.33  249.92
   5  -1  21 1747.19  232.70
  -5  -1 -21 1685.50  280.85
  -5   1 -21 1521.00  150.25
  -5   1 -21 1763.94  169.78
  -5  -1 -21 1665.57  133.15
   5  -1  22 7329.47  219.22
  -5  -1 -22 7663.95  286.68
  -5  -1 -22 7381.96  260.09
  -5   1 -22 7674.93  353.34
  -5   1 -22 7628.18  346.24
   5  -1  23 5241.13  292.29
  -5  -1 -23 5230.72  183.00
  -5  -1 -23 5061.29  235.51
  -5   1 -23 4771.46  299.04
  -5   1 -23 5161.57  222.11
   5  -1  24   76.63  138.46
  -5  -1 -24  -24.28  195.68
  -5   1 -24   90.19  254.13
  -5   1 -24  114.72  253.09
  -5  -1 -24  372.92  275.08
  -5   1 -25  300.31  165.31
  -5  -1 -25  181.95  170.58
  -5   1 -25  144.89  148.79
  -5  -1 -25  104.14  205.65
  -5  -1 -26  212.32  172.26
  -5  -1 -26  176.85  133.27
  -5   1 -26  254.78  148.21
  -5   1 -26   54.18  270.64
  -5   1 -27 1535.46  196.85
  -5  -1 -27 1475.47  249.92
  -5  -1 -27 1117.56  310.08
  -5   1 -27 1296.92  274.11
  -5  -1 -28 -140.34  277.57
  -5  -1 -28  -82.17  138.72
  -5   1 -28  120.28  246.05
  -5   1 -28  123.14  281.19
  -5   1 -29  752.64  186.67
  -5  -1 -29  830.73  207.58
  -5  -1 -29  624.79  247.13
  -5   1 -29  767.34  199.88
  -5  -1 -30  258.97  200.40
  -5   1 -30  261.49  195.83
  -5   1 -30  372.87  174.07
  -5  -1 -30  325.52  159.09
  -5  -1 -31 6905.86  440.78
  -5   1 -31 6927.04  406.26
  -5   1 -31 7151.29  444.77
  -5  -1 -31 7290.72  363.09
  -5  -1 -32  238.52  217.26
  -5  -1 -32  329.44  163.01
  -5   1 -32  770.24  341.03
  -5   1 -32   74.58  207.07
  -5  -1 -33  285.60  272.51
  -5  -1 -33  501.59  365.90
  -5   1 -33  625.07  226.16
  -5   1 -33  629.68  338.67
  -5  -1 -34  186.33  343.69
  -5  -1 -34  148.14  170.58
  -5   1 -34   46.05  203.37
  -5   1 -34  160.59  204.63
   5  -3 -36 4325.41  453.06
   5  -3 -36 4653.65  443.86
   5  -3 -35  133.65  206.84
   5  -3 -35   81.77  199.47
  -5  -3  35 -196.96  219.96
   5   3 -34  182.38  234.70
   5  -3 -34  267.13  315.22
   5  -3 -34   23.96  209.78
  -5  -3  34  372.21  223.05
   5  -3 -33 2715.19  253.97
   5   3 -33 2917.51  273.45
   5  -3 -33 2802.51  240.61
  -5  -3  33 2614.12  421.53
   5   3 -32  237.49  349.62
   5   3 -32  148.82  148.78
   5   3 -32  200.56  128.38
   5  -3 -32  134.34  304.85
   5  -3 -32  173.36  317.13
  -5  -3  32  126.55  211.81
   5   3 -31  333.04  128.54
   5   3 -31  457.17  103.33
   5   3 -31   38.61  347.78
   5  -3 -31  371.09  191.61
  -5  -3  31  417.32  211.63
   5   3 -30  498.02  139.80
   5   3 -30  536.54  214.47
   5   3 -30  593.50   83.25
   5  -3 -30  454.88  312.00
   5  -3 -30  430.36  302.07
  -5  -3  30  533.21  343.69
   5   3 -29 3287.65  165.90
   5   3 -29 3272.92  155.38
   5   3 -29 3473.27  255.55
   5  -3 -29 3158.08  236.82
   5  -3 -29 3586.12  236.18
  -5  -3  29 3108.72  251.72
   5   3 -28 1130.88  125.85
   5   3 -28 1048.53  140.18
   5   3 -28 1133.23  219.82
   5  -3 -28 1190.19  207.75
   5  -3 -28 1079.21  321.07
  -5  -3  28 1057.86  346.86
   5   3 -2718727.57  274.04
   5   3 -2719058.50  586.14
   5   3 -2718435.45  255.93
   5  -3 -2717994.41  403.06
   5  -3 -2718671.70  412.62
  -5  -3  2718343.16  433.00
   5   3 -26  875.50  109.95
   5   3 -26  762.21  154.11
   5   3 -26  876.19  328.50
   5  -3 -26  756.75  299.70
   5  -3 -26  753.07  188.97
  -5  -3  26  966.68  324.69
   5   3 -25  229.44   96.03
   5   3 -25  224.72  298.90
   5   3 -25  287.45  107.19
   5  -3 -25  626.53  278.19
   5  -3 -25  288.48  172.38
  -5  -3  25  285.94  181.94
   5   3 -24 4235.77  156.69
   5   3 -24 4613.10  134.31
   5   3 -24 4212.65  235.03
   5  -3 -24 4659.01  345.39
   5  -3 -24 4187.78  346.42
  -5  -3  24 4616.65  247.91
   5   3 -23  728.06   99.72
   5   3 -23  993.45  191.36
   5   3 -23  875.26   92.33
   5  -3 -23  991.65  181.66
   5  -3 -23  740.87  275.10
  -5  -3  23  668.51  189.64
   5   3 -22   45.96   44.77
   5   3 -22  -69.02  163.63
   5  -3 -22   42.73  153.68
   5  -3 -22  -33.87  244.93
  -5   3  22   16.76   60.19
  -5  -3  22 -110.45  167.84
   5   3 -21 5674.86  121.64
   5   3 -21 6026.97  237.38
   5   3 -21 5906.82  128.39
   5  -3 -21 5753.93  325.69
   5  -3 -21 5503.81  339.96
  -5  -3  21 5959.94  367.14
   5   3 -20 5011.67  110.35
   5   3 -20 5177.95  223.15
   5   3 -20 4955.29  105.91
   5  -3 -20 5264.53  311.02
   5  -3 -20 4973.86  213.17
  -5  -3  20 4797.77  219.17
  -5   3  20 4928.39  131.59
   5   3 -19 1884.20   79.32
   5   3 -19 1804.80   88.43
   5  -3 -19 1705.81  173.18
   5  -3 -19 1549.94  262.84
   5   3 -19 1749.93  277.05
  -5  -3  19 1643.15  281.18
  -5   3  19 1889.61   66.12
   5   3 -18  686.46   52.33
   5   3 -18  610.99  248.45
   5   3 -18  669.70   54.03
   5  -3 -18  894.70  234.07
  -5  -3  18  785.34  154.21
  -5   3  18  662.32   78.69
   5   3 -17 1188.86   50.65
   5   3 -17 1195.89   48.59
   5  -3 -17 1148.58  148.34
   5   3 -17 1185.89  252.09
  -5   3  17 1045.29   77.70
  -5  -3  17 1348.36  252.52
   5   3 -1610704.63  116.26
   5   3 -1610842.16  349.81
   5   3 -1610856.26  128.99
   5  -3 -1610245.58  242.24
  -5  -3  1610650.05  254.76
  -5   3  1610388.59  155.50
   5   3 -15 9453.62   92.17
   5   3 -15 9902.59  242.37
   5  -3 -15 9979.03  233.64
  -5  -3  1510228.13  346.55
  -5   3  15 9733.04  141.62
   5   3 -14   17.67  127.59
   5  -3 -14  178.66  199.73
  -5  -3  14  -31.33  132.56
  -5   3  14   71.02   52.31
   5   3 -1316882.19  307.87
   5  -3 -1317467.70  405.31
  -5  -3  1316812.11  309.35
  -5   3  1316924.08  195.95
   5   3 -1215570.61  290.92
   5  -3 -1215829.57  298.36
  -5  -3  1215848.88  295.79
  -5   3  1215672.18  194.77
   5   3 -1145145.80  605.49
   5  -3 -1145734.93  716.32
  -5  -3  1145882.81  619.81
  -5   3  1144626.14  452.47
   5   3 -10  361.39  217.48
   5  -3 -10  328.78  134.84
  -5  -3  10  291.98  220.34
  -5   3  10  423.49  133.91
   5   3  -960326.27  763.93
   5  -3  -960377.60  875.02
  -5   3   959694.77  771.93
  -5  -3   960713.73  772.55
   5   3  -842182.35  647.85
   5  -3  -843141.20  572.92
  -5  -3   841902.73  553.88
  -5   3   842267.52  567.43
   5   3  -748075.03  611.25
   5  -3  -747635.66  616.59
  -5  -3   748493.67  702.66
  -5  -3   745143.60  443.63
  -5  -3   747833.99  449.90
  -5   3   747336.75  615.78
   5  -3  -617183.33  289.59
  -5   3   617182.81  295.30
  -5  -3   617410.82  195.71
  -5  -3   617135.61  189.30
  -5  -3   616936.00  364.74
   5  -3  -5 7280.88  188.30
  -5  -3   5 7036.61  248.37
  -5  -3   5 7841.01  127.33
  -5   3   5 7377.06  196.75
   5  -3  -4 8644.88  193.61
  -5  -3   4 8008.71  250.73
  -5  -3   4 8522.23  145.05
  -5   3   4 8377.95  292.07
   5  -3  -3  824.33  187.89
  -5  -3   3  808.24  156.11
  -5  -3   3  869.28   57.72
  -5   3   3  869.48  121.84
   5  -3  -2 7674.29  176.04
  -5  -3   2 7708.39  201.58
  -5  -3   2 7569.56  121.03
  -5   3   2 8025.68  188.42
   5  -3  -115087.96  314.54
  -5  -3   115354.14  199.15
  -5   3   115291.83  336.71
  -5   3   115276.40  212.07
   5  -3   0   88.80  150.06
  -5  -3   0  189.80   66.63
  -5   3   0  347.89  101.80
  -5   3   0  348.67  136.30
   5  -3   111446.47  190.73
  -5  -3  -111088.79  180.12
  -5   3  -111209.41  189.40
  -5   3  -111460.42  280.30
   5  -3   211278.04  185.84
  -5   3  -211041.24  195.76
  -5  -3  -211137.05  194.46
  -5   3  -211486.35  202.65
   5  -3   3 4856.42  124.24
   5   3   3 4691.76  153.20
  -5  -3  -3 4618.79  146.76
  -5   3  -3 5025.00  206.60
  -5   3  -3 4886.50  146.77
   5   3   410877.13  219.68
   5  -3   410834.77  176.93
  -5  -3  -410777.78  211.59
  -5   3  -410527.40  208.58
  -5   3  -410648.83  187.93
   5   3   530453.99  428.67
   5  -3   530281.12  367.75
  -5  -3  -530680.22  514.15
  -5   3  -530527.07  417.61
  -5   3  -530102.97  442.63
   5   3   6 9083.56  222.27
   5  -3   6 9350.39  163.73
  -5   3  -6 9088.08  170.58
  -5  -3  -6 9431.72  308.92
  -5   3  -6 9319.54  211.45
   5  -3   711999.12  190.17
  -5  -3  -711861.99  251.66
  -5   3  -711818.88  202.78
  -5   3  -711688.71  240.53
   5  -3   837955.77  493.21
  -5  -3  -839233.60  545.02
  -5   3  -838498.19  531.58
  -5   3  -838046.86  562.54
   5  -3   956618.34  839.20
  -5   3  -955632.67  708.81
  -5  -3  -957413.01  759.62
  -5   3  -956577.78  737.24
   5  -3  10 3887.91  176.35
  -5  -3 -10 4036.56  277.65
  -5   3 -10 3779.88  266.16
  -5   3 -10 3769.19  127.33
   5  -3  1134038.26  503.59
  -5  -3 -1133408.15  500.55
  -5   3 -1134455.39  465.37
  -5   3 -1133570.28  490.63
   5  -3  12  638.05   91.99
  -5  -3 -12  610.36  150.57
  -5  -3 -12  790.04   92.69
  -5   3 -12  724.54  240.41
  -5   3 -12  683.56  152.74
   5  -3  1394675.52 1205.98
  -5  -3 -1393713.38 1099.48
  -5  -3 -1394158.36 1253.05
  -5   3 -1394660.28 1147.38
  -5   3 -1391695.78 1214.79
  -5  -3 -14  -41.15   94.58
  -5  -3 -14 -100.44  235.48
  -5   3 -14   50.77  140.40
   5  -3  15 4633.83  140.35
  -5  -3 -15 4691.93  149.64
  -5  -3 -15 4783.33  217.18
  -5   3 -15 4674.13  317.64
  -5   3 -15 4584.06  150.55
   5  -3  1642149.55  548.28
  -5  -3 -1641969.41  540.46
  -5  -3 -1641090.61  638.79
  -5   3 -1641848.58  636.03
  -5   3 -1642432.83  632.56
   5  -3  1717563.44  278.93
  -5  -3 -1716425.18  493.36
  -5  -3 -1717097.41  292.36
  -5   3 -1717121.56  475.88
  -5   3 -1717520.89  359.09
   5  -3  1816781.96  279.23
  -5  -3 -1816961.99  289.86
  -5  -3 -1817260.14  376.23
  -5   3 -1816760.45  304.35
  -5   3 -1816737.42  357.71
   5  -3  19 2312.30  127.57
  -5  -3 -19 2179.08  213.37
  -5  -3 -19 2226.98  149.74
  -5   3 -19 2338.82  200.83
  -5   3 -19 2086.69  143.88
   5  -3  20  329.46  105.53
  -5  -3 -20  369.28  128.89
  -5  -3 -20  123.50  295.70
  -5   3 -20  850.81  281.65
  -5   3 -20 -326.19  211.87
   5  -3  21  921.02  184.81
  -5  -3 -21  479.79  321.04
  -5  -3 -21  822.65   90.18
  -5   3 -21 1083.09  189.78
  -5   3 -21  247.65  216.34
   5  -3  22 1240.47  194.61
  -5  -3 -22 1288.16  155.69
  -5  -3 -22 1276.00  212.23
  -5   3 -22 1213.12  203.34
   5  -3  23 4290.92  239.70
  -5  -3 -23 4492.39  197.78
  -5  -3 -23 4354.04  393.33
  -5   3 -23 3062.12  300.74
  -5   3 -23 4338.90  392.90
   5  -3  24  213.03  114.20
  -5  -3 -24  191.22  321.76
  -5  -3 -24   44.33   92.64
  -5   3 -24   48.63  197.44
  -5   3 -24  -12.44  234.66
   5  -3  25 5618.43  269.87
  -5  -3 -25 5653.88  291.23
  -5  -3 -25 5793.34  230.58
  -5   3 -25 5863.30  425.43
  -5   3 -25 5710.13  296.79
   5  -3  26  322.01  197.01
  -5  -3 -26  139.86  156.36
  -5  -3 -26  182.29  210.38
  -5   3 -26  156.32  205.26
  -5   3 -26  322.08  220.11
   5  -3  27 2007.42  156.60
  -5  -3 -27 1909.37  128.82
  -5  -3 -27 1881.78  386.74
  -5   3 -27 2015.27  173.04
  -5   3 -27 1819.24  245.54
  -5  -3 -28 1062.75  244.28
  -5  -3 -28  991.41  190.04
  -5   3 -28 1405.67  194.79
  -5   3 -28 1027.01  376.93
  -5  -3 -29 7620.91  274.44
  -5  -3 -29 7841.36  499.52
  -5   3 -29 7716.84  337.32
  -5   3 -29 7572.72  261.09
  -5  -3 -30  326.70  359.47
  -5  -3 -30  287.16  183.89
  -5   3 -30  304.85  375.48
  -5   3 -30  202.73  270.08
  -5   3 -31  436.33  238.30
  -5  -3 -31  184.33  189.44
  -5  -3 -31   42.72  239.96
  -5  -3 -31  388.21  238.47
  -5   3 -31 1860.15  358.61
  -5   3 -32 1062.39  345.39
  -5   3 -32   21.39  231.06
  -5  -3 -32   60.17   99.90
  -5  -3 -32 -190.71  243.81
  -5  -3 -32  269.04  368.47
  -5  -3 -33  166.23  245.38
  -5  -3 -33  -28.56  227.60
  -5   3 -33  150.68  379.89
  -5   3 -33   80.23  192.07
   5   5 -34  415.72  287.41
   5  -5 -34  227.49  261.63
   5  -5 -34  127.01  245.05
  -5  -5  34  513.43  281.48
   5   5 -33   26.50  260.21
   5  -5 -33 -209.13  392.05
   5  -5 -33  301.83  370.90
  -5  -5  33  155.49  412.58
   5  -5 -32 1373.74  424.03
   5  -5 -32 1283.69  263.33
  -5  -5  32 1276.93  279.29
   5  -5 -31  539.77  371.13
   5  -5 -31 -227.44  383.24
  -5  -5  31  359.83  248.26
   5   5 -30  199.10  239.00
   5  -5 -30   56.99  226.28
   5  -5 -30  211.52  224.58
  -5  -5  30 -315.66  399.90
   5   5 -29 1276.49  256.98
   5  -5 -29 1181.90  251.41
   5  -5 -29 1051.26  244.43
  -5  -5  29 1152.32  266.45
   5   5 -28  759.92  251.67
   5  -5 -28  513.28  237.48
   5  -5 -28  891.37  239.08
  -5  -5  28 1534.90  407.85
   5   5 -27 4189.31  295.12
   5  -5 -27 4708.89  294.54
   5  -5 -27 4547.90  289.75
  -5  -5  27 4534.52  310.28
   5   5 -26  164.12  361.38
   5  -5 -26  128.29  219.21
   5  -5 -26   12.66  218.68
  -5  -5  26  244.52  225.19
   5   5 -25 1992.68  411.83
   5  -5 -25 1864.07  251.08
   5  -5 -25 1993.40  241.75
  -5  -5  25 2176.44  415.62
   5   5 -24  196.22  210.95
   5  -5 -24   -9.15  204.60
   5  -5 -24   72.68  198.97
  -5  -5  24 -233.84  213.66
   5   5 -23 7464.16  310.98
   5  -5 -23 7200.44  318.72
   5  -5 -23 7364.85  311.14
  -5  -5  23 7103.53  320.99
   5   5 -22  706.90  216.89
   5  -5 -22  805.11  224.28
   5  -5 -22  803.51  215.58
  -5  -5  22  794.42  363.38
   5   5 -21 5537.55  276.08
   5  -5 -21 5538.07  417.38
   5  -5 -21 5336.24  271.32
  -5  -5  21 5392.55  276.81
   5   5 -20 2460.60  232.60
   5  -5 -20 2557.61  241.29
   5  -5 -20 2600.25  232.58
  -5  -5  20 2571.70  364.84
   5   5 -1914051.35  355.02
   5  -5 -1914058.78  355.49
  -5  -5  1914008.29  350.37
   5   5 -18 1543.87  200.17
   5  -5 -18 1871.35  206.89
  -5  -5  18 1919.53  206.39
   5  -5 -17  182.64  167.02
   5   5 -17    2.12  162.20
  -5  -5  17  211.83  272.39
   5   5 -16 9024.96  275.56
   5  -5 -16 9201.10  280.36
  -5  -5  16 9000.59  276.23
   5   5 -15 7755.46  253.60
   5  -5 -15 7711.56  371.70
  -5  -5  15 7611.68  254.26
   5   5 -14  242.90  145.14
   5  -5 -14  189.08  157.09
  -5  -5  14 -138.23  247.27
   5   5 -13   76.59  143.45
   5  -5 -13  176.57  150.57
  -5  -5  13   65.28  148.85
   5   5 -1229175.41  463.81
   5  -5 -1230371.51  488.07
  -5  -5  1230769.35  592.91
   5   5 -11  166.12  218.90
   5  -5 -11 -161.20  237.67
  -5  -5  11  121.25   33.15
  -5  -5  11   60.23   29.56
  -5  -5  11   11.05  136.87
   5   5 -10 2049.30  161.40
   5  -5 -10 2147.01  177.21
  -5  -5  10 2212.95   62.27
  -5  -5  10 2263.19  164.26
  -5  -5  10 2193.55   68.62
   5   5  -9  331.74  135.67
   5  -5  -9  266.85  247.09
  -5  -5   9  128.17  136.20
  -5  -5   9  317.44   59.78
  -5  -5   9  310.89   59.10
  -5   5   9  421.52  149.05
  -5   5   9  344.06   51.66
   5   5  -852663.59  806.12
   5  -5  -852162.46  724.92
  -5  -5   853249.96  587.73
  -5   5   852749.40  550.29
  -5   5   853364.96  854.37
  -5  -5   853513.76  594.55
  -5  -5   853858.11  714.33
   5  -5  -767563.35  901.54
   5   5  -768445.87  887.50
  -5  -5   769397.15  792.94
  -5  -5   770294.90  997.64
  -5  -5   768360.29  776.41
  -5   5   767087.91  904.30
  -5   5   768736.32  745.43
   5   5  -612570.98  250.59
   5  -5  -613110.31  376.00
  -5  -5   612615.04  213.40
  -5  -5   612935.07  251.09
  -5   5   612969.78  278.58
  -5  -5   612762.49  210.67
  -5   5   613139.73  193.06
   5  -5  -5  298.60  132.32
  -5  -5   5  320.01  107.43
  -5  -5   5  193.76  173.63
  -5   5   5  300.42  134.54
  -5  -5   5  356.05  101.09
  -5   5   5  347.40   89.57
   5  -5  -416793.26  303.05
  -5  -5   416385.09  259.64
  -5  -5   416432.01  264.58
  -5  -5   416340.80  226.29
  -5   5   416304.70  252.22
  -5   5   416441.62  402.28
   5  -5  -3 2474.23  152.32
  -5  -5   3 2594.14   96.53
  -5  -5   3 2627.72  141.92
  -5   5   3 2480.29   92.20
  -5   5   3 2678.88  247.70
  -5  -5   3 2738.85  170.43
   5  -5  -2   25.37  119.52
  -5  -5   2  147.29   73.64
  -5  -5   2  240.68  118.92
  -5  -5   2  121.35   79.47
  -5   5   2  219.04   72.63
  -5   5   2  219.23  123.38
   5  -5  -110544.63  224.69
  -5  -5   110536.20  184.05
  -5  -5   110531.33  185.76
  -5  -5   110571.83  222.86
  -5   5   110685.85  229.19
  -5   5   110153.97  180.29
   5  -5   0 4000.85  150.78
  -5  -5   0 4116.69  106.66
  -5  -5   0 4152.40  126.19
  -5   5   0 4041.83  128.16
  -5   5   0 4050.53  156.86
  -5  -5   0 4181.93  126.41
   5  -5   1  353.67  174.45
  -5  -5  -1  841.47   96.91
  -5  -5  -1  469.34   95.17
  -5  -5  -1  813.57  107.93
  -5   5  -1  913.74  100.39
  -5   5  -1  868.99  118.11
   5  -5   2 7285.26  165.19
  -5  -5  -2 7316.15  243.04
  -5  -5  -2 7422.99  124.80
  -5   5  -2 7185.57  242.94
  -5   5  -2 7506.01  255.97
   5  -5   3  141.54  138.06
  -5  -5  -3  149.67  170.63
  -5  -5  -3  121.62   87.87
  -5   5  -3  -64.63  169.59
  -5   5  -3  188.20  161.95
   5  -5   4 2804.06  112.87
  -5  -5  -4 2947.88  153.57
  -5  -5  -4 3054.61  114.31
  -5   5  -4 3050.73  200.19
  -5   5  -4 2910.05  145.01
   5  -5   513176.11  275.07
  -5  -5  -513010.17  265.11
  -5  -5  -513273.67  197.06
  -5   5  -512843.46  251.97
  -5   5  -512546.08  289.10
   5  -5   6  988.47   91.16
  -5  -5  -6 1107.40   81.45
  -5  -5  -6 1004.92  233.00
  -5   5  -6 1058.72  161.14
  -5   5  -6 1098.02  133.62
   5  -5   7 5606.62  181.57
  -5  -5  -7 5491.79  295.11
  -5  -5  -7 5674.72   90.00
  -5   5  -7 5553.04  188.61
  -5   5  -7 5748.11  146.72
   5  -5   8  125.29  119.59
  -5  -5  -8   70.01  138.17
  -5   5  -8  155.33  207.58
  -5   5  -8  222.77   87.88
   5  -5   9 6804.69  143.44
  -5  -5  -9 6709.35  224.18
  -5   5  -9 6846.96  156.28
  -5   5  -9 7011.00  216.71
   5  -5  10 7451.90  149.16
  -5  -5 -10 7203.39  346.19
  -5   5 -10 7445.22  221.18
  -5   5 -10 7332.19  225.89
   5  -5  1117653.37  309.69
  -5  -5 -1117391.82  352.98
  -5   5 -1117544.77  342.11
  -5   5 -1117120.79  329.04
   5  -5  1212960.06  213.71
  -5  -5 -1212404.63  151.92
  -5  -5 -1212503.79  311.49
  -5   5 -1212575.29  276.38
  -5   5 -1213546.77  423.28
   5  -5  13  646.79  135.51
  -5  -5 -13  762.49  290.62
  -5  -5 -13  576.73   49.67
  -5   5 -13  511.15   89.24
  -5   5 -13  443.61  172.74
   5  -5  1412072.50  202.62
  -5  -5 -1411500.14  314.53
  -5  -5 -1412042.98  150.16
  -5   5 -1411324.96  264.99
  -5   5 -1411868.56  314.63
   5  -5  15  634.21  150.12
  -5  -5 -15  709.21  205.10
  -5  -5 -15  685.32   55.29
  -5   5 -15 1200.59  118.78
  -5   5 -15  652.00  187.17
   5  -5  1630923.11  413.81
  -5  -5 -1630847.27  340.89
  -5  -5 -1630528.93  704.25
  -5   5 -1629641.78  474.37
  -5   5 -1631260.01  695.79
   5  -5  17  875.83  151.39
  -5  -5 -17  740.42   61.49
  -5  -5 -17  856.31  343.96
  -5   5 -17  690.86  114.27
  -5   5 -17  783.95  208.16
   5  -5  18 1252.09  159.62
  -5  -5 -18 1101.31  224.07
  -5  -5 -18 1162.00   66.86
  -5   5 -18  622.31  180.05
  -5   5 -18 1241.05  218.93
   5  -5  19 1110.71  103.68
  -5  -5 -19 1182.39   71.74
  -5  -5 -19 1067.44  231.61
  -5   5 -19 1195.70  113.99
  -5   5 -19 1378.62  359.27
   5  -5  20  214.93   91.91
  -5  -5 -20  223.08  346.51
  -5   5 -20 1087.99  215.43
  -5   5 -20  364.22  216.60
   5  -5  21 1332.37  108.95
  -5  -5 -21  924.93  246.32
  -5   5 -21  969.06  241.84
  -5   5 -21 1633.96  196.56
   5  -5  22  320.18  153.94
  -5  -5 -22  230.20  230.66
  -5   5 -22  588.72  177.37
  -5   5 -22  260.62  357.58
  -5  -5 -22  246.17   71.80
   5  -5  23  265.46  153.08
  -5  -5 -23  155.57   73.69
  -5  -5 -23 -246.32  370.00
  -5   5 -23   81.40  106.83
  -5   5 -23  255.66  365.36
   5  -5  24 3517.19  206.35
  -5  -5 -24 3320.11  292.93
  -5  -5 -24 3317.91  113.96
  -5   5 -24 3818.07  287.73
  -5   5 -24 3635.34  150.48
   5  -5  25 3125.17  204.57
  -5  -5 -25 2806.25  111.46
  -5  -5 -25 2917.88  295.56
  -5   5 -25 2768.56  294.08
  -5   5 -25 3040.24  154.31
   5  -5  26 2599.92  135.63
  -5  -5 -26 2434.90  294.15
  -5  -5 -26 2993.98  459.52
  -5   5 -26 2711.01  455.61
  -5   5 -26 2532.95  162.52
   5  -5  27  105.68  104.49
  -5  -5 -27  400.86  248.01
  -5  -5 -27  234.39  249.23
  -5   5 -27   90.24  242.56
  -5   5 -27  208.03  121.90
   5  -5  28   90.71  106.05
  -5  -5 -28  361.34  261.56
  -5  -5 -28   66.16  250.62
  -5   5 -28  194.46  250.99
  -5   5 -28  181.13  123.89
  -5  -5 -29 2797.40  503.83
  -5  -5 -29 2640.77  516.33
  -5   5 -29 2525.77  499.55
  -5   5 -29 3098.04  194.66
  -5  -5 -30  719.23  287.47
  -5  -5 -30  589.42  290.79
  -5   5 -30  862.74  288.17
  -5  -5 -31 -220.84  415.95
  -5   5 -31  138.07  266.23
  -5  -5 -31 -123.06  264.37
   5   7 -32 2015.33  361.06
   5  -7 -32 1948.32  519.02
   5  -7 -32 1749.09  547.02
   5   7 -31  552.64  317.85
   5  -7 -31  471.94  302.51
  -5  -7  31  728.86  307.67
   5   7 -30  387.59  297.50
   5  -7 -30  392.69  470.14
  -5  -7  30  304.57  296.94
   5  -7 -29  107.90  259.81
  -5  -7  29 -286.14  428.68
   5  -7 -28   -9.67  265.02
   5  -7 -28 -281.47  265.34
  -5  -7  28  -22.41  268.50
   5   7 -27  -31.93  267.32
   5  -7 -27  169.09  264.09
   5  -7 -27  254.71  262.40
  -5  -7  27  376.96  266.69
   5   7 -26  137.29  266.02
   5  -7 -26  403.59  269.55
   5  -7 -26  267.37  266.43
  -5  -7  26  766.17  431.92
   5   7 -25  258.70  264.31
   5  -7 -25  164.33  264.06
   5  -7 -25  537.38  417.84
  -5  -7  25  319.81  263.66
   5   7 -24 2237.15  305.81
   5  -7 -24 2384.79  303.16
   5  -7 -24 2278.75  289.48
  -5  -7  24 2447.05  298.18
   5   7 -23 3000.24  301.38
   5  -7 -23 2581.45  303.91
   5  -7 -23 2831.72  479.10
  -5  -7  23 2860.31  469.51
   5   7 -22  181.49  239.03
   5  -7 -22 -123.61  247.76
   5  -7 -22   96.32  244.97
  -5  -7  22  953.52  412.21
   5   7 -21 3826.86  302.05
   5  -7 -21 3663.84  492.53
   5  -7 -21 3714.69  311.45
  -5  -7  21 4004.62  307.59
   5   7 -2020731.76  674.27
   5  -7 -2020720.49  514.66
   5  -7 -2020102.05  510.37
  -5  -7  2020183.24  492.99
   5   7 -19 1421.13  398.11
   5  -7 -19 1714.09  418.15
  -5  -7  19 1288.31  388.32
   5   7 -18 2388.84  399.36
   5  -7 -18 2110.51  423.48
  -5  -7  18 2496.93  247.88
   5   7 -17  936.11  354.08
   5  -7 -17  384.02  380.95
  -5  -7  17  968.82  223.68
   5   7 -1610163.47  325.00
   5  -7 -1610399.71  354.50
  -5  -7  1610621.57  478.18
   5   7 -15 1628.40  212.85
   5  -7 -15 1665.28  235.50
  -5  -7  15 1564.97  214.78
   5  -7 -14  125.07  187.56
   5   7 -14   49.28  168.38
  -5  -7  14 -133.24  174.24
  -5  -7  14   29.79   30.02
  -5  -7  14   21.67   32.12
   5   7 -13  376.58  173.13
   5  -7 -13  430.60  308.94
  -5  -7  13  388.45  176.91
  -5  -7  13  246.34   48.72
  -5  -7  13  383.39   53.51
   5   7 -12 6295.03  244.16
   5  -7 -12 6876.16  275.58
  -5  -7  12 6589.80  119.00
  -5  -7  12 7037.91  365.46
  -5  -7  12 6606.75  123.02
   5   7 -11 -159.52  241.45
   5  -7 -11    8.81  170.45
  -5  -7  11    7.47   67.31
  -5  -7  11   34.80  150.77
  -5  -7  11  114.82   71.17
   5   7 -10 2423.28  289.73
   5  -7 -10 2672.19  326.12
  -5  -7  10 2424.49  101.46
  -5  -7  10 2481.30  108.14
  -5  -7  10 2587.65  177.60
   5   7  -9  154.93  138.54
   5  -7  -9  -74.09  164.23
  -5  -7   9   -4.78  213.48
  -5  -7   9   67.76   89.45
  -5  -7   9  111.55   87.01
  -5   7   9   17.19   55.21
   5   7  -8 9064.50  244.94
   5  -7  -8 8979.83  385.49
  -5  -7   8 8914.52  327.61
  -5  -7   8 9255.76  194.18
  -5  -7   8 8858.85  150.73
  -5   7   8 8569.21  147.87
   5  -7  -719367.78  382.66
  -5  -7   718559.75  329.89
  -5  -7   718568.04  255.74
  -5   7   719066.24  235.50
  -5  -7   719048.82  308.57
   5  -7  -6 1135.55  278.67
  -5  -7   6 1400.24   90.57
  -5  -7   6 1269.15   86.84
  -5  -7   6 1378.08  137.83
  -5   7   6 1485.47  177.13
  -5   7   6 1418.92   75.39
   5  -7  -523465.51  417.53
  -5  -7   523328.41  372.67
  -5  -7   523371.29  367.46
  -5  -7   522860.81  316.12
  -5   7   523308.72  535.15
  -5   7   523498.16  348.28
   5  -7  -416776.22  330.14
  -5  -7   416652.02  355.60
  -5  -7   416300.07  314.13
  -5  -7   416123.59  251.50
  -5   7   416207.71  334.38
  -5   7   416830.31  292.80
   5  -7  -311385.43  365.54
  -5  -7   311456.49  271.49
  -5  -7   311201.16  204.46
  -5  -7   311555.71  286.85
  -5   7   311213.02  196.48
  -5   7   311148.64  375.71
   5  -7  -2 2003.92  159.21
  -5  -7   2 2023.23  114.09
  -5  -7   2 1934.62  116.44
  -5  -7   2 2205.17  180.02
  -5   7   2 2014.09  111.78
  -5   7   2 1854.86  162.80
   5  -7  -1 5401.77  190.95
  -5  -7   1 5419.44  140.82
  -5  -7   1 5220.44  224.26
  -5  -7   1 5565.45  161.19
  -5   7   1 5253.26  216.30
  -5   7   1 5197.30  192.66
   5  -7   0 2606.06  150.16
  -5  -7   0 2453.24  104.71
  -5  -7   0 2598.60  202.78
  -5  -7   0 2551.23  133.31
  -5   7   0 2693.52  197.32
  -5   7   0 2436.33  243.10
   5  -7   1   29.61  110.09
  -5  -7  -1  -22.90  171.30
  -5  -7  -1   90.33  116.87
  -5  -7  -1  249.31  170.28
  -5   7  -1   32.58  103.52
  -5   7  -1  -15.92  122.65
   5  -7   243546.49  598.94
  -5  -7  -244019.23  620.16
  -5  -7  -243668.45  570.04
  -5  -7  -242831.39  605.27
  -5   7  -242496.32  583.85
  -5   7  -243034.32  690.56
   5  -7   3  175.39  102.52
  -5  -7  -3  181.97  118.84
  -5  -7  -3  123.26   99.60
  -5  -7  -3   87.31  197.72
  -5   7  -3  -29.02  114.57
  -5   7  -3   11.76  113.59
   5  -7   4  853.76  176.68
  -5  -7  -4 1195.89  106.39
  -5  -7  -4  781.55  226.39
  -5  -7  -4 1078.15  143.97
  -5   7  -4 1109.03  194.14
  -5   7  -4 1096.95  137.41
   5  -7   5 2186.84  188.05
  -5  -7  -5 2229.33  169.14
  -5  -7  -5 1822.28  263.80
  -5  -7  -5 2158.61  112.73
  -5   7  -5 1928.24  135.79
  -5   7  -5 2042.73  163.12
   5  -7   628388.16  401.82
  -5  -7  -629430.17  593.49
  -5  -7  -627718.98  351.30
  -5  -7  -627858.30  474.47
  -5   7  -628171.20  491.02
  -5   7  -628434.73  465.24
   5  -7   710102.87  199.23
  -5  -7  -710419.51  399.95
  -5  -7  -7 9898.63  283.16
  -5  -7  -7 9961.99  165.34
  -5   7  -7 9756.89  214.09
  -5   7  -7 9834.05  265.74
   5  -7   8 2089.80  173.97
  -5  -7  -8 2079.83  197.82
  -5  -7  -8 1933.09   80.56
  -5  -7  -8 1879.78  198.37
  -5   7  -8 1980.01  127.83
  -5   7  -8 2019.20  183.03
   5  -7   912630.94  229.14
  -5  -7  -912395.04  461.67
  -5  -7  -911973.20  153.79
  -5  -7  -912320.73  321.78
  -5   7  -912120.13  298.88
  -5   7  -911840.16  302.41
   5  -7  10 8332.16  236.28
  -5  -7 -10 8547.36  285.76
  -5  -7 -10 8404.95  285.38
  -5   7 -10 8763.95  191.37
  -5   7 -10 8319.46  389.62
  -5  -7 -10 8141.65  102.60
   5  -7  11 1039.29   97.00
  -5  -7 -11  844.12  203.02
  -5  -7 -11  987.95  207.54
  -5   7 -11  942.59  164.28
  -5   7 -11  460.21  301.82
   5  -7  12  106.61  139.16
  -5  -7 -12   76.50  309.82
  -5  -7 -12  221.63  199.00
  -5   7 -12  259.83   92.09
  -5   7 -12   87.36  286.15
   5  -7  13 4009.44  138.17
  -5  -7 -13 3969.21  401.60
  -5   7 -13 3964.94  195.39
  -5   7 -13 3638.52  249.75
   5  -7  14 1774.07  167.68
  -5  -7 -14 1919.14  390.02
  -5  -7 -14 1787.72  239.01
  -5   7 -14 1814.26  168.62
  -5   7 -14 1762.40  225.09
   5  -7  15 3567.14  192.91
  -5  -7 -15 3444.58  277.22
  -5  -7 -15 3915.40  430.50
  -5   7 -15 3678.69  191.43
  -5   7 -15 3614.37  261.90
   5  -7  16 2222.95  181.90
  -5  -7 -16 2084.29  420.23
  -5  -7 -16 2512.97  415.77
  -5   7 -16 2158.70  173.54
  -5   7 -16 2391.07  394.58
   5  -7  17  423.63  145.16
  -5  -7 -17  568.24  243.64
  -5  -7 -17  604.47  248.18
  -5   7 -17  488.82   95.91
  -5   7 -17  750.71  366.16
   5  -7  18 2291.78  168.31
  -5  -7 -18 2477.94  281.73
  -5  -7 -18 2310.20  285.08
  -5   7 -18 2266.80  173.92
  -5   7 -18 2332.31  265.84
   5  -7  19  554.81  142.90
  -5  -7 -19  594.78  258.14
  -5  -7 -19  855.25  415.73
  -5   7 -19  506.64  147.29
  -5   7 -19  548.87  250.40
   5  -7  20  598.27  143.46
  -5  -7 -20  504.26  267.46
  -5  -7 -20  444.63  267.31
  -5   7 -20  572.48   95.18
  -5   7 -20  512.42  253.18
   5  -7  21   32.06   80.56
  -5  -7 -21 -117.00  243.13
  -5  -7 -21  -12.88  251.50
  -5   7 -21   15.10   83.71
   5  -7  22 4076.77  185.31
  -5  -7 -22 4215.03  345.16
  -5  -7 -22 4286.83  527.64
  -5   7 -22 4186.27  193.98
   5  -7  23  526.17  140.40
  -5  -7 -23  335.19  288.49
  -5  -7 -23  613.36  449.68
  -5   7 -23  393.50  270.30
  -5   7 -23  516.78  148.82
   5  -7  24 2026.19  101.44
  -5  -7 -24 2054.11  319.33
  -5  -7 -24 1953.91  531.13
  -5   7 -24 2674.27  314.29
  -5   7 -24 2293.85  172.90
  -5  -7 -25 3135.65  545.44
  -5  -7 -25 2934.59  557.34
  -5  -7 -26 3504.15  533.37
  -5  -7 -26 1869.73  348.85
  -5  -7 -27 1206.54  331.20
  -5  -7 -27 1212.95  328.18
  -5   7 -27  720.56  333.50
  -5  -7 -28 2760.74  374.48
  -5   7 -28 2261.63  361.36
  -5  -7 -28 2729.92  560.18
   5  -9 -28  275.24  348.64
   5   9 -28  661.86  346.30
   5  -9 -28  875.08  344.73
  -5  -9  28  552.03  328.08
   5   9 -27  211.08  318.70
  -5  -9  27    8.69  301.13
   5   9 -26 3083.15  372.68
   5  -9 -26 2771.22  370.67
   5   9 -25   77.94  295.95
   5   9 -24 1961.65  323.20
   5  -9 -24 1506.59  345.67
  -5  -9  24 1629.00  322.40
   5  -9 -23   47.23  292.17
   5   9 -23  -14.73  278.08
   5  -9 -23  329.92  289.21
  -5  -9  23  114.49  278.26
   5   9 -22  309.67  278.80
   5  -9 -22 1399.91  489.47
   5  -9 -22  464.91  306.89
  -5  -9  22  481.38  447.69
   5   9 -21 1278.88  293.09
   5  -9 -21 1146.43  314.67
   5  -9 -21 1168.86  315.88
   5  -9 -20 7926.79  622.52
   5   9 -20 7602.31  363.59
   5  -9 -20 7900.18  411.88
  -5  -9  20 7741.08  383.12
   5  -9 -19 2849.97  329.55
   5   9 -19 3003.53  297.94
   5  -9 -19 2755.91  332.19
  -5  -9  19 2559.88  304.04
   5   9 -18 3318.90  303.03
   5  -9 -18 3856.17  338.47
   5  -9 -18 3449.42  333.96
  -5  -9  18 3853.51  465.47
   5   9 -17 1849.39  274.99
   5  -9 -17 2380.48  312.25
  -5  -9  17 2255.12  427.10
   5   9 -1614482.38  416.10
   5  -9 -1615245.72  658.18
  -5  -9  1614875.48  425.35
   5   9 -15 3124.27  265.89
   5  -9 -15 2617.19  470.33
  -5  -9  15 2762.90   78.30
  -5  -9  15 2606.46   81.14
  -5  -9  15 3094.94  257.81
   5   9 -14 1998.00  241.25
   5  -9 -14 2144.46  264.85
  -5  -9  14 1909.48   88.45
  -5  -9  14 1801.40   90.04
  -5  -9  14 1764.03  232.53
   5   9 -13 1474.79  229.17
   5  -9 -13 1427.39  260.69
  -5  -9  13 1523.19  104.23
  -5  -9  13 1640.31   99.67
  -5  -9  13 1296.35  340.99
   5  -9 -1218068.39  629.69
  -5  -9  1217560.52  241.82
  -5  -9  1218136.20  535.88
  -5  -9  1217023.05  281.02
   5  -9 -11 -113.48  210.04
  -5  -9  11   66.42  168.25
  -5  -9  11   80.20  105.96
  -5  -9  11   34.35  106.73
   5  -9 -10  378.73  217.10
  -5  -9  10  654.11  126.62
  -5  -9  10  643.96  176.33
  -5  -9  10  665.00   80.91
   5  -9  -9 6943.24  451.79
  -5  -9   9 6757.24  247.24
  -5  -9   9 6390.72  151.63
  -5  -9   9 6790.54  208.01
   5  -9  -828027.32  541.85
  -5  -9   827420.94  444.11
  -5  -9   826225.73  379.55
  -5  -9   827701.76  485.03
   5  -9  -7 2705.56  237.36
  -5   9   7 3403.98  147.25
  -5  -9   7 3509.82  192.07
  -5  -9   7 3261.89  131.98
  -5  -9   7 3296.48  193.34
   5  -9  -6 1038.08  194.64
  -5  -9   6 1019.57  171.77
  -5  -9   6 1039.21  112.68
  -5  -9   6  913.56  234.64
  -5   9   6 1021.10  135.50
   5  -9  -5 3771.65  236.59
  -5  -9   5 4073.02  154.88
  -5  -9   5 4079.47  268.71
  -5  -9   5 4072.47  217.69
  -5   9   5 4067.48  188.40
   5  -9  -4 4177.85  228.17
  -5  -9   4 4067.34  220.60
  -5  -9   4 4224.27  161.06
  -5  -9   4 4108.13  254.79
  -5   9   4 4150.25  205.87
   5  -9  -3 3448.37  317.02
  -5  -9   3 3196.61  153.83
  -5  -9   3 3659.67  229.39
  -5  -9   3 3256.41  236.28
  -5   9   3 3237.35  135.86
   5  -9  -2 2961.07  198.89
  -5   9   2 2145.06  198.26
  -5  -9   2 3004.25  239.85
  -5  -9   2 2998.17  156.40
  -5  -9   2 3134.09  211.62
  -5   9   2 3174.67  209.17
   5  -9  -1 1403.94  173.33
  -5  -9   1 1184.24  143.63
  -5  -9   1 1374.92  181.38
  -5   9   1 1318.00  129.11
  -5  -9   1 1155.26  147.48
  -5   9   1 1399.26  177.98
   5  -9   0 3582.00  296.07
  -5   9   0 3856.07  244.78
  -5  -9   0 3610.56  180.66
  -5  -9   0 3673.91  179.19
  -5  -9   0 3603.08  199.82
  -5   9   0 3596.39  304.24
   5  -9   1 3110.65  277.34
  -5   9  -1 3404.59  192.89
  -5  -9  -1 3212.05  126.84
  -5  -9  -1 3245.48  281.38
  -5  -9  -1 3082.97  178.10
  -5   9  -1 3087.40  260.10
   5  -9   2 5361.85  204.38
  -5  -9  -2 5511.38  216.33
  -5  -9  -2 5177.87  139.92
  -5  -9  -2 5556.26  310.91
  -5   9  -2 5169.06  199.79
  -5   9  -2 5265.31  210.31
   5  -9   3  209.76  131.36
  -5  -9  -3  136.44  123.12
  -5  -9  -3  302.35  242.10
  -5  -9  -3   -7.83  247.44
  -5   9  -3  508.50  214.45
  -5   9  -3  264.11  140.21
   5  -9   4 2211.68  154.32
  -5  -9  -4 2137.96  292.39
  -5  -9  -4 2101.28  188.17
  -5  -9  -4 2151.32  136.38
  -5   9  -4 2116.73  162.77
  -5   9  -4 2275.87  176.00
   5  -9   5 1926.36  142.38
  -5  -9  -5 1735.60  191.60
  -5  -9  -5 1814.76  196.00
  -5  -9  -5 1845.18   84.48
  -5   9  -5 1769.02  179.06
  -5   9  -5 1994.61  234.52
   5  -9   6   30.28  179.55
  -5  -9  -6   46.87   90.37
  -5  -9  -6   45.76  166.17
  -5   9  -6   70.84  155.58
  -5   9  -6   97.41  191.47
   5  -9   7 5202.00  248.59
  -5  -9  -7 5215.76  389.96
  -5  -9  -7 5068.39  254.43
  -5  -9  -7 5252.44  137.51
  -5   9  -7 5344.64  357.34
  -5   9  -7 5364.63  186.79
   5  -9   8 5444.43  237.23
  -5  -9  -8 5394.50  268.69
  -5  -9  -8 5042.73  116.22
  -5  -9  -8 5155.23  397.37
  -5   9  -8 5344.96  251.92
  -5   9  -8 5170.69  372.00
   5  -9   9 3167.63  143.96
  -5  -9  -9 3318.70  250.37
  -5  -9  -9 3234.63  370.24
  -5   9  -9 2895.45  354.25
  -5   9  -9 3126.09  220.70
   5  -9  10  325.92  104.46
  -5  -9 -10  207.58  206.79
  -5  -9 -10  -17.26  210.05
  -5   9 -10  318.39  191.89
  -5   9 -10  359.01  110.08
   5  -9  11 4092.03  210.87
  -5  -9 -11 3948.81  278.91
  -5  -9 -11 3974.96  430.33
  -5   9 -11 3993.87  152.62
  -5   9 -11 4158.70  261.71
   5  -9  12 1785.72  124.13
  -5  -9 -12 2353.10  414.48
  -5  -9 -12 1730.00  408.73
  -5   9 -12 1939.82  190.09
  -5   9 -12 1906.20  238.07
   5  -9  13  221.19  156.04
  -5  -9 -13  377.10  380.29
  -5  -9 -13  350.58  373.51
  -5   9 -13   44.53  157.25
  -5   9 -13  133.60  215.14
   5  -9  1412508.16  303.87
  -5  -9 -1412441.33  419.28
  -5  -9 -1412756.07  425.34
  -5   9 -1412886.39  305.00
  -5   9 -1412495.99  396.96
   5  -9  15 4434.60  211.80
  -5  -9 -15 4920.43  333.49
  -5   9 -15 4465.80  147.70
  -5   9 -15 4154.79  310.38
  -5  -9 -15 4373.14  329.52
   5  -9  16  -85.53  145.30
  -5  -9 -16   -6.34  395.83
  -5  -9 -16 -194.24  248.41
  -5   9 -16  -25.62   87.07
  -5   9 -16  481.04  227.24
   5  -9  17  778.46  156.95
  -5  -9 -17  561.71  284.64
  -5  -9 -17 1100.92  454.41
  -5   9 -17  577.48  154.42
   5  -9  18 1155.99  158.22
  -5  -9 -18 1001.66  302.69
  -5  -9 -18 1171.19  300.97
  -5   9 -18 1072.83  155.76
   5  -9  19   65.58   98.14
  -5  -9 -19   94.64  269.56
  -5  -9 -19  107.56  273.53
  -5   9 -19  -34.38  128.15
  -5  -9 -20  684.23  304.76
  -5  -9 -20  574.31  473.78
  -5   9 -20  389.70  279.44
  -5  -9 -21  684.58  308.40
  -5  -9 -21  178.67  301.67
  -5   9 -21  306.55  293.99
  -5  -9 -22  145.41  315.21
  -5  -9 -22  414.22  304.15
  -5   9 -22  398.75  297.13
  -5  -9 -23   77.92  508.53
  -5  -9 -23    7.35  491.20
  -5  -9 -24  121.70  322.02
  -5  -9 -24 -117.04  534.39
   5 -11 -21 1625.56  370.25
  -5 -11  21 1440.20  323.38
   5 -11 -19  353.45  314.13
   5 -11 -18  -60.07  292.73
   5 -11 -18  172.91  296.04
   5 -11 -17 -187.27  294.15
  -5 -11  17 -124.96  246.68
   5 -11 -16 1146.68  314.66
   5 -11 -16 1269.34  318.62
  -5 -11  16 1045.69  262.98
   5 -11 -15  408.86  273.87
  -5 -11  15   76.78  227.93
  -5 -11  14 3392.54  270.88
   5 -11 -13 2892.18  316.94
  -5 -11  13 2711.35  389.61
   5 -11 -1210105.38  402.96
  -5 -11  12 8419.77  233.73
  -5 -11  1210723.65  482.93
  -5 -11  12 9129.28  238.35
   5 -11 -11 2508.23  459.71
  -5 -11  11 1536.59  161.59
  -5 -11  11 1484.10  164.33
  -5 -11  11 1809.58  345.37
  -5 -11  10 1244.28  307.43
  -5 -11  10 1029.58  107.28
  -5 -11  10 1043.66  160.72
   5 -11  -9  419.38  242.74
  -5 -11   9  482.03  167.09
  -5 -11   9  555.00  292.95
  -5 -11   9  407.05  165.71
   5 -11  -811320.82  545.52
  -5 -11   810975.73  431.99
  -5 -11   811018.64  311.34
  -5 -11   810660.01  303.84
   5 -11  -7  921.08  232.54
  -5 -11   7  696.97  195.73
  -5 -11   7  976.35  265.96
  -5 -11   7  946.34  197.32
   5 -11  -6 -102.84  198.86
  -5 -11   6   48.90  188.47
  -5 -11   6  210.56  224.14
  -5 -11   6   85.61  114.65
   5 -11  -5 1769.60  231.84
  -5 -11   5 2036.47  148.46
  -5 -11   5 2141.30  237.09
  -5 -11   5 2163.50  263.05
   5 -11  -4 1169.08  207.29
  -5 -11   4  770.34  233.66
  -5 -11   4 1053.00  225.04
  -5 -11   4  899.12  140.09
   5 -11  -3  228.38  186.52
  -5  11   3  339.71  181.39
  -5 -11   3  347.25  136.69
  -5 -11   3  373.63  139.05
  -5 -11   3  352.56  202.92
   5 -11  -2   23.40  280.11
  -5  11   2  149.87  121.46
  -5 -11   2  266.97  139.55
  -5 -11   2  267.74  143.96
  -5 -11   2   93.46  188.53
   5 -11  -1 1122.32  191.52
  -5 -11   1 1074.54  262.91
  -5 -11   1 1236.92  127.93
  -5 -11   1 1286.32  163.04
  -5  11   1 1206.40  231.48
   5 -11   0 2501.24  300.15
  -5 -11   0 2115.16  184.98
  -5 -11   0 2040.56  191.35
  -5 -11   0 2223.67  136.73
  -5  11   0 2334.85  168.89
   5 -11   1 3155.26  303.80
  -5 -11  -1 2677.29  314.35
  -5 -11  -1 3100.65  196.16
  -5 -11  -1 3034.63  203.24
  -5  11  -1 3091.16  283.98
   5 -11   2  299.78  154.37
  -5 -11  -2  462.70  161.72
  -5 -11  -2  288.68  149.71
  -5 -11  -2  242.72  171.14
  -5  11  -2  449.15  244.61
   5 -11   3  138.60  140.04
  -5 -11  -3  126.08  269.15
  -5 -11  -3   76.14  131.50
  -5 -11  -3  -52.33  255.30
  -5  11  -3  -96.87  149.96
   5 -11   4   51.28  137.26
  -5 -11  -4   98.45  178.94
  -5 -11  -4   70.64  272.74
  -5 -11  -4  168.64  128.15
  -5  11  -4  140.25  159.79
   5 -11   5 1475.09  247.36
  -5 -11  -5 1458.52  317.54
  -5 -11  -5 1642.78  337.82
  -5  11  -5 1786.43  300.28
   5 -11   6  199.65  218.02
  -5 -11  -6  645.62  201.12
  -5 -11  -6  229.09  192.28
  -5  11  -6  467.37  287.47
   5 -11   7 5070.84  283.36
  -5 -11  -7 4901.94  281.97
  -5 -11  -7 5282.02  279.33
  -5  11  -7 5027.60  386.17
   5 -11   8 4013.55  267.53
  -5 -11  -8 4069.13  431.99
  -5 -11  -8 3785.87  271.90
  -5  11  -8 3871.61  253.47
   5 -11   9 1092.45  220.72
  -5  11  -9 1074.41  214.65
  -5 -11  -9  609.43  382.76
  -5 -11  -9  735.03  230.15
  -5  11  -9  329.93  135.51
   5 -11  10    6.34  123.26
  -5  11 -10  208.22  200.34
  -5  11 -10   83.90  118.74
  -5 -11 -10  159.78  361.03
  -5 -11 -10   25.12  226.12
   5 -11  11 7794.83  222.06
  -5 -11 -11 7800.77  362.03
  -5 -11 -11 7968.87  528.68
  -5  11 -11 7569.67  216.28
  -5  11 -11 7348.47  327.11
   5 -11  12 2039.94  220.41
  -5 -11 -12 1774.45  288.88
  -5 -11 -12 1402.46  295.27
  -5  11 -12 1985.86  146.65
  -5  11 -12 1922.65  261.71
   5 -11  13 6673.84  283.38
  -5 -11 -13 6821.22  378.43
  -5 -11 -13 6457.37  368.42
  -5  11 -13 6725.23  340.53
  -5  11 -13 6709.83  203.65
   5 -11  14 5562.94  177.61
  -5 -11 -14 5183.69  568.79
  -5 -11 -14 4873.24  582.19
  -5  11 -14 5128.25  337.02
  -5  11 -14 5229.67  181.00
  -5  11 -15  654.58  276.70
  -5 -11 -15 1223.71  505.11
  -5 -11 -15 1196.00  488.69
  -5  11 -16  -70.98  250.95
  -5 -11 -16    9.41  481.94
  -5 -11 -16  197.07  289.72
  -5 -11 -17 3006.55  366.62
  -5 -11 -17 3167.90  585.50
  -5  11 -17 3282.97  340.50
  -5 -11 -18 1291.66  534.92
  -5 -11 -18 1132.69  331.01
   5 -13  -8  291.67  248.81
  -5 -13   8  156.31  185.34
   5 -13  -7 1880.81  426.15
  -5 -13   7 1455.09  205.82
  -5 -13   7 1308.16  156.87
  -5 -13   7 1257.28  236.37
   5 -13  -6 1876.99  269.99
  -5 -13   6 1835.48  255.79
  -5 -13   6 1979.08  208.48
  -5 -13   6 1812.78  172.27
  -5 -13   5  121.68  224.33
  -5 -13   5  -73.17  227.65
  -5 -13   5   58.59  158.46
   5 -13  -4   31.42  204.41
  -5 -13   4   53.38  148.05
  -5 -13   4   12.94  228.62
  -5 -13   4  -33.31  150.69
   5 -13  -3  -49.65  329.64
  -5 -13   3  207.77  250.78
  -5 -13   3  240.11  167.15
  -5 -13   3  146.10  149.20
   5 -13  -2  308.48  204.30
  -5 -13   2  395.11  261.99
  -5 -13   2  202.58  283.79
   5 -13  -1  299.35  324.31
  -5 -13   1  418.55  277.84
  -5 -13   1  386.95  189.12
   5 -13   0  528.20  197.03
  -5 -13   0  725.73  313.00
  -5 -13   0  401.03  291.49
   5 -13   1 2168.48  227.01
  -5 -13  -1 2061.23  339.40
  -5 -13  -1 2415.70  234.08
   5 -13   2 2250.79  332.56
  -5 -13  -2 1988.20  357.20
  -5 -13  -2 2182.85  382.93
   5 -13   3  720.83  187.98
  -5  13  -3  559.35  192.84
  -5 -13  -3  839.51  225.65
  -5 -13  -3  547.87  333.35
   5 -13   4  -51.38  165.22
  -5 -13  -4  371.02  311.34
  -5 -13  -4  182.81  332.21
  -5  13  -4 -337.84  285.61
   5 -13   5 4342.38  347.79
  -5 -13  -5 4677.65  299.66
  -5 -13  -5 4288.55  291.32
  -5  13  -5 4670.11  401.81
   6   0 -37  148.66  157.22
   6   0 -37  144.76  245.30
   6   0 -36 2835.63  302.01
   6   0 -36 2976.08  192.37
   6   0 -35  132.88  146.19
   6   0 -35 -184.16  224.36
   6   0 -34 1297.13  251.97
   6   0 -34 1236.90  255.66
   6   0 -33  203.74  136.52
   6   0 -33   70.54  139.27
  -6   0  33  -25.12  154.12
   6   0 -3214783.46  414.77
   6   0 -3214951.81  320.18
  -6   0  3214179.24  348.55
   6   0 -31 -153.56  206.25
   6   0 -31  130.99  125.10
  -6   0  31   96.13  224.41
   6   0 -30  336.39  201.80
   6   0 -30  342.35  205.41
  -6   0  30  204.02  143.32
   6   0 -29 -204.16  187.41
   6   0 -29  200.76  182.25
  -6   0  29  -88.88  136.30
   6   0 -28   83.80  115.68
   6   0 -28   -0.18  114.27
  -6   0  28  128.02  202.99
   6   0 -27   68.98  109.71
   6   0 -27   44.12  173.23
  -6   0  27 -108.31  121.02
   6   0 -2610643.59  307.81
   6   0 -2610644.29  235.36
  -6   0  2610516.61  337.33
   6   0 -25  -32.16  167.94
   6   0 -25  -66.24  170.03
  -6   0  25   96.57  117.81
   6   0 -24 3244.44  144.96
   6   0 -24 2933.01  209.79
  -6   0  24 3042.63  237.81
   6   0 -23  316.45  164.55
   6   0 -23  238.89  107.30
  -6   0  23  263.46  117.12
   6   0 -2218417.63  364.77
   6   0 -2218378.63  362.01
  -6   0  2218558.56  319.08
   6   0 -21  576.68  172.33
   6   0 -21 1107.21  170.57
  -6   0  21  449.42  200.13
   6   0 -2096373.68 1258.80
   6   0 -2094770.16 1185.25
  -6   0  2094975.83 1233.17
   6   0 -19   21.62  146.05
   6   0 -19  171.58  144.37
  -6   0  19  179.87  105.80
   6   0 -1812495.23  264.71
   6   0 -1812635.36  268.19
  -6   0  1812441.05  303.26
   6   0 -17  -52.82  123.92
   6   0 -17   44.22   74.88
  -6   0  17   64.54  152.23
   6   0 -16 1188.05   88.67
   6   0 -16 1200.71  141.48
  -6   0  16  987.64  110.33
  -6   0  15    4.26   91.93
   6   0 -14  897.83   83.99
  -6   0  14  728.16  106.49
   6   0 -13  139.08  118.87
  -6   0  13   77.48   93.37
   6   0 -12 9688.19  209.90
  -6   0  12 9819.39  254.82
   6   0 -11  176.22  113.38
  -6   0  11  189.41   89.90
   6   0 -10 3076.50  142.37
  -6   0  10 3070.00   95.47
  -6   0  10 3058.52  118.90
   6   0  -9  101.90   64.43
  -6   0   9   59.98  109.52
  -6   0   9   91.56   87.80
   6   0  -846084.10  508.44
  -6   0   846424.71  516.29
   6   0  -7  -58.85   76.58
  -6   0   7 -126.60   75.80
   6   0  -666392.34  725.46
  -6   0   665311.86  720.43
   6   0  -5  103.31  127.41
  -6   0   5   72.93  137.58
   6   0  -4 3819.33  165.44
  -6   0   4 3871.09  112.96
   6   0  -3  101.52  120.50
  -6   0   3  -78.69  125.54
   6   0  -2987787.316156.63
  -6   0   2982840.616207.03
   6   0  -1  210.08   81.15
  -6   0   1  216.16   85.93
   6   0   016577.20  237.11
  -6   0   016882.22  239.48
   6   0   1   31.70   96.71
  -6   0  -1   91.78   96.13
   6   0   293622.07 1077.50
  -6   0  -292218.49 1155.38
   6   0   3  -55.57  105.67
  -6   0  -3 -389.60  178.01
   6   0   441053.65  579.54
  -6   0  -440529.95  578.87
   6   0   5  443.57  101.85
  -6   0  -5  321.16  101.23
   6   0   648192.72  584.95
  -6   0  -648400.04  583.39
   6   0   7  479.10  108.89
  -6   0  -7  410.87  177.53
   6   0   892384.17 1112.94
  -6   0  -892027.83 1109.02
   6   0   9  -42.75  176.82
  -6   0  -9  114.73   96.23
  -6   0  -9    0.62  107.20
   6   0  10170084.1 2262.49
  -6   0 -10174108.2 2255.03
  -6   0 -10169443.1 2162.46
   6   0  11  181.98  128.07
  -6   0 -11   17.93  157.99
  -6   0 -11  956.64  176.35
   6   0  1213345.05  249.41
  -6   0 -1212783.55  336.58
  -6   0 -1213203.54  302.33
   6   0  13  116.78  175.42
  -6   0 -13   29.68  195.72
  -6   0 -13  -11.74   94.87
   6   0  14 3458.45  156.29
  -6   0 -14 3705.61  143.20
  -6   0 -14 3681.25  238.20
   6   0  15  -53.43  113.72
  -6   0 -15  155.95  184.74
  -6   0 -15 -107.26  168.72
   6   0  1616710.08  395.67
  -6   0 -1616836.18  395.31
  -6   0 -1616464.34  364.35
   6   0  17  105.94  124.20
  -6   0 -17  145.09  113.53
  -6   0 -17  272.14  132.59
   6   0  18 2578.93  251.58
  -6   0 -18 2468.06  162.31
  -6   0 -18 2697.95  228.83
   6   0  19   70.61  135.27
  -6   0 -19   45.02  121.62
   6   0  20 4672.31  296.34
  -6   0 -20 4734.25  184.33
  -6   0 -20 4093.94  210.01
   6   0  21  -41.58  142.08
  -6   0 -21    4.47  209.49
  -6   0 -21 -340.77  243.59
   6   0  22 1345.27  262.52
  -6   0 -22  552.17  266.14
  -6   0 -22 1183.76  152.89
   6   0  23   47.49  149.15
  -6   0 -23  -71.31  219.91
  -6   0 -23 -224.56  155.21
  -6   0 -24 -200.70  155.94
  -6   0 -24    4.06  140.73
  -6   0 -25  -16.72  156.13
  -6   0 -25    5.37  227.38
  -6   0 -2610122.63  282.40
  -6   0 -26 9612.20  407.44
  -6   0 -27  -67.25  271.16
  -6   0 -27  236.70  258.92
  -6   0 -28 1223.32  198.72
  -6   0 -28 1068.76  185.62
  -6   0 -29  -72.75  267.36
  -6   0 -29   80.53  183.16
  -6   0 -3021135.71  611.98
  -6   0 -3021482.23  464.38
  -6   0 -31  228.78  294.06
  -6   0 -31   75.35  200.48
  -6   0 -32  214.30  182.79
  -6   0 -32   26.35  218.01
  -6   0 -33 -246.07  327.27
  -6   0 -33  227.35  285.08
   6  -2 -37   60.31  187.32
   6  -2 -37  -96.23  291.65
   6  -2 -36 1528.59  216.23
   6  -2 -36 1623.67  209.86
  -6  -2  36  266.06  226.06
   6  -2 -35  912.30  326.32
   6  -2 -35 1360.70  315.41
  -6  -2  35 1390.98  231.32
   6   2 -34   39.67  161.73
   6   2 -34   63.64  173.19
   6  -2 -34 -166.44  283.53
   6  -2 -34  143.87  170.07
  -6  -2  34  204.53  309.38
   6   2 -33  435.80  178.86
   6   2 -33  541.81  172.16
   6  -2 -33  609.63  186.81
   6  -2 -33  905.33  285.02
  -6  -2  33  657.27  201.35
   6   2 -32 2243.65  125.18
   6   2 -32 2493.56  215.92
   6  -2 -32 2296.18  211.54
   6  -2 -32 2459.66  209.45
  -6  -2  32 2333.39  346.20
   6  -2 -31 1337.71  288.93
   6   2 -31 1339.54  114.10
   6   2 -31 1287.54  167.72
   6  -2 -31 1305.75  192.53
  -6  -2  31 1380.47  206.66
   6  -2 -30 2419.29  314.70
   6   2 -30 2555.80  176.38
   6   2 -30 2540.01  181.72
   6  -2 -30 2363.21  200.57
   6   2 -30 2474.66  228.39
  -6  -2  30 2335.48  224.29
   6   2 -29  705.65   99.58
   6  -2 -29  717.50  276.01
   6   2 -29  606.99  198.12
   6   2 -29  741.94   97.53
  -6  -2  29  628.24  303.31
   6   2 -28  -49.58  138.45
   6   2 -28  -43.23  169.87
   6  -2 -28 -151.60  148.98
   6  -2 -28  304.31  241.30
   6   2 -28   41.23  126.95
  -6   2  28   85.29   98.78
  -6  -2  28  123.80  161.03
   6   2 -27 4305.37  143.01
   6   2 -27 4735.70  182.77
   6   2 -27 4510.75  356.10
   6  -2 -27 4535.40  210.48
   6  -2 -27 4447.90  211.50
  -6   2  27 5080.98  216.76
  -6  -2  27 4326.27  352.58
   6   2 -26 2646.35  321.19
   6  -2 -26 2901.09  189.88
   6   2 -26 2922.77  162.13
   6   2 -26 2951.63  156.66
   6  -2 -26 2943.52  284.37
  -6  -2  26 2602.40  207.11
  -6   2  26 2597.11  178.44
   6  -2 -25  -19.46  139.37
   6   2 -25  -17.20  125.28
   6   2 -25  119.32  113.02
   6   2 -25   85.79  157.18
   6  -2 -25  100.10  142.27
  -6   2  25   93.25   88.36
  -6  -2  25  185.18  261.97
   6   2 -24  652.42  120.84
   6   2 -24  629.78   79.80
   6  -2 -24  745.71  241.14
   6   2 -24  639.75  172.19
   6  -2 -24  704.69  155.47
  -6  -2  24  740.85  176.48
  -6   2  24  820.21  151.33
   6  -2 -2318688.75  355.19
   6   2 -2318758.79  369.31
   6   2 -2318689.66  251.53
   6  -2 -2318126.74  351.67
   6   2 -2318478.96  309.12
  -6   2  2318058.98  278.64
  -6  -2  2318592.83  499.53
   6   2 -22  349.30   63.17
   6  -2 -22  338.32  137.99
   6   2 -22  234.77  152.76
   6  -2 -22  316.30  136.94
   6   2 -22  373.00   66.41
  -6  -2  22  554.66  156.65
  -6   2  22  374.24   82.85
   6   2 -21 1240.80  105.87
   6  -2 -21 1410.61  150.55
   6   2 -21 1148.46   69.38
   6   2 -21 1027.44  167.40
   6  -2 -21 1423.49  237.43
  -6  -2  21 1038.80  168.39
  -6   2  21 1146.30  141.51
   6   2 -2036435.87  448.85
   6   2 -2037253.76  460.92
   6   2 -2037115.53  562.62
   6  -2 -2036854.34  543.33
   6  -2 -2037050.95  542.36
  -6  -2  2036669.73  561.92
  -6   2  2038681.74  528.44
   6   2 -1916943.49  323.97
   6   2 -1917295.43  240.92
   6  -2 -1916439.74  308.01
   6  -2 -1916515.54  306.56
   6   2 -1916912.00  238.98
  -6  -2  1916706.00  328.80
  -6   2  1917019.91  287.77
   6  -2 -1811695.42  244.94
   6   2 -1812043.36  182.34
   6   2 -1812031.96  182.05
   6   2 -1811822.76  260.24
  -6   2  1811489.06  223.24
  -6  -2  1811951.20  362.28
   6   2 -17 4891.04   82.20
   6   2 -17 4857.71  180.72
   6   2 -17 4889.99  109.43
   6  -2 -17 4791.10  249.94
  -6  -2  17 5003.30  189.40
  -6   2  17 4818.76  147.74
   6   2 -16  568.79   63.11
   6   2 -16  609.26  128.04
   6   2 -16  491.26   66.55
  -6  -2  16  830.26  215.44
  -6   2  16  672.99  101.02
   6   2 -15 2828.53   79.97
   6   2 -15 3004.09   78.23
   6   2 -15 3027.13  154.83
   6  -2 -15 2807.15  142.97
  -6   2  15 2855.13   83.58
  -6  -2  15 2970.99  156.64
   6   2 -14   58.38   44.37
   6   2 -14   -7.17  113.33
   6   2 -14  -47.18   47.09
   6  -2 -14    9.86  108.00
  -6   2  14   95.13   85.50
  -6  -2  14  -57.34  116.24
   6  -2 -13 3911.53  240.42
   6   2 -13 4332.44   95.63
   6   2 -13 4083.51  253.81
   6   2 -13 4060.52   87.24
  -6  -2  13 4007.69  169.62
  -6   2  13 3869.36  127.08
   6  -2 -12 3759.54  155.28
   6   2 -12 3956.44   60.40
   6   2 -12 3830.40   57.25
   6   2 -12 3752.04  165.76
  -6   2  12 3866.52  125.82
  -6  -2  12 3839.19  254.04
   6   2 -11 9022.25   88.33
   6   2 -11 9220.52  216.62
   6  -2 -11 9260.60  285.32
  -6   2  11 9567.36  171.81
  -6  -2  11 8897.15  212.58
  -6   2  11 9422.55  293.58
   6  -2 -1011413.97  225.16
  -6   2  1011769.34  309.12
  -6  -2  1011343.94  232.63
   6  -2  -920040.73  306.63
  -6  -2   920820.15  320.91
  -6   2   919623.88  305.04
   6  -2  -811450.67  220.27
  -6  -2   811362.29  224.40
  -6  -2   810742.47  102.38
  -6   2   811426.99  221.05
   6   2  -7 1251.39   33.86
   6  -2  -7 1481.90  124.21
  -6  -2   7 1222.63  126.67
  -6  -2   7 1193.83   45.74
  -6   2   7 1314.44  210.48
   6   2  -619107.21  198.83
   6  -2  -618757.45  290.17
  -6  -2   619029.96  185.58
  -6  -2   619184.68  388.99
  -6   2   619368.22  300.95
   6   2  -5 7106.98   94.54
   6  -2  -5 7029.50  179.54
  -6  -2   5 7177.03  101.27
  -6   2   5 7032.31  184.28
   6   2  -414624.31  208.87
   6  -2  -414367.87  248.80
  -6  -2   414647.49  184.40
  -6   2   414315.12  343.43
   6   2  -3 6146.61  115.21
   6  -2  -3 6338.63  170.25
  -6  -2   3 6380.50  134.97
  -6   2   3 6242.18  175.30
   6   2  -2189250.8 2290.07
   6  -2  -2184745.6 2262.97
  -6  -2   2188422.1 2202.65
  -6   2   2186137.3 2293.27
   6   2  -1 1961.57  101.12
   6  -2  -1 2021.84  122.70
  -6  -2   1 1872.56   86.04
  -6   2   1 1965.42  131.43
   6   2   023099.70  304.84
   6  -2   022858.84  308.57
  -6  -2   023318.19  293.77
  -6   2   022986.44  324.53
   6   2   194467.13 1172.74
   6  -2   192865.91 1068.04
  -6  -2  -194085.18 1082.55
  -6   2  -192212.93 1162.27
   6  -2   231179.28  380.21
   6   2   231708.24  406.78
  -6  -2  -231563.89  480.97
  -6   2  -231684.45  397.78
   6   2   3 2238.11  127.21
   6  -2   3 2150.54  101.47
  -6  -2  -3 2286.18  123.59
  -6   2  -3 2338.43  110.12
   6   2   4 3951.84  226.36
   6  -2   4 3947.43  117.86
  -6  -2  -4 4028.75  147.61
  -6   2  -4 4085.44  123.82
   6   2   516575.31  277.42
   6  -2   516394.04  293.73
  -6  -2  -516670.56  270.12
  -6   2  -516631.58  307.45
  -6   2  -517125.73  273.07
   6   2   627903.20  396.91
   6  -2   628192.10  414.72
  -6   2  -627212.02  414.15
  -6  -2  -627924.11  396.01
  -6   2  -627704.92  382.14
   6   2   7 3769.84  160.81
   6  -2   7 3851.10  122.47
  -6   2  -7 3661.07  190.07
  -6   2  -7 4073.50  240.48
  -6  -2  -7 3568.82  162.12
   6   2   8 6422.97  189.87
   6  -2   8 6302.10  215.88
  -6   2  -8 6398.65  181.09
  -6  -2  -8 6418.66  192.50
  -6   2  -8 6235.45  218.55
   6   2   9  128.96  208.55
   6  -2   9 -221.69  107.90
  -6   2  -9  698.41  145.61
  -6   2  -9  283.62  119.82
  -6  -2  -9  121.25  130.20
   6   2  1045794.18  626.64
   6  -2  1046628.39  601.15
  -6   2 -1047323.32  708.32
  -6   2 -1045787.32  615.62
  -6  -2 -1047422.87  767.35
   6   2  11 9049.19  233.31
   6  -2  11 9153.12  252.86
  -6  -2 -11 8859.91  330.20
  -6   2 -11 8493.76  267.02
  -6   2 -11 9257.96  221.68
   6   2  12  287.78  218.58
   6  -2  12  396.95  166.64
  -6  -2 -12  411.70  223.84
  -6  -2 -12  152.27  119.15
  -6   2 -12  586.75  120.20
  -6   2 -12  323.41  207.29
   6   2  13 9105.38  240.38
   6  -2  13 9376.53  257.72
  -6  -2 -13 9329.21  234.47
  -6  -2 -13 9903.96  213.16
  -6   2 -13 9138.75  258.60
  -6   2 -13 9174.19  228.08
   6   2  1411762.76  274.51
   6  -2  1411929.61  290.24
  -6  -2 -1412170.93  249.94
  -6   2 -1411964.31  292.43
  -6  -2 -1411755.66  270.23
  -6   2 -1412112.91  360.97
   6  -2  15 3292.03  209.37
   6   2  15 2826.03  287.97
  -6  -2 -15 3137.80  185.61
  -6   2 -15 3156.32  138.54
  -6   2 -15 3003.68  171.89
  -6  -2 -15 3378.64  167.58
   6   2  16 2007.95  178.80
   6  -2  16 1981.99  198.89
  -6   2 -16 2239.78  258.98
  -6  -2 -16 2127.81  160.77
  -6   2 -16 2255.90  144.81
  -6  -2 -16 1807.90  269.11
   6   2  17  822.76  163.74
   6  -2  17  966.26  188.47
  -6  -2 -17 1003.24  151.48
  -6  -2 -17  655.69  268.58
  -6   2 -17  812.49  157.13
  -6   2 -17 1007.63  119.16
   6  -2  18 2175.85  138.54
  -6  -2 -18 2180.79  188.99
  -6  -2 -18 2261.09  178.35
  -6   2 -18 2492.38  282.25
  -6   2 -18 1973.88  219.42
   6  -2  1917778.96  310.31
  -6  -2 -1917213.34  372.18
  -6   2 -1918132.28  463.66
  -6   2 -1917490.66  359.55
  -6  -2 -1917600.16  284.15
   6  -2  20 1087.84  208.80
  -6  -2 -20 1129.04  175.27
  -6   2 -20  783.19  220.07
  -6  -2 -20  709.89  301.39
  -6   2 -20  739.32  280.32
   6  -2  21   72.05  192.41
  -6  -2 -21  145.95  280.45
  -6  -2 -21   89.31  162.02
  -6   2 -21  106.69  163.15
  -6   2 -21  580.15  238.02
   6  -2  22 1408.44  146.12
  -6  -2 -22 1436.76  200.95
  -6   2 -22 1050.34  240.99
  -6  -2 -22 1524.40  124.25
  -6   2 -22 1467.98  303.56
   6  -2  23  307.39  133.09
  -6  -2 -23  291.72  112.69
  -6   2 -23  864.33  272.82
  -6  -2 -23  463.07  193.73
  -6   2 -23  -11.91  178.12
   6  -2  24 2771.98  264.39
  -6  -2 -24 3117.78  223.98
  -6  -2 -24 3389.76  366.93
  -6   2 -24 2943.75  227.51
  -6   2 -24 3107.67  194.37
   6  -2  25 1709.20  165.21
  -6  -2 -25 1685.23  224.91
  -6   2 -25 1999.20  345.28
  -6   2 -25 1662.36  179.90
  -6  -2 -25 1897.55  142.21
   6  -2  2610048.16  362.27
  -6  -2 -26 9378.63  329.02
  -6  -2 -2610182.19  325.78
  -6   2 -26 9928.22  325.82
  -6   2 -2610097.30  276.21
  -6   2 -27 1991.97  364.03
  -6  -2 -27 1862.18  234.84
  -6   2 -27 1970.81  191.00
  -6  -2 -27 2108.42  369.07
  -6  -2 -28  -81.76  124.14
  -6  -2 -28  -98.87  200.06
  -6   2 -28  454.62  266.92
  -6   2 -28   62.23  186.23
  -6  -2 -29 1014.90  220.24
  -6   2 -29  841.35  355.48
  -6   2 -29  571.00  290.07
  -6  -2 -29  680.21  232.04
  -6  -2 -30 7293.35  472.21
  -6  -2 -30 7397.38  234.52
  -6   2 -30 7434.96  282.93
  -6   2 -30 7418.56  318.55
  -6  -2 -31 1445.26  252.81
  -6  -2 -31 1389.21  249.11
  -6   2 -31 1287.93  249.05
  -6   2 -31 2170.92  256.12
  -6  -2 -32  612.06  158.96
  -6  -2 -32  940.83  241.10
  -6   2 -32 1501.24  399.41
  -6   2 -32  967.19  378.25
  -6  -2 -33  178.07  376.09
  -6   2 -33  361.22  343.72
  -6  -2 -33  667.57  250.51
  -6   2 -33  677.57  236.27
   6  -4 -36 2057.08  448.62
   6  -4 -36 2121.30  273.95
  -6  -4  36 2227.32  307.90
   6  -4 -35   57.67  354.01
   6  -4 -35  328.86  238.50
  -6  -4  35  245.09  410.49
   6  -4 -34  708.41  226.32
   6  -4 -34  496.76  240.04
  -6  -4  34  424.22  253.36
   6  -4 -33  535.68  228.73
   6  -4 -33  692.99  350.26
  -6  -4  33  172.78  241.07
   6   4 -32   35.99  235.74
   6  -4 -32  410.71  339.01
   6  -4 -32 -119.30  205.49
  -6  -4  32  143.51  362.37
   6   4 -3111486.28  403.19
   6  -4 -3111512.15  531.47
   6  -4 -3111725.50  540.09
  -6  -4  3111451.12  401.10
   6   4 -30  847.67  242.75
   6  -4 -30  709.49  356.19
   6  -4 -30  583.05  220.36
  -6  -4  30  509.92  383.09
   6   4 -29 1578.26   71.84
   6   4 -29 1636.82   68.18
   6   4 -29 1253.03  392.90
   6  -4 -29 1595.25  363.40
   6  -4 -29 1979.20  235.19
  -6  -4  29 1794.72  250.79
   6   4 -28  104.15   51.02
   6   4 -28   84.60   47.81
   6   4 -28 -120.24  336.81
   6  -4 -28  -57.21  194.21
   6  -4 -28  161.33  195.18
  -6  -4  28  -34.28  209.15
   6   4 -27 1162.61   55.15
   6   4 -27 1325.79  233.93
   6  -4 -27 1198.82  217.03
   6   4 -27 1158.66   79.18
   6  -4 -27 1476.94  346.80
  -6  -4  27 1616.38  371.62
   6   4 -26 1036.78   55.91
   6   4 -26 1036.54  228.68
   6   4 -26  869.34   46.55
   6  -4 -26  932.79  212.50
   6  -4 -26  946.64  213.88
  -6  -4  26  998.07  229.44
   6   4 -25  275.69   45.31
   6   4 -25  181.64   46.47
   6   4 -25  142.61  208.35
   6  -4 -25  289.94  194.88
   6  -4 -25  -64.08  312.51
  -6  -4  25   85.72  329.60
   6   4 -24 8401.80   99.21
   6   4 -24 8594.05   95.61
   6   4 -24 9012.09  317.97
   6  -4 -24 9394.54  307.91
   6  -4 -24 8691.35  298.37
  -6  -4  24 9117.86  325.71
   6  -4 -23  429.68  193.29
   6  -4 -23  337.02  187.64
   6   4 -23  591.28  198.21
  -6  -4  23  514.82  328.99
   6   4 -22   44.53  277.70
   6  -4 -22   52.40  170.13
   6  -4 -22  -38.85  179.10
  -6  -4  22  118.12  186.28
   6   4 -21  749.27  308.40
   6  -4 -21  562.59  188.70
   6  -4 -21  825.50  181.19
  -6  -4  21  672.67  196.12
   6   4 -2012209.12  456.37
   6  -4 -2012437.80  315.84
  -6  -4  2012913.54  465.94
   6   4 -19   43.80  264.93
   6  -4 -19  -76.82  156.75
  -6  -4  19  221.50  161.97
  -6   4  19   22.46   27.99
   6   4 -18 7245.61  371.07
   6  -4 -18 7811.29  251.04
  -6  -4  18 7397.84  367.32
   6   4 -1715258.28  449.28
   6  -4 -1715025.74  327.93
  -6  -4  1715019.34  334.73
  -6   4  1715040.25  163.27
   6   4 -16  289.54  232.54
   6  -4 -16   19.45  227.68
  -6  -4  16  163.81  234.65
  -6   4  16   22.44   38.66
   6   4 -15 1274.48  161.50
   6  -4 -15 1131.33  159.30
  -6  -4  15 1021.38  166.37
  -6   4  15 1146.80   46.58
   6  -4 -14 3371.15  183.99
   6   4 -14 3387.11  186.82
  -6  -4  14 3375.35  288.13
  -6   4  14 3453.91   52.25
   6   4 -13 5123.47  198.47
   6  -4 -13 5662.31  310.55
  -6  -4  13 5169.25  202.93
  -6   4  13 5447.06   68.31
   6   4 -12  -28.89  133.22
   6  -4 -12  176.80  137.31
  -6  -4  12   35.06  217.15
  -6   4  12   45.71   29.23
   6   4 -1120803.58  455.97
   6  -4 -1121535.69  370.44
  -6  -4  1121279.63  365.31
  -6   4  1121555.50  375.61
   6   4 -1015434.83  299.20
   6  -4 -1015360.25  306.75
  -6  -4  1015099.82  402.58
  -6   4  1014258.06  299.37
   6   4  -927922.74  427.55
   6  -4  -927979.43  435.08
  -6  -4   927962.94  428.31
  -6  -4   927902.22  267.59
  -6  -4   927659.30  279.03
  -6   4   928837.35  567.02
   6  -4  -8 8266.51  224.16
  -6  -4   8 8795.17  216.94
  -6  -4   8 8705.80  122.38
  -6  -4   8 8496.37  117.28
  -6   4   8 8652.12  348.53
   6  -4  -727236.95  529.38
  -6  -4   727576.15  504.57
  -6  -4   727561.33  282.89
  -6  -4   726921.62  309.08
  -6   4   727592.14  544.41
   6  -4  -647966.69  754.07
  -6  -4   647756.21  622.06
  -6  -4   647449.73  497.94
  -6  -4   647162.70  534.58
  -6   4   648692.71  657.31
   6  -4  -550679.37  772.77
  -6  -4   550491.08  591.38
  -6  -4   551173.02  583.53
  -6  -4   549911.29  636.52
  -6   4   551244.42  556.58
  -6   4   550380.04  674.83
   6  -4  -427877.22  507.55
  -6  -4   428185.49  456.13
  -6  -4   427552.87  316.18
  -6   4   428037.95  370.49
  -6   4   428124.28  421.96
   6  -4  -3 1307.11  217.99
  -6  -4   3 1278.77   73.25
  -6  -4   3 1093.52  161.24
  -6   4   3 1121.14   79.72
  -6   4   3 1231.50  137.59
   6  -4  -225845.98  466.71
  -6  -4   225947.20  336.01
  -6  -4   225919.32  362.93
  -6   4   227055.03  396.29
  -6   4   225486.11  371.45
   6  -4  -1 8865.57  200.78
  -6  -4   1 8850.78  159.41
  -6  -4   1 9020.82  211.87
  -6   4   1 8877.77  165.50
  -6   4   1 9222.26  302.36
   6  -4   0 5565.52  239.39
  -6  -4   0 5708.73  191.23
  -6   4   0 5684.47  144.19
  -6   4   0 5788.54  263.93
  -6  -4   0 5576.89  121.78
   6  -4   1 2773.28  129.71
  -6  -4  -1 2813.41  115.74
  -6   4  -1 2522.29  221.13
  -6   4  -1 2710.26  191.39
   6  -4   2  525.63  163.20
  -6  -4  -2  384.78  104.35
  -6   4  -2  338.42  107.07
  -6   4  -2  244.80  117.08
   6  -4   321126.72  304.09
  -6  -4  -320985.46  322.24
  -6   4  -320811.33  344.94
  -6   4  -321076.09  403.65
   6  -4   430252.15  502.03
  -6  -4  -430689.73  437.21
  -6   4  -430624.42  429.77
  -6   4  -432182.31  485.76
  -6  -4  -5 3135.09  159.81
  -6   4  -5 3371.52  153.81
  -6   4  -5 2816.26  161.97
   6  -4   6 6780.41  162.10
  -6  -4  -6 7325.80  299.17
  -6   4  -6 7447.98  287.78
  -6   4  -6 7338.83  171.04
   6  -4   716587.78  300.50
  -6  -4  -716105.05  393.48
  -6   4  -716851.79  297.35
  -6   4  -716378.41  271.93
   6  -4   8 2378.17  190.03
  -6  -4  -8 2246.12  163.84
  -6   4  -8 1940.68  152.66
  -6   4  -8 2797.79  135.04
   6  -4   9 2345.77  113.94
  -6  -4  -9 2603.58  172.74
  -6   4  -9 2584.39  160.58
  -6   4  -9 2509.89  116.57
   6  -4  1014716.82  287.08
  -6  -4 -1014270.36  303.36
  -6   4 -1014913.68  299.87
  -6   4 -1014738.28  293.30
   6  -4  11  161.45   80.66
  -6  -4 -11   78.73  241.35
  -6   4 -11  -31.70  225.28
  -6   4 -11   74.94  138.89
   6  -4  12 2788.79  170.38
  -6  -4 -12 2370.91  192.67
  -6   4 -12 2711.88  117.77
  -6   4 -12 2757.08  183.78
   6  -4  1319236.53  287.91
  -6  -4 -1320590.91  270.47
  -6  -4 -1318621.46  381.41
  -6   4 -1318805.60  365.40
  -6   4 -1319283.54  374.12
   6  -4  14 1722.52  111.61
  -6  -4 -14 1558.86  304.21
  -6  -4 -14 1616.17   97.72
  -6   4 -14 1415.12  179.92
  -6   4 -14 1357.91  296.78
   6  -4  15 9387.71  250.40
  -6  -4 -15 9365.25  413.83
  -6  -4 -15 9421.71  174.51
  -6   4 -15 8955.47  273.00
  -6   4 -15 9247.20  264.56
   6  -4  16 1015.13  167.07
  -6  -4 -16  830.55   64.76
  -6  -4 -16  836.21  189.79
  -6   4 -16  629.33  124.62
  -6   4 -16  956.14  185.37
   6  -4  17 8130.84  249.18
  -6  -4 -17 7899.81  288.41
  -6  -4 -17 7972.69  173.16
  -6   4 -17 7797.16  414.30
  -6   4 -17 7139.57  281.10
   6  -4  18  415.78  100.35
  -6  -4 -18  274.24  104.22
  -6   4 -18   44.30  120.10
  -6  -4 -18  230.27  313.49
  -6   4 -18  -43.01  188.58
   6  -4  1917340.31  293.63
  -6  -4 -1917748.70  411.23
  -6  -4 -1917674.03  284.35
  -6   4 -1917666.68  411.20
  -6   4 -1917891.65  333.55
   6  -4  20  623.62  111.77
  -6  -4 -20  468.08  118.49
  -6  -4 -20  562.10  215.27
  -6   4 -20  809.90  203.48
  -6   4 -20  857.35  328.81
   6  -4  21 7329.50  188.69
  -6  -4 -21 6967.83  463.89
  -6  -4 -21 7265.01  192.32
  -6   4 -21 9014.76  398.75
  -6   4 -21 7584.12  292.27
   6  -4  22  915.36  188.21
  -6  -4 -22  745.94   83.45
  -6  -4 -22  575.54  369.17
  -6   4 -22  822.03  219.49
  -6   4 -22 1057.56  240.96
   6  -4  23 1574.85  204.99
  -6  -4 -23 1629.54  247.88
  -6  -4 -23 1635.10  143.24
  -6   4 -23 1980.38  251.41
  -6   4 -23 1506.85  376.17
  -6  -4 -24 1392.24  244.26
  -6  -4 -24 1405.78  143.77
  -6   4 -24 1489.15  147.62
  -6   4 -24 1375.87  240.02
   6  -4  25  124.98  187.54
  -6  -4 -25  134.89  126.98
  -6  -4 -25  -44.44  356.13
  -6   4 -25 -508.44  347.08
  -6   4 -25  204.43  134.07
   6  -4  26 4081.07  177.09
  -6  -4 -26 4094.30  130.98
  -6  -4 -26 4286.58  296.14
  -6   4 -26 4189.95  209.69
  -6   4 -26 4475.98  286.25
   6  -4  27  926.95  136.37
  -6  -4 -27  600.74  148.24
  -6   4 -27  577.13  261.50
  -6   4 -27  831.64  241.90
  -6  -4 -27  970.15  249.97
   6  -4  28 1937.55  234.67
  -6  -4 -28 1649.36  166.86
  -6  -4 -28 1870.26  419.57
  -6   4 -28 1882.94  431.20
  -6   4 -28 1738.54  270.59
  -6  -4 -29  905.18  253.66
  -6   4 -29  793.69  280.22
  -6   4 -29 1039.91  262.09
  -6  -4 -30   63.68  244.83
  -6  -4 -30   41.78  250.75
  -6   4 -30   -7.04  318.61
  -6   4 -30  364.44  247.09
  -6  -4 -31 1143.14  454.27
  -6  -4 -31 1859.30  294.92
  -6   4 -31 1309.16  348.90
  -6   4 -31 1642.80  455.16
  -6  -4 -32  484.26  271.76
  -6  -4 -32  714.43  286.70
  -6   4 -32  659.64  272.94
   6  -6 -33  -30.88  453.06
   6  -6 -33  205.83  433.82
  -6  -6  33  595.54  294.83
   6   6 -32  424.27  286.16
   6  -6 -32  150.97  425.95
   6  -6 -32  219.22  260.69
  -6  -6  32  272.47  285.94
   6  -6 -31 1940.87  475.69
   6   6 -31 1886.61  321.61
   6  -6 -31 1985.19  291.24
  -6  -6  31 1711.48  509.26
   6   6 -30 3567.53  334.55
   6  -6 -30 3067.38  514.19
   6  -6 -30 3595.20  314.94
  -6  -6  30 3348.27  333.30
   6   6 -29  363.92  275.00
   6  -6 -29  838.70  255.91
   6  -6 -29  537.81  257.61
  -6  -6  29  -40.52  443.86
   6  -6 -28 1869.87  278.07
   6  -6 -28  487.77  466.48
  -6  -6  28 1892.32  286.29
   6  -6 -27 4716.89  315.58
   6  -6 -27 4681.59  320.41
  -6  -6  27 4827.06  340.56
   6  -6 -26   83.21  229.39
   6  -6 -26  828.16  403.04
  -6  -6  26 -774.76  396.61
   6   6 -25  198.50  242.36
   6  -6 -25  354.70  234.71
   6  -6 -25  -52.29  245.68
  -6  -6  25  193.50  236.97
   6   6 -2415992.09  453.98
   6  -6 -2415758.48  648.22
   6  -6 -2415978.61  451.29
  -6  -6  2415557.31  459.19
   6   6 -2313437.46  412.03
   6  -6 -2312935.35  409.69
   6  -6 -2312810.51  418.57
  -6  -6  2312678.64  577.44
   6   6 -22 7407.61  326.65
   6  -6 -22 7675.78  330.38
   6  -6 -22 7541.46  509.35
  -6  -6  22 7311.07  342.65
   6   6 -21 4399.11  284.69
   6  -6 -21 4443.52  290.86
   6  -6 -21 4502.47  289.85
  -6  -6  21 4212.60  292.29
   6   6 -20 1714.57  249.64
   6  -6 -20 1871.88  246.31
  -6  -6  20 1710.23  401.50
   6   6 -1930909.45  587.46
   6  -6 -1931490.95  765.68
  -6  -6  1931920.02  600.33
   6   6 -18 7491.12  297.06
   6  -6 -18 7479.53  443.76
  -6  -6  18 7394.91  301.24
   6   6 -17 2008.07  225.36
   6  -6 -17 2398.14  353.68
  -6  -6  17 2223.47  355.46
   6   6 -16   -7.56  171.14
   6  -6 -16  -35.04  179.54
  -6  -6  16  120.31  176.57
   6  -6 -15 1337.04  202.03
   6   6 -15 1261.56  189.92
  -6  -6  15 1613.11  311.58
   6   6 -14  -33.61  162.14
   6  -6 -14  176.09  179.47
  -6  -6  14  434.59  163.79
   6   6 -13 9643.93  394.19
   6  -6 -13 9715.04  423.65
  -6  -6  1310008.17  279.75
   6   6 -12 5741.22  340.68
   6  -6 -12 5786.14  249.08
  -6  -6  12 5759.65   82.46
  -6  -6  12 5848.38   80.93
  -6  -6  12 5865.23  336.60
   6   6 -11 8259.10  240.95
   6  -6 -11 7877.82  265.33
  -6  -6  11 8389.55  246.22
  -6  -6  11 8181.71  120.71
  -6  -6  11 8182.61  116.80
   6   6 -10  236.48  143.44
   6  -6 -10  270.22  162.50
  -6  -6  10  211.85  139.81
  -6  -6  10  146.67   62.78
  -6  -6  10  183.01   61.08
  -6   6  10  -49.64  161.52
  -6   6  10  205.50   41.92
   6  -6  -9 2051.72  184.20
  -6  -6   9 1906.57   93.35
  -6  -6   9 1845.10   91.27
  -6  -6   9 2085.75  254.67
  -6   6   9 1969.56   72.92
  -6   6   9 1863.06  186.19
   6  -6  -8 5658.01  219.52
  -6  -6   8 5714.11  138.87
  -6  -6   8 5935.29  194.40
  -6  -6   8 5650.96  141.74
  -6   6   8 5685.63  119.18
  -6   6   8 4766.99  213.22
   6  -6  -7  133.89  144.00
  -6  -6   7  164.74   94.63
  -6  -6   7  118.91   58.04
  -6  -6   7  113.80  122.12
  -6   6   7  164.13   81.06
  -6   6   7  242.86  235.04
   6  -6  -6   43.23  138.87
  -6  -6   6   55.23   98.24
  -6  -6   6   19.18  175.18
  -6  -6   6   67.22   63.06
  -6   6   6   -2.25  143.23
  -6   6   6   91.33   54.82
   6  -6  -5  588.99  234.20
  -6  -6   5  475.34  114.16
  -6  -6   5  383.79  117.65
  -6  -6   5  199.88  109.98
  -6   6   5  357.21  233.18
  -6   6   5  290.86  104.44
   6  -6  -431938.12  593.86
  -6  -6   431513.91  444.07
  -6  -6   431448.24  450.42
  -6  -6   431913.24  504.02
  -6   6   431881.17  495.20
  -6   6   431601.49  433.52
   6  -6  -324829.06  400.63
  -6  -6   324713.54  385.52
  -6  -6   324529.44  389.08
  -6  -6   324971.62  417.86
  -6   6   324593.53  375.55
  -6   6   324832.79  411.86
   6  -6  -2  775.92  140.34
  -6  -6   2 1027.69   95.53
  -6  -6   2  997.25  146.05
  -6   6   2  917.27   92.83
  -6   6   2  985.81  229.50
  -6  -6   2  954.07  151.27
   6  -6  -1  433.09  120.45
  -6  -6   1  387.18   93.13
  -6  -6   1  625.25  129.75
  -6  -6   1  444.58   92.05
  -6   6   1  564.75  132.21
  -6   6   1  422.57   94.74
   6  -6   0   94.05  106.61
  -6  -6   0   31.59   94.29
  -6  -6   0 -166.02   91.31
  -6  -6   0  -34.54   72.21
  -6   6   0  -53.28   91.52
  -6   6   0  -80.77  116.62
   6  -6   171759.49  920.85
  -6  -6  -173258.18  909.20
  -6  -6  -171064.98  908.60
  -6   6  -171361.95  905.31
  -6   6  -170941.18 1022.54
  -6  -6  -174427.20 1011.73
   6  -6   249655.27  723.76
  -6  -6  -248492.40  652.71
  -6  -6  -250081.07  665.85
  -6  -6  -249656.46  624.48
  -6   6  -249245.63  751.08
  -6   6  -249069.74  646.23
   6  -6   3    4.99  153.52
  -6  -6  -3  -51.36  108.47
  -6  -6  -3  -41.36  175.25
  -6  -6  -3    0.06   57.70
  -6   6  -3  -47.06  167.23
  -6   6  -3   25.80  103.92
   6  -6   4 2650.33  124.66
  -6  -6  -4 2468.08  117.86
  -6   6  -4 2658.19  228.31
  -6   6  -4 2362.16  135.98
  -6  -6  -4 2330.92  239.55
   6  -6   520416.03  307.28
  -6  -6  -520640.61  284.86
  -6  -6  -519973.50  356.67
  -6   6  -520319.01  440.29
  -6   6  -520670.39  407.20
   6  -6   657083.61  786.08
  -6  -6  -656478.84  789.80
  -6  -6  -657624.95  665.87
  -6   6  -655708.85  766.75
  -6   6  -658203.80  830.17
   6  -6   7 2038.82  113.91
  -6  -6  -7 1854.31  176.59
  -6  -6  -7 1870.06   93.99
  -6   6  -7 2029.50  125.57
  -6   6  -7 1978.36  165.39
   6  -6   8  388.38  149.14
  -6  -6  -8  217.67   43.51
  -6  -6  -8  -94.18  253.41
  -6   6  -8  231.36  163.29
  -6   6  -8  369.68  144.32
   6  -6   922754.79  329.52
  -6  -6  -922922.57  273.80
  -6  -6  -922495.41  428.27
  -6   6  -922618.25  410.30
  -6   6  -923441.84  422.05
   6  -6  1032280.27  492.04
  -6  -6 -1033033.60  365.69
  -6   6 -1033062.90  668.86
  -6   6 -1033037.65  459.26
  -6  -6 -1032316.95  550.18
   6  -6  11 3191.52  122.23
  -6  -6 -11 3343.59   78.82
  -6  -6 -11 3203.84  231.25
  -6   6 -11 3242.70  210.25
  -6   6 -11 2664.33  211.63
   6  -6  12 1528.31  183.88
  -6  -6 -12 1322.27  325.68
  -6  -6 -12 1357.13   54.87
  -6   6 -12 1489.35  122.70
  -6   6 -12 1290.41  191.67
   6  -6  13  479.13  101.99
  -6  -6 -13  642.79  198.88
  -6  -6 -13  596.24   55.16
  -6   6 -13  788.12  163.17
  -6  -6 -13  583.34   40.23
  -6   6 -13  729.95  189.91
   6  -6  14  629.84  158.63
  -6  -6 -14  719.12  206.89
  -6  -6 -14  764.16   38.23
  -6  -6 -14  706.98   35.99
  -6   6 -14  526.98  311.46
  -6   6 -14  736.68  111.34
   6  -6  15 1654.19  183.01
  -6  -6 -15 1592.46  227.26
  -6  -6 -15 1264.70   36.11
  -6   6 -15 1314.19  214.27
  -6   6 -15 1199.52  186.88
   6  -6  1614330.69  246.33
  -6  -6 -1614552.73  558.02
  -6   6 -1614394.16  254.84
  -6   6 -1614425.66  385.36
   6  -6  17  336.43  159.40
  -6  -6 -17  521.27  225.83
  -6   6 -17  493.83  218.19
  -6   6 -17  923.12  194.41
   6  -6  18 6424.85  166.54
  -6  -6 -18 6170.53  319.43
  -6   6 -18 6297.47  460.53
  -6   6 -18 6219.35  176.87
   6  -6  19 5181.26  152.68
  -6  -6 -19 4969.02  486.13
  -6   6 -19 5130.48  301.32
  -6   6 -19 5171.81  243.69
   6  -6  20   94.47  152.59
  -6  -6 -20   79.23  241.19
  -6   6 -20  277.43  164.28
  -6   6 -20   85.40  226.09
   6  -6  21 4189.15  211.23
  -6  -6 -21 4249.06  312.11
  -6   6 -21 4242.59  223.63
  -6   6 -21 4326.48  306.54
   6  -6  22 1374.71  171.53
  -6  -6 -22 1169.95  440.78
  -6   6 -22 1180.08  420.90
  -6   6 -22 1302.97  121.40
   6  -6  23 3881.69  144.91
  -6  -6 -23 3821.34  485.87
  -6  -6 -23 3906.01  321.93
  -6   6 -23 3840.56  314.67
  -6   6 -23 3897.87  157.01
   6  -6  24 1209.38  116.54
  -6  -6 -24 1623.37  289.87
  -6  -6 -24 1246.03  284.51
  -6   6 -24 1263.77  201.83
  -6   6 -24  922.40  285.51
   6  -6  25  915.97  113.54
  -6  -6 -25  946.46  285.95
  -6  -6 -25 1021.21  286.77
  -6   6 -25  827.76  189.43
   6  -6  26 1557.35  120.99
  -6  -6 -26 1411.91  497.44
  -6  -6 -26 1745.96  485.87
  -6   6 -26 1370.75  203.16
  -6   6 -26 1614.29  299.85
  -6  -6 -27 2403.91  323.83
  -6  -6 -27 2306.16  538.15
  -6   6 -27 2268.48  217.70
  -6   6 -27 2818.00  332.17
  -6  -6 -28 4405.81  367.99
  -6  -6 -28 4065.79  369.63
  -6  -6 -29   57.73  294.44
  -6  -6 -29 -631.73  473.18
  -6   6 -30   38.41  288.44
   6  -8 -30  392.74  312.48
  -6  -8  30   30.80  315.87
   6  -8 -29  381.94  505.11
   6  -8 -28  257.23  301.26
  -6  -8  28   50.42  302.81
   6   8 -27 1318.68  323.10
   6  -8 -27 1446.10  321.41
  -6  -8  27 1622.84  323.95
   6   8 -26   75.42  282.03
   6   8 -25  697.40  298.71
   6  -8 -25 1138.84  301.61
  -6  -8  25 1014.87  299.78
   6   8 -24  414.89  279.52
   6  -8 -24  936.36  454.22
  -6  -8  24  517.57  284.08
   6   8 -2314712.17  475.29
   6  -8 -2314637.55  490.58
  -6  -8  2314949.57  690.82
   6   8 -22  472.65  265.79
   6  -8 -22  698.37  441.79
  -6  -8  22  440.74  265.06
   6   8 -21  849.28  271.28
   6  -8 -21  593.88  460.79
   6  -8 -21  950.61  291.78
  -6  -8  21  981.62  262.65
   6   8 -20   32.55  240.60
   6  -8 -20 -223.13  260.89
   6  -8 -20 -489.51  417.02
  -6  -8  20  128.37  240.00
   6   8 -1945935.28  832.32
   6  -8 -1944516.62  843.23
  -6  -8  1945837.02 1012.95
   6   8 -18 -241.41  227.76
   6  -8 -18  -44.28  240.23
  -6  -8  18  -89.38  223.46
   6   8 -17 1476.49  243.90
   6  -8 -17 1296.30  266.82
  -6  -8  17 1340.68  246.68
   6   8 -16 5215.96  289.42
   6  -8 -16 4960.93  309.23
  -6  -8  16 4816.18  450.31
   6   8 -1520233.41  455.46
   6  -8 -1520751.21  678.62
  -6  -8  1520351.04  615.39
   6  -8 -14  819.53  239.99
   6   8 -14  889.81  211.65
  -6  -8  14  829.54   52.32
  -6  -8  14  944.99  208.73
  -6  -8  14  769.81   52.64
   6  -8 -13 3967.58  273.61
  -6  -8  13 3805.17  237.97
  -6  -8  13 3632.23   94.61
  -6  -8  13 3549.21   96.64
   6  -8 -12  153.76  208.02
  -6  -8  12  137.21  271.53
  -6  -8  12   61.21   75.95
  -6  -8  12  101.31   73.23
   6  -8 -11  357.20  315.05
  -6  -8  11  -85.62  260.49
  -6  -8  11  168.50   80.88
  -6  -8  11   70.22   54.77
   6  -8 -10 3322.38  237.36
  -6  -8  10 3175.54  134.43
  -6  -8  10 3298.47  198.59
  -6  -8  10 3463.61  136.47
   6  -8  -9  108.07  295.69
  -6  -8   9  167.18  109.49
  -6  -8   9  174.89  109.60
  -6   8   9  213.34   78.46
  -6  -8   9   -6.65  152.62
   6  -8  -8 9038.09  298.98
  -6  -8   8 8978.50  167.94
  -6  -8   8 9265.46  225.55
  -6  -8   8 9105.54  252.79
  -6   8   8 9120.66  183.44
   6  -8  -7  690.87  301.98
  -6  -8   7  686.10  231.10
  -6  -8   7  811.55   91.75
  -6  -8   7  847.64  136.75
  -6   8   7  -41.10  192.13
  -6   8   7  665.64  112.59
   6  -8  -612457.82  322.87
  -6  -8   612122.77  267.54
  -6  -8   612448.57  220.64
  -6  -8   612551.02  360.69
  -6   8   612386.78  332.73
  -6   8   612444.76  248.75
   6  -8  -5  262.65  280.97
  -6  -8   5  475.42  123.99
  -6  -8   5  550.55  156.62
  -6  -8   5  553.64  151.41
  -6   8   5  553.95   85.72
  -6   8   5  445.14  289.63
   6  -8  -4 4175.93  218.06
  -6  -8   4 4220.62  219.72
  -6  -8   4 4021.36  160.09
  -6  -8   4 4055.06  207.48
  -6   8   4 4338.22  194.18
  -6   8   4 4093.65  227.02
   6  -8  -318650.42  373.01
  -6  -8   318360.06  376.95
  -6  -8   318182.19  309.68
  -6  -8   318399.18  314.43
  -6   8   318597.68  294.20
  -6   8   318533.15  388.57
   6  -8  -2 5932.23  334.02
  -6  -8   2 5650.10  252.58
  -6  -8   2 6034.74  167.48
  -6  -8   2 6148.10  180.06
  -6   8   2 6035.56  241.37
  -6   8   2 6203.89  236.03
   6  -8  -1 2364.80  173.20
  -6  -8   1 2167.16  225.58
  -6  -8   1 1988.26  213.82
  -6  -8   1 2114.90  120.43
  -6   8   1 2219.98  178.63
  -6   8   1 2108.37  134.81
   6  -8   0  163.49  138.55
  -6  -8   0  215.09  138.20
  -6  -8   0   -6.57  122.98
  -6   8   0  226.79  113.46
  -6  -8   0  178.38  117.93
  -6   8   0   68.15  141.88
   6  -8   114936.24  309.51
  -6  -8  -115280.13  300.87
  -6  -8  -115449.65  300.89
  -6  -8  -114850.64  394.39
  -6   8  -114764.45  310.12
  -6   8  -114823.21  288.10
   6  -8   2 5464.67  197.16
  -6  -8  -2 5696.44  203.49
  -6  -8  -2 5873.20  206.42
  -6  -8  -2 5583.49  187.17
  -6   8  -2 5409.83  307.61
  -6   8  -2 5415.45  197.77
   6  -8   314226.63  286.71
  -6  -8  -314442.83  417.38
  -6  -8  -314106.80  263.44
  -6  -8  -314314.06  308.56
  -6   8  -314352.45  299.60
  -6   8  -314252.19  400.77
   6  -8   4  907.84  126.66
  -6  -8  -4  892.97  253.92
  -6  -8  -4  802.64  161.02
  -6  -8  -4  752.00  119.29
  -6   8  -4  624.81  243.74
   6  -8   5 4238.52  162.46
  -6  -8  -5 4177.27  104.81
  -6  -8  -5 4237.93  318.06
  -6  -8  -5 3556.02  201.63
  -6   8  -5 3990.16  176.02
  -6   8  -5 3966.86  297.52
   6  -8   6  342.28  113.87
  -6  -8  -6   -2.44  268.88
  -6  -8  -6  238.25  267.77
  -6  -8  -6  605.60   95.68
  -6   8  -6  625.61  200.11
  -6   8  -6  855.16  250.65
   6  -8   7 4916.51  240.15
  -6  -8  -7 4751.49  129.60
  -6  -8  -7 5014.51  237.88
  -6  -8  -7 5027.05  237.45
  -6   8  -7 4792.61  177.13
  -6   8  -7 4737.60  222.70
   6  -8   8 5364.51  239.03
  -6  -8  -8 5265.11  120.21
  -6  -8  -8 4954.66  247.16
  -6  -8  -8 5465.17  259.06
  -6   8  -8 5242.24  233.38
  -6   8  -8 5443.94  258.36
   6  -8   915729.42  276.89
  -6  -8  -914959.77  532.07
  -6  -8  -915280.75  382.29
  -6  -8  -915014.52  197.62
  -6   8  -915544.12  368.09
  -6   8  -915651.31  369.14
   6  -8  10  129.38  157.19
  -6  -8 -10  162.11   44.02
  -6  -8 -10  418.09  315.12
  -6  -8 -10  -61.28  195.71
  -6   8 -10  345.22  183.04
  -6   8 -10   68.67  108.70
   6  -8  11  793.29  177.34
  -6  -8 -11  900.88  218.82
  -6  -8 -11  812.88  352.22
  -6   8 -11  795.33  180.29
  -6   8 -11  937.19  203.51
   6  -8  12  173.33  102.16
  -6  -8 -12  237.48  210.74
  -6  -8 -12 -109.85  350.78
  -6   8 -12  246.74  195.89
  -6   8 -12  142.55  103.03
   6  -8  13 1214.37  174.41
  -6  -8 -13  792.86  387.88
  -6  -8 -13  864.71  239.82
  -6   8 -13 1119.90  116.13
  -6   8 -13 1244.49  225.64
   6  -8  14 3398.80  139.71
  -6  -8 -14 3710.70  447.91
  -6   8 -14 3710.32  203.09
  -6  -8 -14 3519.43  441.56
  -6   8 -14 3697.64  421.12
   6  -8  15  -95.91  157.13
  -6  -8 -15  -33.25  234.15
  -6   8 -15  115.89   96.05
  -6  -8 -15 -129.45  372.28
  -6   8 -15  324.44  350.36
   6  -8  1612574.65  301.15
  -6  -8 -1612702.68  612.34
  -6  -8 -1612234.86  419.78
  -6   8 -1612258.56  234.35
  -6   8 -1612299.66  399.37
   6  -8  17  291.27   97.22
  -6  -8 -17  158.34  401.42
  -6  -8 -17  170.11  403.46
  -6   8 -17  156.33  150.82
  -6   8 -17  292.21  241.07
   6  -8  18  107.16  154.82
  -6  -8 -18  322.79  427.48
  -6  -8 -18  179.28  422.93
  -6   8 -18  320.15  253.36
  -6   8 -18  384.09  151.72
   6  -8  19 7018.24  168.71
  -6  -8 -19 7336.13  582.65
  -6  -8 -19 7175.83  383.65
  -6   8 -19 7028.41  235.16
  -6  -8 -20 2448.83  332.29
  -6  -8 -20 2654.51  504.50
  -6   8 -20 2570.24  123.54
   6  -8  21 2166.73  147.76
  -6  -8 -21 2090.93  324.27
  -6  -8 -21 2498.83  526.49
  -6   8 -21 2321.20  314.96
  -6   8 -21 2335.05  122.57
  -6  -8 -22   85.44  280.31
  -6   8 -22  193.21  267.89
  -6   8 -22  172.34  144.99
  -6  -8 -22  267.41  291.90
  -6  -8 -23 3195.92  372.51
  -6  -8 -23 3686.59  361.82
  -6   8 -23 3202.30  353.56
  -6  -8 -24 5079.90  619.40
  -6  -8 -24 5189.46  413.50
  -6  -8 -25  -34.26  310.84
  -6  -8 -25  259.65  488.05
  -6  -8 -26 -280.81  529.98
  -6  -8 -26  262.55  324.90
  -6   8 -26  300.53  314.21
   6 -10 -25 -103.03  332.67
   6 -10 -24  828.33  359.41
   6 -10 -24 1287.89  350.27
  -6 -10  24 1097.65  318.48
   6 -10 -23   40.61  317.23
  -6 -10  23  267.49  289.59
   6 -10 -22  226.39  311.61
   6 -10 -22  333.98  306.61
  -6 -10  22  -65.86  280.26
   6 -10 -21  897.54  312.78
   6 -10 -21  461.97  318.08
   6 -10 -20   16.04  286.82
  -6 -10  20  -41.95  254.01
   6 -10 -19 6027.68  400.71
  -6 -10  19 6323.06  359.46
   6 -10 -18  285.72  287.84
  -6 -10  18  342.40  243.95
   6 -10 -17  749.45  462.55
   6 -10 -16   51.32  266.18
   6 -10 -15 9393.55  405.60
  -6 -10  15 9662.09  525.85
   6 -10 -14  736.11  263.11
  -6 -10  14  675.43   58.60
  -6 -10  14  488.68   84.42
  -6 -10  14  779.76  218.28
   6 -10 -13  459.91  398.61
  -6 -10  13  333.33  200.86
  -6 -10  13  330.25  101.36
  -6 -10  13  322.31   99.81
   6 -10 -12  685.97  252.15
  -6 -10  12  713.18  121.14
  -6 -10  12  871.90  203.32
  -6 -10  12  849.89  120.50
   6 -10 -11  282.79  235.37
  -6 -10  11  414.50  125.29
  -6 -10  11  180.38  181.18
  -6 -10  11  500.92  124.24
   6 -10 -10 1494.71  398.82
  -6 -10  10 1314.91  148.15
  -6 -10  10 1443.12  297.91
  -6 -10  10 1178.44  149.42
   6 -10  -9   76.23  213.57
  -6 -10   9  207.09   89.54
  -6 -10   9  242.01  264.30
  -6 -10   9  220.21   91.70
   6 -10  -8  982.49  223.98
  -6 -10   8  646.93  160.57
  -6 -10   8  823.29  259.79
  -6 -10   8  683.78  162.88
   6 -10  -7  156.18  203.06
  -6 -10   7  152.59  237.28
  -6 -10   7  351.73  165.04
  -6 -10   7  382.93  161.23
  -6  10   7  400.45  130.60
   6 -10  -6  -48.41  191.33
  -6 -10   6  144.31  135.22
  -6 -10   6   68.61  170.85
  -6 -10   6  127.32  163.49
  -6  10   6  -12.74  137.31
   6 -10  -5 1398.91  343.16
  -6 -10   5 1405.92  149.88
  -6 -10   5 1294.47  205.17
  -6 -10   5 1399.66  202.97
  -6  10   5 1310.15  111.29
   6 -10  -4 1873.13  215.45
  -6 -10   4 2075.43  219.18
  -6 -10   4 1836.75  155.15
  -6 -10   4 1759.85  228.45
  -6  10   4 1825.74  194.07
   6 -10  -3 4661.35  244.67
  -6 -10   3 4526.64  179.12
  -6 -10   3 4728.95  274.62
  -6 -10   3 4650.83  267.23
  -6  10   3 4700.12  245.17
   6 -10  -213718.31  464.05
  -6 -10   213563.78  351.07
  -6 -10   213181.28  378.67
  -6 -10   213422.76  299.51
  -6  10   213417.44  274.12
   6 -10  -1  105.40  160.18
  -6 -10   1  245.17  214.86
  -6 -10   1   83.26  211.13
  -6 -10   1  122.78  166.60
  -6  10   1   93.45  121.76
  -6  10   1  -69.01  164.07
   6 -10   0  797.62  167.68
  -6 -10   0  722.89  156.45
  -6 -10   0  827.93  173.81
  -6 -10   0  654.12  238.93
  -6  10   0  775.72  222.86
  -6  10   0  746.71  175.86
   6 -10   1  156.91  234.61
  -6 -10  -1  155.69  147.79
  -6 -10  -1   55.67  147.15
  -6 -10  -1  142.93  228.32
  -6  10  -1  118.09  153.38
  -6  10  -1  152.61  132.04
   6 -10   2 1127.55  256.37
  -6 -10  -2 1148.20  104.44
  -6 -10  -2 1229.04  176.57
  -6  10  -2 1312.19  159.12
  -6 -10  -2 1271.55  265.79
  -6  10  -2 1183.03  270.39
   6 -10   3 3656.68  190.24
  -6 -10  -3 3444.17  176.63
  -6 -10  -3 3415.36  311.80
  -6 -10  -3 3735.75  325.51
  -6  10  -3 3391.27  195.48
  -6  10  -3 3656.21  197.85
   6 -10   4  -41.44  131.38
  -6 -10  -4  104.82  118.58
  -6 -10  -4   20.00  163.53
  -6 -10  -4  -13.06  157.70
  -6  10  -4   58.27  240.26
  -6  10  -4  127.70  136.25
   6 -10   5 1956.43  159.74
  -6 -10  -5 1605.87  203.11
  -6 -10  -5 1718.52  323.97
  -6 -10  -5 1661.77  132.76
  -6  10  -5 1897.29  293.73
  -6  10  -5 1772.53  256.32
   6 -10   6 1913.45  152.61
  -6 -10  -6 1609.03  205.74
  -6 -10  -6 1594.96  120.73
  -6 -10  -6 1688.80  210.83
  -6  10  -6 1615.15  240.28
  -6  10  -6 1698.80  306.30
   6 -10   7  797.90  133.16
  -6 -10  -7  838.34   96.97
  -6 -10  -7  816.17  205.79
  -6 -10  -7  740.04  203.87
  -6  10  -7  934.63  300.92
  -6  10  -7  911.56  142.86
   6 -10   8  623.85  128.48
  -6 -10  -8  746.77  330.48
  -6 -10  -8  675.04  217.16
  -6 -10  -8  659.33   54.22
  -6  10  -8  715.33  135.69
  -6  10  -8  956.25  306.10
   6 -10   9 6834.77  281.15
  -6 -10  -9 7539.91  458.46
  -6 -10  -9 6903.93  450.62
  -6  10  -9 6561.31  291.04
  -6  10  -9 6856.22  424.48
   6 -10  10 2163.58  219.18
  -6 -10 -10 2042.58  254.29
  -6 -10 -10 2208.35  410.13
  -6  10 -10 1764.55  375.68
  -6  10 -10 2205.96  226.72
   6 -10  11  246.71  183.55
  -6 -10 -11  271.31  367.80
  -6 -10 -11  265.45  233.35
  -6  10 -11  214.14  337.06
  -6  10 -11  268.57  190.82
   6 -10  12  554.13  120.80
  -6 -10 -12  499.92  247.95
  -6 -10 -12  442.04  249.63
  -6  10 -12  430.44  120.07
  -6  10 -12  905.96  370.19
   6 -10  13 1849.50  209.70
  -6 -10 -13 2041.57  282.89
  -6 -10 -13 2228.86  458.92
  -6  10 -13 1521.47  410.83
  -6  10 -13 1899.22  137.00
   6 -10  14 1058.05  194.45
  -6 -10 -14 1107.58  444.24
  -6 -10 -14 1281.83  278.65
  -6  10 -14 1091.66  187.41
   6 -10  15   49.18  107.10
  -6 -10 -15  282.83  259.48
  -6 -10 -15  289.00  260.26
  -6  10 -15   21.57  164.27
   6 -10  16  868.21  187.35
  -6 -10 -16 1186.93  293.63
  -6 -10 -16 1183.38  306.45
  -6  10 -16  942.87  283.26
  -6  10 -16  963.75  178.82
  -6 -10 -17  757.57  304.98
  -6 -10 -17   12.97  475.04
  -6  10 -17  403.32  274.79
  -6  10 -17  298.60  161.35
  -6 -10 -18 1240.91  324.88
  -6 -10 -18 1260.10  513.38
  -6  10 -18  846.56  296.48
  -6 -10 -19 2640.44  365.02
  -6 -10 -19 2415.97  363.61
  -6  10 -19 2394.19  331.95
  -6 -10 -20  654.12  333.43
  -6 -10 -20  251.47  326.61
  -6  10 -20  418.72  300.61
  -6 -10 -21   18.87  312.72
  -6 -10 -21 -301.69  514.32
   6 -12 -16  -73.99  299.69
   6 -12 -15  535.85  310.85
   6 -12 -15  488.83  315.49
   6 -12 -14 1154.25  323.65
  -6 -12  14 1271.54  246.93
   6 -12 -13  561.84  308.18
  -6 -12  13  806.71  228.42
  -6 -12  12 1740.18  238.46
   6 -12 -11  264.42  259.90
  -6 -12  11   74.85  194.94
   6 -12 -10 1339.02  287.64
  -6 -12  10 1458.88  210.68
  -6 -12   9  296.70  183.51
  -6 -12   9  114.91  110.06
  -6 -12   9  197.29  172.14
   6 -12  -8 2220.93  277.68
  -6 -12   8 1994.61  147.91
  -6 -12   8 2244.27  209.89
  -6 -12   8 2067.00  215.47
   6 -12  -7  379.02  230.39
  -6 -12   7  476.47  169.09
  -6 -12   7  334.23  126.72
  -6 -12   7  455.66  202.08
   6 -12  -6 1511.78  408.37
  -6 -12   6 2104.44  245.96
  -6 -12   6 2077.05  185.82
  -6 -12   6 1823.96  157.71
   6 -12  -5  378.48  223.71
  -6 -12   5  486.33  224.58
  -6 -12   5  573.70  153.81
  -6 -12   5  494.81  145.04
   6 -12  -4   84.15  328.74
  -6 -12   4   34.51  145.45
  -6 -12   4  194.83  216.60
  -6 -12   4  149.41  141.92
   6 -12  -3 3756.15  263.17
  -6 -12   3 3717.88  293.57
  -6 -12   3 3842.19  280.25
  -6 -12   3 4011.88  308.22
   6 -12  -2 2979.20  235.19
  -6 -12   2 2747.40  303.39
  -6 -12   2 2953.86  254.24
  -6 -12   2 2816.41  286.57
  -6  12   2 2785.55  263.03
   6 -12  -1  771.45  307.41
  -6 -12   1  753.80  261.16
  -6 -12   1  622.36  172.37
  -6 -12   1  472.40  202.51
  -6  12   1  674.54  149.72
   6 -12   0  703.58  188.59
  -6 -12   0  667.86  287.78
  -6 -12   0  994.02  269.74
  -6 -12   0  782.30  124.15
  -6  12   0  604.40  251.29
   6 -12   1  316.06  269.14
  -6 -12  -1  148.40  178.04
  -6 -12  -1  220.20  170.65
  -6 -12  -1  206.36  265.38
  -6  12  -1  232.98  246.35
   6 -12   2 2953.45  323.40
  -6 -12  -2 2755.40  334.35
  -6 -12  -2 2784.03  207.12
  -6 -12  -2 2951.01  358.64
  -6  12  -2 2816.36  212.01
   6 -12   3 5782.23  243.71
  -6 -12  -3 4971.45  163.88
  -6 -12  -3 5116.06  383.34
  -6 -12  -3 5667.20  278.47
  -6  12  -3 5750.99  372.86
   6 -12   4 3675.08  217.29
  -6 -12  -4 4067.10  403.41
  -6 -12  -4 3958.95  249.20
  -6  12  -4 3676.58  359.71
   6 -12   5 5243.30  229.48
  -6 -12  -5 5303.56  430.50
  -6 -12  -5 5316.12  276.96
  -6  12  -5 5129.35  390.93
   6 -12   6  252.03  240.68
  -6 -12  -6  277.08  217.83
  -6 -12  -6  154.67  209.21
  -6  12  -6  200.09  195.58
   6 -12   7  111.81  226.45
  -6 -12  -7  665.47  359.85
  -6 -12  -7   14.52  210.47
  -6  12  -7  -51.73  199.91
   6 -12   8  532.40  242.83
  -6 -12  -8  513.48  380.50
  -6 -12  -8  545.22  235.86
  -6  12  -8  571.90  222.38
   6 -12   9 1492.32  254.51
  -6 -12  -9 1933.19  278.44
  -6 -12  -9 1440.60  417.32
  -6  12  -9 1743.53  247.48
   6 -12  10   14.74  213.60
  -6 -12 -10  145.39  240.68
  -6 -12 -10  400.62  379.04
  -6  12 -10   70.86  224.34
   6 -12  11  709.56  227.43
  -6 -12 -11  862.51  272.16
  -6 -12 -11 1013.73  430.53
  -6  12 -11  935.33  254.06
  -6 -12 -12  320.56  410.59
  -6 -12 -12   11.27  252.21
  -6  12 -12  -87.31  234.23
  -6 -12 -13  506.95  282.06
  -6 -12 -13 1257.80  491.80
  -6  12 -13  431.43  262.51
   7  -1 -37 1499.73  193.51
   7  -1 -37 1481.18  309.84
   7   1 -37 1459.41  238.54
   7   1 -37 1251.07  163.05
   7  -1 -36  734.17  274.63
   7  -1 -36  818.66  180.40
   7   1 -36  768.09  217.99
   7   1 -36  605.05  236.42
  -7  -1  36  732.44  202.62
   7  -1 -35  146.98  248.94
   7   1 -35  -18.40  119.04
   7   1 -35  -37.60  124.88
   7  -1 -35  176.25  241.04
  -7  -1  35 -112.12  173.84
   7   1 -34  320.59  199.29
   7   1 -34  276.55  199.61
   7  -1 -34  429.50  162.90
   7  -1 -34  296.18  158.62
  -7  -1  34  314.49  286.74
   7   1 -33 2555.44  227.14
   7   1 -33 2569.75  156.61
   7  -1 -33 2613.75  283.08
   7  -1 -33 2474.29  192.44
  -7  -1  33 2354.79  211.02
   7   1 -32    3.11  109.22
   7  -1 -32  172.21  143.16
   7  -1 -32   77.64  233.05
   7   1 -32   -8.24  176.99
  -7   1  32   49.29  134.03
  -7  -1  32  180.58  258.81
   7   1 -31 1676.72  201.10
   7  -1 -31 1882.78  171.01
   7  -1 -31 1648.83  270.30
   7   1 -31 1849.89  132.50
  -7  -1  31 1809.71  190.45
  -7   1  31 1616.55  232.37
   7  -1 -30 1321.55  250.41
   7   1 -30 1153.93  185.26
   7   1 -30 1106.25  124.22
   7  -1 -30 1212.96  164.01
  -7  -1  30 1291.39  280.93
  -7   1  30 1181.60  218.48
   7  -1 -2912203.62  288.22
   7  -1 -2912067.58  283.48
   7   1 -2911863.08  307.36
   7   1 -2912110.33  305.79
  -7  -1  2911433.22  306.79
  -7   1  2911331.37  261.03
   7  -1 -28  580.28  144.07
   7   1 -28  442.43  104.02
   7   1 -28  443.74  165.83
   7  -1 -28  631.70  221.50
  -7   1  28  512.32  194.40
  -7  -1  28  540.04  253.95
   7  -1 -27  285.91  135.49
   7   1 -27  359.87  155.75
   7   1 -27  509.18  158.82
   7  -1 -27  388.37  135.81
  -7  -1  27  570.38  153.90
  -7   1  27  279.96  116.69
   7   1 -26  250.36   93.01
   7   1 -26  267.35   93.04
   7  -1 -26   56.90  208.14
   7  -1 -26  223.18  126.51
  -7  -1  26  232.69  146.63
  -7   1  26  253.14  179.01
   7   1 -25 7137.02  165.55
   7   1 -25 7203.28  228.83
   7  -1 -25 6703.68  297.13
   7  -1 -25 6990.53  293.78
  -7  -1  25 7068.18  330.10
  -7   1  25 6810.04  259.06
   7  -1 -24  221.26  124.92
   7  -1 -24  445.67  203.91
   7   1 -24   23.38   91.38
   7   1 -24  186.15  141.48
  -7  -1  24  186.42  145.92
  -7   1  24  341.14  110.77
   7   1 -2342317.22  536.26
   7   1 -2342628.18  539.44
   7  -1 -2342849.60  695.51
   7  -1 -2342232.63  602.86
  -7  -1  2342361.29  738.72
  -7   1  2341900.52  648.75
   7   1 -22 1406.01   94.23
   7   1 -22 1293.47  139.54
   7  -1 -22 1208.46  209.78
   7  -1 -22 1374.35  207.54
  -7   1  22 1296.24  180.60
  -7  -1  22 1157.50  152.52
   7   1 -21  284.72  120.42
   7  -1 -21  398.87  180.67
   7  -1 -21  535.27  180.29
   7   1 -21  303.03   75.10
  -7  -1  21  374.99  133.50
  -7   1  21  343.57   95.97
   7  -1 -20 1473.60  132.03
   7   1 -20  896.02  129.24
   7  -1 -20  846.31  120.45
   7   1 -20  860.85  129.78
  -7  -1  20 1193.37  225.35
  -7   1  20  937.59  101.49
   7   1 -1957411.79  709.55
   7   1 -1954912.40  643.24
   7  -1 -1956860.38  739.69
   7  -1 -1956779.14  735.03
  -7  -1  1956221.19  763.44
  -7   1  1956601.37  712.73
   7   1 -18 2234.41   84.41
   7  -1 -18 2100.02  129.42
   7   1 -18 2267.15   85.16
  -7   1  18 2347.53  111.96
  -7  -1  18 2240.56  150.20
   7   1 -1731331.97  365.88
   7  -1 -1731284.74  497.26
   7   1 -1731753.54  407.00
  -7  -1  1730652.45  532.80
  -7   1  1730386.40  395.88
   7   1 -16   58.14   56.02
   7  -1 -16  197.28  153.93
   7   1 -16   -8.24   89.78
  -7   1  16   67.93   77.43
  -7  -1  16  -80.36  184.12
   7   1 -1513958.35  216.92
   7  -1 -1513496.67  232.87
   7   1 -1513514.45  214.48
  -7  -1  1513430.63  256.45
  -7   1  1513470.44  213.60
   7  -1 -1418075.75  350.90
   7   1 -1418221.83  254.07
  -7  -1  1418120.40  301.15
  -7   1  1418412.50  316.66
   7  -1 -13 7010.98  166.08
   7   1 -13 7135.05  110.39
  -7  -1  13 7242.20  187.85
  -7   1  13 7095.94  147.71
   7  -1 -12 9649.24  190.19
   7   1 -1210026.75  165.94
  -7   1  1210130.92  226.32
  -7  -1  12 9436.87  208.59
  -7   1  1210125.43  267.30
   7   1 -11 1296.43   86.76
   7  -1 -11 1247.52  103.52
  -7  -1  11 1368.42  122.75
  -7   1  11 1356.30  110.18
  -7  -1  11 1307.73   86.29
   7   1 -1011051.98  136.12
   7  -1 -1011122.51  262.68
  -7  -1  1010643.25  297.43
  -7  -1  1010964.94  165.69
  -7   1  1011112.33  266.76
   7   1  -913493.61  184.15
   7  -1  -913042.07  215.63
  -7  -1   913507.17  323.09
  -7  -1   913499.69  187.05
  -7   1   913909.17  224.62
   7  -1  -8  439.29   94.21
   7   1  -8  440.41   71.86
  -7   1   8  398.38   99.02
  -7  -1   8  449.11   75.69
   7  -1  -714233.02  303.53
   7   1  -714003.49  160.83
  -7   1   714130.62  229.93
  -7  -1   714132.16  163.93
   7   1  -6 3784.55   79.19
   7  -1  -6 3675.46  137.55
  -7  -1   6 3813.97  117.53
  -7   1   6 3761.09  141.30
   7  -1  -518066.61  274.31
   7   1  -517775.08  210.06
  -7   1   517883.48  374.42
  -7  -1   518236.71  259.46
   7   1  -4 2305.82   89.48
   7  -1  -4 2242.51  131.73
  -7  -1   4 2223.54   85.17
  -7   1   4 2285.99  229.13
   7  -1  -360136.61  705.58
   7   1  -359574.77  654.81
  -7   1   360599.35  716.31
  -7  -1   359867.56  648.34
   7   1  -210139.97  176.02
   7  -1  -210486.03  200.80
  -7  -1   210278.35  172.38
  -7   1   210431.62  211.27
   7  -1  -1 7010.43  249.16
   7   1  -1 6883.02  237.46
  -7  -1   1 6701.68  154.14
  -7   1   1 6635.47  173.00
   7  -1   0  942.26  179.64
   7   1   0  878.30  115.54
  -7   1   0  898.07  120.52
  -7  -1   0  844.31  111.66
   7   1   1275423.7 3525.83
   7  -1   1278283.0 3637.22
  -7   1  -1272292.1 3484.88
  -7  -1  -1271638.5 3474.65
   7   1   245010.03  554.22
   7  -1   244816.12  533.09
  -7   1  -246080.78  547.54
  -7  -1  -245545.78  553.08
   7  -1   3 3697.02  127.44
   7   1   3 3861.79  145.51
  -7   1  -3 3702.12  199.85
  -7  -1  -3 3985.39  223.00
   7   1   4  895.17  196.39
   7  -1   4 1111.15  169.91
  -7  -1  -4  981.45  118.73
  -7   1  -4 1170.30  104.40
   7  -1   5 6339.40  154.24
   7   1   5 6459.44  260.03
  -7  -1  -5 6807.64  259.63
  -7   1  -5 6441.33  226.24
   7  -1   655846.78  743.66
   7   1   655622.16  694.68
  -7  -1  -655546.83  689.93
  -7   1  -654533.25  723.25
   7   1   712178.76  242.25
   7  -1   712425.05  299.35
  -7   1  -712347.89  221.50
  -7  -1  -712022.41  238.17
   7   1   8 7193.73  289.88
   7  -1   8 7150.43  175.25
  -7   1  -8 7325.36  177.32
  -7  -1  -8 6992.26  194.82
   7   1   9  391.42  125.17
   7  -1   9  223.00  112.85
  -7  -1  -9  171.72  128.07
  -7   1  -9  244.62  188.31
   7   1  10 2334.81  240.97
   7  -1  10 2630.36  150.90
  -7  -1 -10 2727.19  186.24
  -7   1 -10 2578.31  192.76
  -7   1 -10 2305.74  138.84
   7   1  11  895.82  134.62
   7  -1  11  922.79  114.60
  -7   1 -11  869.33  122.06
  -7   1 -11  679.63  120.77
  -7  -1 -11  941.66  222.31
   7   1  1215182.63  382.42
   7  -1  1215364.01  267.33
  -7   1 -1214943.85  269.36
  -7  -1 -1215594.62  298.87
  -7   1 -1215902.91  399.31
  -7  -1 -1215659.55  313.21
   7   1  1339293.81  561.78
   7  -1  1340149.73  623.11
  -7   1 -1340457.62  630.95
  -7  -1 -1340394.97  569.56
  -7  -1 -1341163.90  585.39
  -7   1 -1339223.77  627.90
   7   1  14 6617.23  313.87
   7  -1  14 6933.51  272.90
  -7  -1 -14 6838.76  236.35
  -7  -1 -14 6609.68  219.29
  -7   1 -14 6845.34  200.49
  -7   1 -14 7116.91  272.76
   7  -1  1523858.95  372.73
   7   1  1524139.45  403.43
  -7  -1 -1522879.53  340.86
  -7   1 -1523538.84  473.56
  -7   1 -1524347.51  376.76
  -7  -1 -1523996.71  401.94
   7   1  16 5493.26  313.16
   7  -1  16 5152.85  178.04
  -7   1 -16 5555.48  194.17
  -7   1 -16 5507.97  193.97
  -7  -1 -16 5139.19  209.39
  -7  -1 -16 5310.26  155.35
   7  -1  1740010.92  661.41
   7   1  1740756.55  613.36
  -7  -1 -1740039.37  599.88
  -7  -1 -1740168.42  545.50
  -7   1 -1739879.96  584.55
  -7   1 -1739339.69  566.86
   7   1  18  903.16  268.04
   7  -1  18 1102.97  226.63
  -7   1 -18  930.30  148.53
  -7  -1 -18 1203.48  195.78
  -7   1 -18 1071.85  242.22
  -7  -1 -18  498.00  266.13
   7   1  19 2433.57  189.75
   7  -1  19 2452.03  161.28
  -7   1 -19 2605.69  197.47
  -7   1 -19 2547.36  176.94
  -7  -1 -19 2465.26  216.59
  -7  -1 -19 2511.70  315.99
   7   1  20 1044.45  279.11
   7  -1  20 1364.70  237.65
  -7  -1 -20 1202.93  129.60
  -7   1 -20 1077.52  263.29
  -7   1 -20  953.18  154.08
  -7  -1 -20 1072.92  182.90
   7   1  21  107.42  163.93
   7  -1  21  200.68  139.18
  -7  -1 -21  167.33  190.69
  -7  -1 -21  189.21  176.92
  -7   1 -21  206.66  150.25
  -7   1 -21   47.09  252.72
   7   1  22 2611.30  207.16
   7  -1  22 2362.83  177.43
  -7  -1 -22 2498.58  207.99
  -7  -1 -22 2678.34  158.13
  -7   1 -22 2094.27  285.05
  -7   1 -22 2420.85  298.36
   7  -1  2310607.51  381.23
  -7  -1 -2310864.77  257.67
  -7  -1 -2311089.52  471.37
  -7   1 -2310773.65  433.55
  -7   1 -2310958.89  302.52
   7  -1  24 1184.47  173.83
  -7  -1 -24 1107.78  318.69
  -7   1 -24 1428.28  296.42
  -7   1 -24 1447.19  283.98
  -7  -1 -24 1429.99  240.85
   7  -1  25  -30.54  248.32
  -7   1 -25   -8.83  154.79
  -7   1 -25  264.18  168.10
  -7  -1 -25  160.02  179.80
  -7  -1 -25  150.53  134.66
   7  -1  26 1048.90  178.89
  -7  -1 -26 1131.65  205.42
  -7  -1 -26  862.61  252.43
  -7   1 -26 1054.47  313.15
  -7   1 -26  898.21  185.82
  -7  -1 -2737920.48  615.84
  -7   1 -2737104.71  644.91
  -7   1 -2738848.76  681.48
  -7  -1 -2738328.04  830.27
  -7   1 -28 1193.42  341.23
  -7   1 -28 1589.62  334.07
  -7  -1 -28 1217.46  232.79
  -7  -1 -28 1088.99  276.88
  -7   1 -29 3068.96  345.69
  -7  -1 -29 3317.70  250.73
  -7  -1 -29 3425.38  311.37
  -7   1 -29 3357.21  248.30
  -7  -1 -30    5.69  152.25
  -7   1 -30  -65.69  182.19
  -7  -1 -30   85.40  310.43
  -7   1 -30  159.65  304.05
  -7  -1 -31 4016.50  444.80
  -7   1 -31 3916.66  267.61
  -7   1 -31 4504.10  289.37
  -7  -1 -31 3976.43  332.24
  -7   1 -32  327.78  335.67
  -7   1 -32 1160.74  379.55
  -7  -1 -32  212.89  232.39
  -7  -1 -32  366.90  174.67
  -7  -1 -33  250.24  270.10
  -7   1 -33  -49.62  346.86
  -7   1 -33   41.53  208.18
  -7  -1 -33  213.26  225.83
   7  -3 -37 2754.91  269.02
   7  -3 -37 2775.54  266.52
  -7  -3  37 2563.59  294.02
   7  -3 -36  548.08  349.73
   7  -3 -36  130.54  343.44
  -7  -3  36  376.76  379.26
   7  -3 -35 5009.42  286.32
   7  -3 -35 4980.05  431.64
  -7  -3  35 4696.92  302.62
   7  -3 -34 1490.85  227.23
   7  -3 -34 1330.41  342.17
  -7  -3  34 1206.52  248.98
   7  -3 -33 1963.36  233.24
   7  -3 -33 2187.95  215.90
  -7  -3  33 1881.11  251.77
   7   3 -32  109.91  124.64
   7   3 -32  311.04  110.02
   7  -3 -32   52.36  299.64
   7  -3 -32  263.65  193.91
  -7  -3  32  509.07  216.65
   7  -3 -31  962.82  197.16
   7   3 -31 1220.85  118.51
   7  -3 -31 1199.17  326.63
   7   3 -31  974.32  140.03
  -7  -3  31  899.14  361.98
   7   3 -30  727.12  110.33
   7  -3 -30  996.04  317.91
   7  -3 -30  892.03  193.97
   7   3 -30  761.49  122.44
  -7  -3  30  953.58  223.17
   7   3 -29 6177.18  162.10
   7   3 -29 6234.97  295.00
   7  -3 -29 6313.81  401.01
   7  -3 -29 6043.93  384.25
   7   3 -29 6203.32  170.15
  -7  -3  29 6342.84  436.87
   7   3 -28 1793.69  231.02
   7  -3 -28 1667.21  202.85
   7  -3 -28 1769.94  327.28
   7   3 -28 1717.20  127.24
   7   3 -28 1740.50   75.44
  -7  -3  28 1685.87  227.44
   7  -3 -27  162.82  176.86
   7   3 -27  349.72   56.70
   7  -3 -27  317.31  280.88
   7   3 -27  131.28  104.03
   7   3 -27  474.66  201.30
  -7   3  27  238.60   82.33
  -7  -3  27  650.71  311.94
   7   3 -26  612.30  195.50
   7  -3 -26  447.74  175.51
   7  -3 -26  325.43  176.02
   7   3 -26  504.72   56.74
  -7  -3  26  281.03  198.53
  -7   3  26  389.64  128.97
   7   3 -25 2905.01  111.15
   7   3 -25 3244.07  229.68
   7   3 -25 2981.53   76.13
   7  -3 -25 3037.59  209.74
   7  -3 -25 3063.99  324.58
  -7  -3  25 2640.79  364.11
  -7   3  25 2731.12  152.60
   7   3 -24 2276.51   95.44
   7   3 -24 2471.92  336.68
   7   3 -24 2783.26  115.78
   7  -3 -24 2419.24  197.87
   7  -3 -24 2273.68  310.97
  -7   3  24 2248.64   99.04
  -7  -3  24 2389.43  222.55
   7   3 -2315859.81  503.20
   7  -3 -2315590.40  348.18
   7  -3 -2315517.02  355.28
   7   3 -2315375.25  209.71
   7   3 -2315918.71  212.36
  -7  -3  2315481.94  503.67
  -7   3  2315219.89  268.26
   7   3 -22 8708.41  135.01
   7   3 -22 8640.22  147.73
   7  -3 -22 8480.91  263.12
   7  -3 -22 8589.90  385.79
   7   3 -22 8505.36  401.88
  -7  -3  22 8336.65  285.31
  -7   3  22 8827.50  194.99
   7   3 -21 4307.69   88.04
   7   3 -21 4298.40   84.41
   7   3 -21 4326.06  326.40
   7  -3 -21 4577.19  211.22
   7  -3 -21 4366.48  209.72
  -7  -3  21 4328.96  341.31
  -7   3  21 4376.79  142.83
   7   3 -20 9888.05  122.70
   7   3 -20 9992.23  383.77
   7  -3 -2010131.32  369.41
   7   3 -2010015.13  126.29
  -7  -3  20 9721.85  279.43
  -7   3  2010479.39  195.03
   7   3 -19 3564.69  300.24
   7   3 -19 3695.46   77.01
   7  -3 -19 3250.20  281.88
   7   3 -19 3270.75   66.50
  -7   3  19 3324.45  119.11
  -7  -3  19 3407.23  301.38
   7   3 -18 3246.83   52.12
   7   3 -18 3265.49   54.38
   7  -3 -18 3027.91  269.96
   7   3 -18 3223.78  285.49
  -7   3  18 3227.68  111.73
  -7  -3  18 3215.54  190.38
   7   3 -17 1171.36  251.12
  -7  -3  17 1412.20  254.20
  -7   3  17 1346.55   89.72
   7  -3 -16 3729.58  173.57
   7   3 -16 3767.13  182.84
  -7  -3  16 3726.83  183.48
  -7   3  16 3705.27  105.84
   7   3 -15 2033.41  161.48
   7  -3 -15 2044.27  239.46
  -7   3  15 2108.59   87.77
  -7  -3  15 2119.72  159.48
   7   3 -14 4524.39  181.82
   7  -3 -14 4466.15  177.63
  -7   3  14 4411.28   78.89
  -7  -3  14 4559.25  274.05
   7   3 -13 8513.09  223.17
   7  -3 -13 8488.63  222.19
  -7  -3  13 8361.88  224.45
  -7   3  13 8652.07  142.84
   7  -3 -12  957.60  223.84
  -7   3  12  695.91  226.54
  -7  -3  12  964.37  144.74
   7  -3 -11 2074.32  156.52
  -7   3  11 2208.26  247.93
  -7  -3  11 2025.48  246.51
   7  -3 -10  549.09  142.99
  -7   3  10  372.24  234.50
  -7  -3  10  726.05  137.50
  -7  -3   9150654.9 1531.06
  -7   3   9155549.5 2097.45
  -7  -3   9154940.1 1962.07
   7  -3  -811655.61  253.79
  -7  -3   812075.38  250.93
  -7  -3   812094.40  129.90
  -7   3   811944.26  359.75
   7  -3  -730822.86  443.66
  -7  -3   730848.45  435.78
  -7  -3   730811.75  322.31
  -7   3   730594.04  443.21
   7  -3  -623303.29  359.40
   7   3  -623518.95  274.27
  -7  -3   622307.47  430.34
  -7   3   623573.78  365.01
  -7  -3   623159.75  254.83
   7   3  -5136985.2 1522.45
   7  -3  -5132397.8 1646.85
  -7  -3   5133242.5 1498.67
  -7  -3   5132475.6 1715.27
  -7   3   5133101.9 1662.16
   7  -3  -4 8812.52  290.60
   7   3  -4 8898.24  181.54
  -7  -3   4 8878.69  125.03
  -7   3   4 8753.77  304.66
   7   3  -3 5413.23  116.91
   7  -3  -3 5346.48  163.93
  -7  -3   3 5252.08   99.03
  -7   3   3 5207.68  171.25
   7   3  -2 9323.49  164.34
   7  -3  -2 9242.49  198.14
  -7  -3   2 9359.08  186.01
  -7   3   2 9282.27  209.42
   7   3  -179024.50  978.84
   7  -3  -178519.50  939.00
  -7  -3   178332.54  883.51
  -7   3   177291.22 1033.45
   7   3   0 9848.09  255.41
   7  -3   0 9973.39  269.52
  -7  -3   0 9609.23  219.96
  -7   3   0 9791.65  204.82
   7   3   1 7134.72  241.57
   7  -3   1 7403.97  165.45
  -7  -3  -1 7158.29  159.75
  -7   3  -1 6829.59  175.79
   7  -3   228070.32  436.35
   7   3   228197.04  389.18
  -7  -3  -228326.66  379.55
  -7   3  -227420.31  454.47
   7   3   3  633.65  122.04
   7  -3   3  815.02  158.26
  -7  -3  -3  734.16  113.48
  -7   3  -3  690.68  110.54
  -7   3  -3  748.71  116.43
   7   3   426746.53  393.25
   7  -3   426688.75  351.76
  -7  -3  -426388.67  380.16
  -7   3  -426061.43  373.01
  -7   3  -426658.99  366.43
   7   3   5 4141.83  166.38
   7  -3   5 4012.13  193.61
  -7  -3  -5 4094.59  168.86
  -7   3  -5 3920.47  141.71
  -7   3  -5 3917.51  157.89
   7   3   638319.92  629.91
   7  -3   637242.98  557.73
  -7  -3  -637644.39  519.87
  -7   3  -636414.97  526.77
  -7   3  -636490.13  501.06
   7   3   753984.53  816.56
   7  -3   754950.33  754.10
  -7  -3  -752622.75  700.65
  -7   3  -753887.79  764.63
  -7   3  -754788.25  804.57
   7   3   8  903.00  148.68
  -7  -3  -8  893.20  143.78
  -7   3  -8  823.71  109.00
  -7   3  -8 1044.89  137.08
   7   3   9 5145.30  193.01
   7  -3   9 4881.55  142.30
  -7  -3  -9 4894.31  281.86
  -7   3  -9 5468.09  276.07
  -7   3  -9 4298.83  267.94
   7   3  10 9005.34  238.54
   7  -3  10 9441.25  198.22
  -7  -3 -10 9239.83  348.02
  -7   3 -10 9092.77  230.54
  -7   3 -10 7680.26  294.98
   7   3  1116251.10  427.45
   7  -3  1116769.46  326.22
  -7  -3 -1116256.44  316.06
  -7   3 -1116386.40  415.36
  -7   3 -1116232.81  261.75
   7  -3  12 2898.86  125.57
   7   3  12 3180.48  187.36
  -7  -3 -12 2966.40  183.29
  -7   3 -12 2937.39  195.18
  -7   3 -12 2786.41  173.62
   7   3  13 1053.83  164.24
   7  -3  13  865.01  106.78
  -7  -3 -13  837.66  160.70
  -7  -3 -13  935.87   74.54
  -7   3 -13  765.00  242.58
  -7   3 -13  873.84  112.25
   7   3  1412897.07  309.63
   7  -3  1412645.15  234.88
  -7  -3 -1412688.06  191.18
  -7  -3 -1412693.14  427.67
  -7   3 -1412679.62  295.52
  -7   3 -1412753.01  332.15
   7  -3  1548652.78  642.68
  -7  -3 -1548715.63  855.54
  -7  -3 -1548603.50  631.42
  -7   3 -1548148.49  831.38
  -7   3 -1548380.66  650.32
   7  -3  16  237.94  103.26
  -7  -3 -16    5.30  161.62
  -7  -3 -16  252.11  123.41
  -7   3 -16  -31.06  157.04
  -7   3 -16  255.97  112.51
   7  -3  17 1826.94  131.55
  -7  -3 -17 1855.09  148.84
  -7  -3 -17 1712.15  201.96
  -7   3 -17 1752.46  185.62
  -7   3 -17 2234.42  263.18
   7  -3  18  620.89  118.26
  -7  -3 -18  467.67  191.48
  -7  -3 -18  631.59  142.19
  -7   3 -18  779.25  289.73
  -7   3 -18  426.67  212.86
   7  -3  1923850.44  377.63
  -7  -3 -1924540.48  399.52
  -7   3 -1923398.00  456.64
  -7   3 -1923451.74  530.97
  -7  -3 -1922969.22  618.12
   7  -3  20 1356.99  135.35
  -7  -3 -20 1342.24  165.04
  -7  -3 -20 1187.13  213.90
  -7   3 -20 1266.99  153.18
  -7   3 -20  583.28  318.37
   7  -3  21 1162.64  209.00
  -7  -3 -21 1222.59  205.89
  -7  -3 -21 1050.48  103.05
  -7   3 -21  983.49  205.19
  -7   3 -21  472.34  164.82
   7  -3  22  262.24  191.69
  -7  -3 -22 -150.10  324.58
  -7  -3 -22  213.81   95.14
  -7   3 -22  154.58  187.75
  -7   3 -22 -448.26  161.72
   7  -3  2319882.19  362.47
  -7  -3 -2320495.96  628.53
  -7  -3 -2320239.61  390.26
  -7   3 -2320015.53  453.96
  -7   3 -2320078.85  403.33
   7  -3  24 1341.29  150.81
  -7  -3 -24  796.92  178.20
  -7  -3 -24  650.93  235.16
  -7   3 -24 1100.81  168.47
  -7   3 -24 1029.91  223.89
   7  -3  25  122.52  203.68
  -7  -3 -25  224.28  206.66
  -7   3 -25  116.52  144.02
  -7   3 -25  -30.37  320.90
  -7  -3 -25   32.36  103.02
   7  -3  26 1961.29  256.29
  -7  -3 -26 2044.14  203.35
  -7  -3 -26 1895.44  393.06
  -7   3 -26 2197.79  247.24
  -7   3 -26 1942.00  185.15
   7  -3  27 3665.66  191.41
  -7  -3 -27 3913.67  234.60
  -7  -3 -27 4028.67  287.88
  -7   3 -27 3444.35  429.96
  -7   3 -27 3991.93  373.73
   7  -3  28  152.32  142.95
  -7  -3 -28  134.50  228.53
  -7  -3 -28  201.35  114.23
  -7   3 -28   79.02  268.83
  -7   3 -28   19.09  219.67
  -7  -3 -29 1289.77  215.73
  -7  -3 -29 1283.82  397.29
  -7   3 -29 1731.56  311.37
  -7   3 -29 1574.65  254.52
  -7  -3 -30  184.05  233.65
  -7  -3 -30   54.25  189.14
  -7   3 -30  316.68  371.93
  -7   3 -30  841.65  379.84
  -7  -3 -31   75.35  125.43
  -7  -3 -31    1.78  239.18
  -7   3 -31  492.47  230.95
  -7   3 -31  169.86  229.33
  -7  -3 -32  765.87  398.72
  -7   3 -32  255.04  394.90
  -7   3 -32  231.37  211.19
   7  -5 -35  198.67  257.48
   7  -5 -35  155.64  381.91
  -7  -5  35   20.41  268.51
   7  -5 -34 2048.96  282.81
   7  -5 -34 2155.02  291.90
  -7  -5  34 2325.65  313.58
   7  -5 -33    1.70  238.02
   7  -5 -33  258.05  351.64
  -7  -5  33 -205.33  411.83
   7  -5 -32   79.45  221.32
   7  -5 -32  262.82  370.14
  -7  -5  32 -128.21  248.94
   7  -5 -31  949.60  399.18
   7  -5 -31 1260.82  408.18
  -7  -5  31 1104.39  448.89
   7  -5 -3010946.86  557.39
   7   5 -3010446.10  407.87
   7  -5 -3010778.58  386.16
  -7  -5  3010260.30  407.26
   7   5 -29   25.81  227.57
   7  -5 -29  142.45  210.63
   7  -5 -29  -69.32  346.42
  -7  -5  29  -84.17  238.17
   7   5 -28 2739.80  281.88
   7  -5 -28 3053.17  270.31
   7  -5 -28 2760.37  266.54
  -7  -5  28 2533.21  459.67
   7  -5 -27 1643.52  393.33
   7  -5 -27 1418.49  247.43
   7   5 -27 1660.71  261.26
  -7  -5  27 1483.54  274.26
   7   5 -26 5766.40  322.62
   7  -5 -26 5836.35  300.84
   7  -5 -26 6096.32  305.07
  -7  -5  26 6291.88  472.21
   7   5 -25 3069.56  434.65
   7  -5 -25 3307.84  266.56
   7  -5 -25 3088.13  421.88
  -7  -5  25 3168.79  277.80
   7  -5 -24 9045.66  338.47
   7   5 -24 8944.08  526.99
   7  -5 -24 9199.44  341.60
  -7  -5  24 8687.54  341.73
   7   5 -2312380.60  542.74
   7  -5 -2311931.48  375.27
   7  -5 -2312480.95  368.85
  -7  -5  2311837.92  376.17
   7  -5 -22 4684.25  273.28
   7   5 -22 4690.45  429.69
   7  -5 -22 4709.76  264.82
  -7  -5  22 4320.09  278.45
   7   5 -21 1440.52  353.57
   7  -5 -21  995.00  203.55
  -7  -5  21  902.23  346.80
   7   5 -20 8299.11  446.79
   7  -5 -20 8149.09  425.52
  -7  -5  20 7978.20  301.55
   7   5 -19    3.48  300.15
   7  -5 -19  386.66  297.16
  -7  -5  19  200.83  307.26
   7   5 -18 1587.83  323.84
   7  -5 -18 1633.09  324.11
  -7  -5  18 1930.33  207.35
   7   5 -1719766.63  539.53
   7  -5 -1719479.93  399.91
  -7  -5  1719247.77  389.15
   7  -5 -16  643.14  180.64
   7   5 -16  624.81  284.30
  -7  -5  16  749.51  276.46
   7   5 -15  123.50  162.04
   7  -5 -15  142.66  161.48
  -7  -5  15  208.08  157.55
   7   5 -1423100.82  419.78
   7  -5 -1424159.47  552.87
  -7  -5  1425101.18  550.32
   7   5 -13 5049.23  215.36
   7  -5 -13 5007.28  218.97
  -7  -5  13 5084.87  214.80
  -7   5  13 4676.67   55.49
   7  -5 -12 9613.92  265.13
  -7  -5  1210069.76  371.68
  -7   5  12 9947.39  119.62
   7  -5 -11 1377.27  168.48
  -7  -5  11 1137.44   35.79
  -7  -5  11 1090.26   27.44
  -7  -5  11 1092.61  158.50
  -7   5  11 1182.82  272.71
  -7   5  11 1284.49   51.01
   7  -5 -10 2941.27  190.55
  -7  -5  10 3165.82  270.81
  -7  -5  10 3003.63   68.65
  -7  -5  10 3035.06   66.19
  -7   5  10 3008.33  194.46
  -7   5  10 2995.74   77.40
   7  -5  -9 5868.70  219.84
  -7  -5   9 5968.07  134.70
  -7  -5   9 5787.06  200.13
  -7  -5   9 5906.99  106.31
  -7   5   9 5774.83  112.60
  -7   5   9 6112.79  220.60
   7  -5  -839236.69  692.30
  -7  -5   839969.19  665.03
  -7  -5   838447.59  441.67
  -7  -5   839336.32  443.52
  -7   5   838860.07  414.88
  -7   5   840116.99  707.59
   7  -5  -7 3995.58  193.11
  -7  -5   7 4515.47  122.62
  -7  -5   7 3928.89  172.99
  -7   5   7 3978.56  299.72
  -7   5   7 3920.55  121.29
   7  -5  -631367.05  477.93
  -7  -5   632131.44  541.04
  -7  -5   632007.50  364.33
  -7  -5   632106.58  414.34
  -7   5   631527.01  397.24
  -7   5   632313.80  491.88
   7  -5  -511218.36  356.12
  -7  -5   511252.49  204.38
  -7  -5   510916.65  214.86
  -7  -5   511132.94  221.96
  -7   5   511137.82  206.83
  -7   5   511220.08  260.19
   7  -5  -4   -3.50  205.65
  -7  -5   4  -71.88  108.30
  -7  -5   4  -73.71  100.68
  -7   5   4  -49.29  128.35
  -7   5   4  -40.54  108.09
  -7  -5   4   30.85  148.96
   7  -5  -3 5051.88  276.64
  -7  -5   3 4951.21  118.25
  -7  -5   3 4890.05  139.48
  -7   5   3 4961.55  285.82
  -7   5   3 5067.70  124.81
   7  -5  -234121.54  572.43
  -7  -5   233815.87  420.97
  -7  -5   233866.50  432.61
  -7   5   234458.34  594.03
  -7   5   233266.78  421.73
   7  -5  -1 3096.11  231.71
  -7  -5   1 2863.06  111.37
  -7  -5   1 2832.99  162.09
  -7   5   1 3076.61  159.33
  -7   5   1 2967.39  179.31
   7  -5   0 8060.90  271.04
  -7  -5   0 7767.81  148.60
  -7  -5   0 7853.06  165.46
  -7   5   0 8175.28  206.51
  -7   5   0 8124.61  243.88
   7  -5   1 3134.77  143.65
  -7  -5  -1 3268.55   99.89
  -7  -5  -1 3356.46  128.95
  -7   5  -1 3374.75  154.73
  -7   5  -1 3309.22  133.69
   7  -5   214879.26  259.69
  -7  -5  -215091.69  252.94
  -7  -5  -214790.32  256.40
  -7   5  -214473.92  255.74
  -7   5  -214839.22  271.53
   7  -5   3 1681.12  186.00
  -7  -5  -3 1322.08  127.65
  -7   5  -3 1476.42  199.81
  -7   5  -3 1196.86  126.76
   7  -5   414569.64  246.85
  -7  -5  -414231.54  271.71
  -7   5  -414187.27  263.31
  -7   5  -414357.48  330.89
   7  -5   5  217.39  144.27
  -7  -5  -5  229.10  209.12
  -7   5  -5  372.48  168.90
  -7   5  -5  197.15  119.50
   7  -5   6 5964.47  147.24
  -7  -5  -6 5761.47  292.79
  -7   5  -6 5813.92  163.14
  -7   5  -6 5890.21  279.28
   7  -5   7 4599.29  134.24
  -7  -5  -7 4620.60  191.36
  -7   5  -7 4319.14  147.99
  -7   5  -7 4351.32  184.85
   7  -5   8  722.43  146.83
  -7  -5  -8  516.15  152.10
  -7   5  -8  696.99  104.20
  -7   5  -8  658.04  142.94
   7  -5   9  424.80   90.23
  -7  -5  -9  399.31  152.33
  -7   5  -9  291.03  141.84
  -7   5  -9  297.89  160.19
   7  -5  10   -1.04  144.81
  -7  -5 -10   10.28  250.24
  -7   5 -10  218.31  242.70
  -7   5 -10  194.64  102.12
   7  -5  11 1502.32  110.90
  -7  -5 -11 1235.07  294.64
  -7   5 -11 1263.43  177.70
  -7   5 -11 1187.09  116.48
   7  -5  1225076.91  420.31
  -7  -5 -1224683.13  458.99
  -7   5 -1224264.55  440.72
  -7   5 -1224140.59  424.66
   7  -5  13  258.46   96.42
  -7  -5 -13  174.90  182.75
  -7   5 -13  341.03  279.65
  -7   5 -13  215.83  105.92
   7  -5  14 5430.30  161.04
  -7  -5 -14 5227.01  120.38
  -7   5 -14 5298.41  252.37
  -7   5 -14 6368.43  281.12
  -7  -5 -14 4746.96  391.07
   7  -5  15 5995.92  235.29
  -7  -5 -15 5790.91  414.73
  -7  -5 -15 6029.44  131.55
  -7   5 -15 5916.56  263.78
  -7   5 -15 6108.72  178.05
   7  -5  16 2263.43  193.83
  -7  -5 -16 2235.51  238.65
  -7  -5 -16 2205.36   98.02
  -7   5 -16 2805.18  241.46
  -7   5 -16 2067.33  362.03
   7  -5  17  782.92  112.26
  -7  -5 -17  921.47  216.04
  -7  -5 -17  790.62   56.85
  -7   5 -17  982.48  215.90
  -7   5 -17  680.29  125.42
   7  -5  18  216.96  101.83
  -7  -5 -18  420.12  339.36
  -7   5 -18  312.50  207.73
  -7   5 -18  146.82  115.47
  -7  -5 -18  148.16   83.04
   7  -5  19 1751.12  126.98
  -7  -5 -19 1663.19  247.50
  -7  -5 -19 1817.18  106.02
  -7   5 -19 1867.91  387.90
  -7   5 -19 2419.84  262.97
   7  -5  20 4872.36  160.74
  -7  -5 -20 4826.82  137.59
  -7  -5 -20 4977.90  294.73
  -7   5 -20 5297.80  268.60
  -7   5 -20 4890.13  289.71
   7  -5  21  652.96  182.78
  -7  -5 -21  624.79  238.51
  -7  -5 -21  465.34   60.77
  -7   5 -21  601.53  130.62
  -7   5 -21  553.65  226.88
   7  -5  22   87.30  164.65
  -7  -5 -22   16.39  356.93
  -7   5 -22    5.00  115.93
  -7   5 -22 -160.20  349.32
  -7  -5 -22  -24.35   56.54
   7  -5  23 5093.64  244.77
  -7  -5 -23 4657.33  108.33
[truncated: 992,030 more chars]
