# Supplementary material for: Synthesis and crystallographic characterization of a mononuclear cobalt(III) complex possessing both thiol­ate and thio­ether donors: reactivity of an thiol­ate-bridged penta­nuclear Co2Ag3 complex with iodo­methane
Source: Acta Crystallogr E Crystallogr Commun. 2017 Apr 11;73(Pt 5):678–81. doi: 10.1107/S2056989017005229 (PMC5418782; doi:10.1107/S2056989017005229)
Supplement: Supplementary file 2 [file e-73-00678-Isup2.hkl]

data_I                                                                          
_shelx_title ' '                                                                
_shelx_refln_list_code          4                                               
_shelx_F_calc_maximum     1285.77                                               
_exptl_crystal_F_000      5344.00                                               
_reflns_d_resolution_high  0.7712                                               
                                                                                
loop_                                                                           
 _space_group_symop_operation_xyz                                               
 'x, y, z'                                                                      
 '-x, y, -z+1/2'                                                                
 'x+1/2, y+1/2, z'                                                              
 '-x+1/2, y+1/2, -z+1/2'                                                        
 '-x, -y, -z'                                                                   
 'x, -y, z-1/2'                                                                 
 '-x+1/2, -y+1/2, -z'                                                           
 'x+1/2, -y+1/2, z-1/2'                                                         
                                                                                
_cell_length_a    32.4399                                                       
_cell_length_b    10.3197                                                       
_cell_length_c    29.8691                                                       
_cell_angle_alpha  90.000                                                       
_cell_angle_beta  110.629                                                       
_cell_angle_gamma  90.000                                                       
                                                                                
_shelx_F_squared_multiplier     1.000                                           
                                                                                
loop_                                                                           
 _refln_index_h                                                                 
 _refln_index_k                                                                 
 _refln_index_l                                                                 
 _refln_F_squared_calc                                                          
 _refln_F_squared_meas                                                          
 _refln_F_squared_sigma                                                         
 _refln_observed_status                                                         
   6   0   0      32324.62      30114.29       303.30 o                         
   8   0   0      55465.04      51147.94       513.68 o                         
  10   0   0        223.39         34.16       125.16 o                         
  12   0   0       3883.44       4338.36       173.43 o                         
  14   0   0     120511.86     136495.50      1293.69 o                         
  16   0   0       1679.36       1570.77       192.09 o                         
  18   0   0      88696.59      82293.97       879.94 o                         
  20   0   0      10161.03      10296.32       446.31 o                         
  22   0   0         73.77       -254.07       344.18 o                         
  24   0   0       5239.45      10648.50       992.14 o                         
  26   0   0      11370.49      19024.54       932.13 o                         
  28   0   0       1258.21       5524.38       444.36 o                         
  30   0   0      53205.38      50801.42      1135.50 o                         
  32   0   0      10398.30      10236.04       487.14 o                         
  34   0   0       4152.78       3368.63       761.89 o                         
  36   0   0       8786.42       8355.93       551.85 o                         
  38   0   0       8209.19      12534.42      1066.91 o                         
   5   1   0       4637.03       5227.05       100.99 o                         
   7   1   0       2088.20       1587.31       112.74 o                         
   9   1   0      42671.32      43128.64       293.47 o                         
  11   1   0      17145.17      15910.51       185.02 o                         
  13   1   0         11.51        161.54       104.82 o                         
  15   1   0        366.35       -386.76       386.76 o                         
  17   1   0      10955.38      11071.12       308.25 o                         
  19   1   0       2614.38       2971.48       211.65 o                         
  21   1   0        996.27       3245.98       566.87 o                         
  23   1   0      13881.81      14068.21       274.35 o                         
  25   1   0         69.12       -221.00       221.00 o                         
  27   1   0        466.75        225.62       219.06 o                         
  29   1   0         35.26        160.00       626.49 o                         
  31   1   0        795.19        581.83       298.18 o                         
  33   1   0        279.80       -138.74       343.57 o                         
  35   1   0         41.68        208.27       348.92 o                         
  37   1   0       1559.73       2705.25       898.40 o                         
  39   1   0       1974.68        641.93       428.10 o                         
   0   2   0    1503139.50    1633904.50     15113.92 o                         
   2   2   0        278.80        273.12        82.96 o                         
   4   2   0     121429.03     121754.62       814.76 o                         
   6   2   0      44044.48      41537.59       276.62 o                         
   8   2   0      24359.06      22799.54       218.22 o                         
  10   2   0       2069.21       2377.99       117.67 o                         
  12   2   0      64362.50      66372.72       462.74 o                         
  14   2   0        510.21       3336.16      1265.69 o                         
  16   2   0     111854.33     110240.53       781.81 o                         
  18   2   0       3514.00       3623.71       161.58 o                         
  20   2   0      20472.75      20494.31       284.88 o                         
  22   2   0      17320.94      17686.37       280.70 o                         
  24   2   0       3213.59        945.89      1062.60 o                         
  26   2   0      15911.51      14809.00       523.13 o                         
  28   2   0        266.29       -378.48       894.50 o                         
  30   2   0      27799.83      26288.22       452.51 o                         
  32   2   0       4066.25       2927.20       373.80 o                         
  34   2   0       3175.13       2608.32       332.59 o                         
  36   2   0       3900.93       3528.87       866.06 o                         
  38   2   0        232.60       -461.61       461.61 o                         
   1   3   0      69145.71      65962.22       291.81 o                         
   3   3   0       9517.13       9251.74       102.80 o                         
   5   3   0       1238.95        442.92       108.59 o                         
   7   3   0      19121.81      17618.69       209.82 o                         
   9   3   0      35640.80      39610.29       304.79 o                         
  11   3   0      18231.15      14047.54       605.02 o                         
  13   3   0      38205.49      46970.23       402.12 o                         
  15   3   0       8984.69       6734.11       345.35 o                         
  17   3   0      31639.72      33694.58       332.43 o                         
  19   3   0        581.76       1235.56       215.45 o                         
  21   3   0        682.75        708.51       215.25 o                         
  23   3   0      23505.67      23895.72       765.95 o                         
  25   3   0      30475.17      30357.00      1188.15 o                         
  27   3   0        709.66       2851.74      1166.13 o                         
  29   3   0        285.68        532.62       406.11 o                         
  31   3   0       1730.46       2062.04       257.34 o                         
  33   3   0          3.53       -140.80       299.42 o                         
  35   3   0       1872.99       1382.22       359.33 o                         
  37   3   0        376.64       1910.09       386.58 o                         
   0   4   0        235.75       1024.39       103.75 o                         
   2   4   0       4312.63       6394.96        81.54 o                         
   4   4   0      19867.93      21955.52       164.11 o                         
   6   4   0      16633.39      10160.14       136.20 o                         
   8   4   0       2732.69       2384.34       148.50 o                         
  10   4   0      16543.13      17556.85       253.11 o                         
  12   4   0      67748.63      74662.62       594.65 o                         
  14   4   0      10994.17      11462.35       227.25 o                         
  16   4   0      54527.18      50949.06       427.59 o                         
  18   4   0      12698.57      10680.76       248.21 o                         
  20   4   0      48411.78      48254.62       465.44 o                         
  22   4   0       8014.34       7660.52       235.83 o                         
  24   4   0      17536.44      17013.83       347.83 o                         
  26   4   0       3513.73       3043.04       842.72 o                         
  28   4   0        558.92        537.56       315.17 o                         
  30   4   0         44.45        442.87       358.46 o                         
  32   4   0       3697.02       3439.89       353.31 o                         
  34   4   0       1089.01        782.46       301.11 o                         
  36   4   0         78.60        998.15       598.54 o                         
   1   5   0      24906.51      22199.08       144.20 o                         
   3   5   0        319.45        466.58        69.81 o                         
   5   5   0       5704.87       7381.77        95.03 o                         
   7   5   0      13736.76      14289.28       154.53 o                         
   9   5   0        722.84        894.41       154.45 o                         
  11   5   0      75725.49      76975.36       485.81 o                         
  13   5   0      32915.76      34601.54       319.21 o                         
  15   5   0      13982.23      12762.49       257.92 o                         
  17   5   0      53523.26      56309.60       738.61 o                         
  19   5   0       4701.99       7507.77       246.64 o                         
  21   5   0       5823.47       6750.70       806.93 o                         
  23   5   0        918.93       1318.83       366.84 o                         
  25   5   0      33822.44      33452.45       483.98 o                         
  27   5   0       7566.17       7721.45       313.21 o                         
  29   5   0       1250.41       1328.25       249.97 o                         
  31   5   0        225.88        -74.80       252.87 o                         
  33   5   0       3126.17       3154.16       323.75 o                         
  35   5   0       3064.97       5106.89       904.38 o                         
   0   6   0      79472.22      70445.78       906.65 o                         
   2   6   0       9530.18       8454.19       131.15 o                         
   4   6   0       8308.12       6427.04       104.86 o                         
   6   6   0         95.86        -65.91        67.79 o                         
   8   6   0       6293.88       6002.43       132.48 o                         
  10   6   0      23154.21      22726.77       220.38 o                         
  12   6   0      43363.50      43655.56       361.74 o                         
  14   6   0        679.18        677.89       142.10 o                         
  16   6   0        459.97        942.81       164.02 o                         
  18   6   0       6660.76       5651.77       196.11 o                         
  20   6   0       6726.01       7122.48       236.32 o                         
  22   6   0      16673.81      17229.78       627.47 o                         
  24   6   0       6741.19       6568.67       269.21 o                         
  26   6   0       5243.34       5786.03       263.97 o                         
  28   6   0          8.66       -170.01       242.18 o                         
  30   6   0       1664.48       1872.84       261.41 o                         
  32   6   0      11730.80      12724.83       629.52 o                         
  34   6   0        584.12        324.68       429.00 o                         
   1   7   0      41862.30      40393.95       269.08 o                         
   3   7   0      15733.27      17330.43       172.90 o                         
   5   7   0       4838.41       4571.84       111.90 o                         
   7   7   0       6353.56       6148.36       116.42 o                         
   9   7   0      18272.75      17647.72       171.79 o                         
  11   7   0       3228.87       3278.43       124.51 o                         
  13   7   0      10647.71      10831.62       185.89 o                         
  15   7   0        413.17        491.89       153.42 o                         
  17   7   0       1754.48       2253.99       196.80 o                         
  19   7   0       8279.51       8035.08       220.86 o                         
  21   7   0       7628.02       8210.90       230.05 o                         
  23   7   0          1.19         64.76       181.53 o                         
  25   7   0        519.45        234.79       195.20 o                         
  27   7   0        373.87        721.50       247.09 o                         
  29   7   0       7186.45       7098.15       319.94 o                         
  31   7   0        403.58        128.80       293.54 o                         
  33   7   0        988.22        843.17       281.38 o                         
   0   8   0      27137.07      27956.81       343.32 o                         
   2   8   0       2774.30       3620.92       192.61 o                         
   4   8   0      18374.20      17517.40       186.05 o                         
   6   8   0         85.68        256.04        93.60 o                         
   8   8   0       2947.38       3156.48       118.79 o                         
  10   8   0       6626.62       6638.10       173.61 o                         
  12   8   0      20235.41      21193.79       221.70 o                         
  14   8   0       1438.36       1656.67       134.58 o                         
  16   8   0       3794.81       3958.15       173.27 o                         
  18   8   0        560.42        386.68       162.91 o                         
  20   8   0       4085.60       3715.98       233.98 o                         
  22   8   0        234.48        282.10       174.48 o                         
  24   8   0        470.40        471.56       272.94 o                         
  26   8   0       1959.93       1527.65       245.73 o                         
  28   8   0        419.00        256.25       252.53 o                         
  30   8   0       2659.67       2912.16       267.93 o                         
   1   9   0      33197.54      29393.04       305.30 o                         
   3   9   0       8190.33       7319.00       149.68 o                         
   5   9   0       6330.50       6580.18       160.53 o                         
   7   9   0       2309.41       2145.89       123.12 o                         
   9   9   0         43.91        146.42       112.72 o                         
  11   9   0       1768.97       1397.92       136.23 o                         
  13   9   0       9144.65       8259.60       192.57 o                         
  15   9   0       2476.66       2753.20       135.83 o                         
  17   9   0       6421.14       6646.15       241.08 o                         
  19   9   0        792.10       1093.14       211.48 o                         
  21   9   0       7171.05       7649.70       220.69 o                         
  23   9   0       4405.65       5356.21       274.61 o                         
  25   9   0       2870.72       2952.71       259.00 o                         
  27   9   0        435.54        183.16       272.06 o                         
  29   9   0       4936.47       4922.33       406.13 o                         
   0  10   0       6808.64       6861.10       539.46 o                         
   2  10   0         39.29         32.02       104.87 o                         
   4  10   0       1913.51       2177.58       181.71 o                         
   6  10   0       1207.72       1373.65       134.35 o                         
   8  10   0       7469.71       6795.31       157.66 o                         
  10  10   0       2703.16       2916.25       132.13 o                         
  12  10   0         33.13         69.93       125.38 o                         
  14  10   0       2359.53       3081.64       157.16 o                         
  16  10   0        727.45        978.28       201.11 o                         
  18  10   0        478.38        478.20       166.91 o                         
  20  10   0       1156.63        739.47       158.74 o                         
  22  10   0        753.69        645.87       261.48 o                         
  24  10   0         58.45         89.30       245.58 o                         
  26  10   0       2803.07       3249.41       329.80 o                         
   1  11   0       1747.58       1550.18       197.41 o                         
   3  11   0        638.47        737.39       165.13 o                         
   5  11   0       3878.57       4002.20       144.04 o                         
   7  11   0        526.02        431.25       163.57 o                         
   9  11   0        121.92         28.30       130.06 o                         
  11  11   0          5.23        126.85       143.67 o                         
  13  11   0       5098.40       4639.12       160.53 o                         
  15  11   0       1193.12       1194.53       150.07 o                         
  17  11   0       1466.77       1626.68       161.90 o                         
  19  11   0       4840.94       4498.89       197.58 o                         
  21  11   0        883.54       1192.11       196.29 o                         
   0  12   0       1162.89       1192.51       230.29 o                         
   2  12   0        427.95        493.46       227.37 o                         
   4  12   0         29.08         76.23       139.45 o                         
   6  12   0       1250.46       1374.71       155.13 o                         
   8  12   0       2090.08       2230.04       164.74 o                         
  10  12   0         90.93        169.07       128.69 o                         
  12  12   0       4452.35       4332.21       195.66 o                         
  14  12   0       6207.51       6135.51       230.67 o                         
  16  12   0        305.52        324.08       189.50 o                         
   1  13   0       3227.30       3064.49       237.27 o                         
   3  13   0       9210.85       9125.42       298.72 o                         
   5  13   0        639.89        980.76       260.53 o                         
   7  13   0        355.15        386.22       179.32 o                         
   9  13   0       5511.38       5671.31       249.23 o                         
 -39   1   1        234.93        -73.63       345.31 o                         
 -37   1   1        305.68       3384.71      1173.25 o                         
 -35   1   1        623.42        706.11       287.44 o                         
 -33   1   1      12951.68      14063.41       440.11 o                         
 -31   1   1      26762.52      27586.61       498.40 o                         
 -29   1   1      35530.59      34059.09       512.16 o                         
 -27   1   1      15652.04      15935.41       407.54 o                         
 -25   1   1       1203.36        526.03       196.55 o                         
 -23   1   1       3666.75       3949.01       222.37 o                         
 -21   1   1       5645.54       5890.07       285.55 o                         
 -19   1   1        125.33        156.47       126.07 o                         
 -17   1   1      49858.85      60372.16       547.17 o                         
 -15   1   1      81450.36      81733.47      1797.43 o                         
 -13   1   1       6763.96      11518.31       161.74 o                         
 -11   1   1       4846.50       7004.28       149.63 o                         
  -9   1   1        192.27       1698.76       113.96 o                         
  -7   1   1      13088.01      12166.56       172.14 o                         
  -5   1   1      42997.23      53175.43       351.70 o                         
   3   1   1      25197.07      28129.47       187.78 o                         
   5   1   1       8236.25       7120.37       128.02 o                         
   7   1   1     448668.06     493834.22      3176.14 o                         
   9   1   1     128711.38     133717.34       802.11 o                         
  11   1   1       3187.58       3611.89       127.11 o                         
  13   1   1        538.28       1109.21       144.51 o                         
  15   1   1        901.12        216.22       341.02 o                         
  17   1   1        465.94        273.80       130.91 o                         
  19   1   1      39819.17      38891.68       414.52 o                         
  21   1   1      13105.49      14180.47       271.04 o                         
  23   1   1      17221.71      14751.97      1456.30 o                         
  25   1   1         20.90       -372.77       723.45 o                         
  27   1   1       2204.62        315.23       230.89 o                         
  29   1   1       8501.90       8502.11       851.21 o                         
  31   1   1        282.33        192.05       239.05 o                         
  33   1   1        797.99       2511.52       396.24 o                         
  35   1   1      47297.89      46139.77       725.29 o                         
  37   1   1       1876.75       -254.96       736.19 o                         
 -38   2   1        888.38       2475.72       775.84 o                         
 -36   2   1       2301.35       1301.52       385.60 o                         
 -34   2   1        278.77        279.54       314.59 o                         
 -32   2   1       5294.95       5697.66       323.64 o                         
 -30   2   1        572.69       1453.05       305.19 o                         
 -28   2   1         38.58       7466.73      1404.04 o                         
 -26   2   1       5716.71       5712.88       925.20 o                         
 -24   2   1       4537.96       4697.33       269.11 o                         
 -22   2   1         10.98         94.63       159.32 o                         
 -20   2   1        521.53        303.75       176.29 o                         
 -18   2   1       4402.67       5400.77       212.76 o                         
 -16   2   1      14618.26      15329.92       951.25 o                         
 -14   2   1       3706.19      14555.60      1812.74 o                         
 -12   2   1      57451.56      63139.26       457.80 o                         
 -10   2   1      31022.08      29373.31       262.35 o                         
  -8   2   1       2710.45       1909.09        92.41 o                         
  -6   2   1       2955.58       3494.62        95.24 o                         
  -4   2   1      73968.03      81370.67       497.66 o                         
  -2   2   1     204231.66     224847.59      1234.57 o                         
   0   2   1         25.96        636.67        47.94 o                         
   2   2   1         11.38        344.58        78.17 o                         
   4   2   1      15497.79      14794.00       203.63 o                         
   6   2   1     159092.47     168148.67      1006.69 o                         
   8   2   1         33.29        151.70        84.65 o                         
  10   2   1     100506.85      95284.00       628.59 o                         
  12   2   1      69852.52      63173.78       436.19 o                         
  14   2   1      46543.78      45440.29       723.38 o                         
  16   2   1       9085.20       5899.20       390.29 o                         
  18   2   1        113.02        437.55       161.82 o                         
  20   2   1       5104.15       6314.70       237.92 o                         
  22   2   1       2130.53       2067.00       252.56 o                         
  24   2   1       1269.94        951.07       208.95 o                         
  26   2   1       2332.35       2216.23       238.59 o                         
  28   2   1        758.83       -463.52       463.52 o                         
  30   2   1       1485.29       1898.70       285.49 o                         
  32   2   1        113.66       -259.19       280.21 o                         
  34   2   1        115.06         -6.44       301.46 o                         
  36   2   1        181.16       3680.61       748.34 o                         
  38   2   1        846.04        201.03       393.63 o                         
 -37   3   1         15.10        225.39       344.09 o                         
 -35   3   1         12.15       -244.56       297.03 o                         
 -33   3   1        256.39       1107.08       333.53 o                         
 -31   3   1        937.25       1020.12       286.57 o                         
 -29   3   1      17710.57      18766.93       422.26 o                         
 -27   3   1       7507.61      11407.50       991.17 o                         
 -25   3   1       2679.05       3435.68       467.43 o                         
 -23   3   1        356.22       1768.60       997.14 o                         
 -21   3   1      31275.17      31661.54       332.24 o                         
 -19   3   1      28628.49      29601.59       302.95 o                         
 -17   3   1      95376.90      99664.20       726.72 o                         
 -15   3   1      48863.48      43878.99       795.15 o                         
 -13   3   1      19249.08      16905.49       474.48 o                         
 -11   3   1        307.38        101.50       130.46 o                         
  -9   3   1      29255.02      27675.62       249.01 o                         
  -7   3   1     123322.92     140994.88       858.61 o                         
  -5   3   1      23393.45      27504.57       220.94 o                         
  -3   3   1      24095.76      23466.22       183.03 o                         
  -1   3   1       5209.55       4056.46        66.30 o                         
   1   3   1       7898.28       9036.82        78.97 o                         
   3   3   1       7827.34      11295.93       130.35 o                         
   5   3   1      21219.63      20290.63       180.99 o                         
   7   3   1      17592.00      12867.10       160.87 o                         
   9   3   1      34028.13      35103.80       406.37 o                         
  11   3   1       1853.27       2184.90       193.29 o                         
  13   3   1      49035.98      56107.25       427.12 o                         
  15   3   1      13071.74      11381.07       238.09 o                         
  17   3   1        404.44       1051.44       146.50 o                         
  19   3   1      23347.65      20835.02       475.01 o                         
  21   3   1       8209.33       8919.01       235.22 o                         
  23   3   1      84525.18      85314.00       724.00 o                         
  25   3   1      12968.32      12178.31       280.98 o                         
  27   3   1       2312.12       1221.59       311.20 o                         
  29   3   1          3.25       -243.74       243.74 o                         
  31   3   1       5231.06       5722.78       389.48 o                         
  33   3   1        829.62        761.58       293.00 o                         
  35   3   1       6008.06       5160.60       499.78 o                         
  37   3   1         25.05       -613.02       613.02 o                         
 -36   4   1          8.68       -263.01       482.12 o                         
 -34   4   1        611.19        543.67       310.05 o                         
 -32   4   1         26.58        850.04       475.95 o                         
 -30   4   1       2833.45       3605.87       250.14 o                         
 -28   4   1       3493.03       3864.73       248.11 o                         
 -26   4   1        449.96        871.87       335.45 o                         
 -24   4   1        119.95         77.49       423.51 o                         
 -22   4   1         79.08        -17.99       197.95 o                         
 -20   4   1     124850.84     114090.54       829.40 o                         
 -18   4   1      14869.84      18456.75       260.83 o                         
 -16   4   1     138414.47     134189.52       920.74 o                         
 -14   4   1         73.43        100.04       140.65 o                         
 -12   4   1      84799.31      81023.56       567.53 o                         
 -10   4   1         72.16       1044.77       366.70 o                         
  -8   4   1      33940.85      36571.76       378.21 o                         
  -6   4   1      14897.44      16058.04       155.57 o                         
  -4   4   1       3651.09       2147.09        73.16 o                         
  -2   4   1        107.65        210.69        60.55 o                         
   0   4   1        671.49        218.69        60.26 o                         
   2   4   1        526.47        409.30        60.77 o                         
   4   4   1        185.48       2419.13        82.52 o                         
   6   4   1       5438.76       4959.05       133.49 o                         
   8   4   1      11961.58      11020.19       182.26 o                         
  10   4   1      25269.67      29237.49       341.23 o                         
  12   4   1        534.55        486.62       180.01 o                         
  14   4   1      20650.34      22130.77       292.82 o                         
  16   4   1       2381.94       2143.73       197.97 o                         
  18   4   1       9244.95       9925.10       219.89 o                         
  20   4   1         63.38          4.88       172.06 o                         
  22   4   1      37861.73      36283.68       421.73 o                         
  24   4   1         18.03         48.09       214.83 o                         
  26   4   1      14064.17      13502.61       592.16 o                         
  28   4   1       2043.69       2295.44       262.37 o                         
  30   4   1         71.13        142.62       224.66 o                         
  32   4   1        798.38        749.67       255.83 o                         
  34   4   1       1112.94      -1162.88      1162.88 o                         
  36   4   1       1033.70        987.79       347.38 o                         
 -35   5   1       5016.65       5821.31       847.13 o                         
 -33   5   1        955.75        755.63       273.38 o                         
 -31   5   1       1604.95       1619.44       284.43 o                         
 -29   5   1        169.88        287.72       271.93 o                         
 -27   5   1      10366.99       9741.05       325.85 o                         
 -25   5   1        136.18       -291.90       454.82 o                         
 -23   5   1       5714.24       6051.78       240.93 o                         
 -21   5   1       1015.15       1149.43       291.52 o                         
 -19   5   1      29306.73      29274.36       908.27 o                         
 -17   5   1      29506.55      31860.04       384.30 o                         
 -15   5   1       5233.89       5498.93       168.92 o                         
 -13   5   1      14439.93      14210.33       202.82 o                         
 -11   5   1     115670.52     115104.30      1169.75 o                         
  -9   5   1        395.17        268.06        93.16 o                         
  -7   5   1       4044.11       5288.60       124.87 o                         
  -5   5   1      22570.21      18871.86       147.84 o                         
  -3   5   1      53854.61      52458.42       325.48 o                         
  -1   5   1      41044.40      43494.27       344.58 o                         
   1   5   1       9353.16       8356.88        99.03 o                         
   3   5   1      26606.26      27150.14       182.95 o                         
   5   5   1        604.12       1413.92       140.04 o                         
   7   5   1       5041.03       5919.19       102.81 o                         
   9   5   1       7576.13       7584.40       155.90 o                         
  11   5   1      31669.80      34572.41       274.82 o                         
  13   5   1       1513.56       2294.51       191.92 o                         
  15   5   1      30402.14      29365.40       337.66 o                         
  17   5   1       2860.30       2828.21       161.15 o                         
  19   5   1       2543.40       3772.47       434.00 o                         
  21   5   1       4654.89       4722.29       261.84 o                         
  23   5   1        353.58        -69.97       289.90 o                         
  25   5   1       2120.71       1954.36       221.93 o                         
  27   5   1       2605.06       2762.43       280.78 o                         
  29   5   1       1329.90        809.27       389.12 o                         
  31   5   1       1072.56       1936.75       309.18 o                         
  33   5   1        465.81       -104.39       667.08 o                         
  35   5   1       2370.08       2788.34       418.96 o                         
 -34   6   1       1395.71       2341.70       541.57 o                         
 -32   6   1      14864.88      15582.09       372.66 o                         
 -30   6   1       1230.40       1554.48       250.62 o                         
 -28   6   1       3476.43       4141.35       255.88 o                         
 -26   6   1       2663.85       2421.54       254.80 o                         
 -24   6   1       2386.62       2961.25       422.70 o                         
 -22   6   1         19.51        403.85       532.90 o                         
 -20   6   1       9691.04      10039.29       245.38 o                         
 -18   6   1       1368.48       1278.53       166.76 o                         
 -16   6   1      10099.35       9237.45       416.11 o                         
 -14   6   1       4924.13       6011.02       201.75 o                         
 -12   6   1      35314.05      37374.36       293.32 o                         
 -10   6   1          1.00        104.86        93.42 o                         
  -8   6   1      57934.53      53771.39       350.77 o                         
  -6   6   1        624.09        849.44        78.17 o                         
  -4   6   1      35260.43      36771.19       237.18 o                         
  -2   6   1      10236.35       8982.05       112.11 o                         
   0   6   1      37382.43      42080.44       261.71 o                         
   2   6   1        262.65        201.65        69.96 o                         
   4   6   1       1642.11       1143.63        82.33 o                         
   6   6   1     131226.50     129825.38       912.78 o                         
   8   6   1         87.58         94.24        87.58 o                         
  10   6   1      93842.48      97696.40       710.32 o                         
  12   6   1         21.64         34.79       151.80 o                         
  14   6   1      42824.59      44183.71       491.57 o                         
  16   6   1       9806.99      11103.67       325.18 o                         
  18   6   1       1310.62       1064.02       167.01 o                         
  20   6   1         78.05        -30.70       165.31 o                         
  22   6   1        649.83       1282.96       416.48 o                         
  24   6   1          5.09        130.21       227.64 o                         
  26   6   1       3428.65       3995.58       285.00 o                         
  28   6   1        734.34       1058.57       363.06 o                         
  30   6   1        115.17        266.85       323.68 o                         
  32   6   1          1.34        263.96       337.96 o                         
  34   6   1      10629.22       9715.75       445.28 o                         
 -33   7   1         73.73        -60.71       268.90 o                         
 -31   7   1        125.49        761.77       263.92 o                         
 -29   7   1         44.92         -1.82       218.19 o                         
 -27   7   1        181.22        501.86       280.23 o                         
 -25   7   1       4612.30       4479.26       238.11 o                         
 -23   7   1       7652.55       7118.30       251.20 o                         
 -21   7   1       3454.08       2919.65       183.45 o                         
 -19   7   1       1648.78       2436.36       203.72 o                         
 -17   7   1       2333.44       2856.32       209.79 o                         
 -15   7   1       7095.89       6789.26       159.70 o                         
 -13   7   1      26619.81      27582.12       287.41 o                         
 -11   7   1      46594.01      42390.33       365.21 o                         
  -9   7   1       1770.72       1597.83       104.17 o                         
  -7   7   1       1464.62       2479.82       109.48 o                         
  -5   7   1       9998.90       9679.53       132.51 o                         
  -3   7   1      23928.21      21348.53       271.98 o                         
  -1   7   1       1573.54       1665.93        76.87 o                         
   1   7   1       5389.08       5195.00       135.60 o                         
   3   7   1      11362.69      10459.10       160.86 o                         
   5   7   1        165.71         97.60        91.85 o                         
   7   7   1      22783.99      26262.40       210.22 o                         
   9   7   1       5350.79       5930.10       143.13 o                         
  11   7   1       3545.04       4869.52       139.23 o                         
  13   7   1       7444.77       7432.16       149.41 o                         
  15   7   1      12191.93      12699.85       243.15 o                         
  17   7   1      14150.26      14435.52       260.19 o                         
  19   7   1       6008.53       5393.61       524.40 o                         
  21   7   1        470.09        401.46       163.87 o                         
  23   7   1          2.21        203.93       217.57 o                         
  25   7   1        749.00        603.58       200.78 o                         
  27   7   1        424.12        697.17       247.88 o                         
  29   7   1       2118.74       1826.63       284.65 o                         
  31   7   1        374.22        459.17       251.08 o                         
  33   7   1       1602.12       1351.79       257.91 o                         
 -30   8   1       2687.90       2873.27       257.56 o                         
 -28   8   1        381.41        467.75       200.20 o                         
 -26   8   1         51.98        128.59       260.00 o                         
 -24   8   1        872.80        696.36       269.15 o                         
 -22   8   1          3.43        205.78       224.55 o                         
 -20   8   1        453.91       1023.20       147.66 o                         
 -18   8   1         47.40        251.41       144.82 o                         
 -16   8   1       8830.67       8369.87       179.74 o                         
 -14   8   1          8.21         42.14       147.63 o                         
 -12   8   1        846.41        880.62       120.16 o                         
 -10   8   1       3359.84       3763.86       134.76 o                         
  -8   8   1         57.70        165.49       100.33 o                         
  -6   8   1       5023.55       3890.27       118.65 o                         
  -4   8   1      29296.80      27828.10       257.56 o                         
  -2   8   1     108072.68     102380.65       725.01 o                         
   0   8   1      99802.31      91480.16       530.05 o                         
   2   8   1        198.09        101.75        91.11 o                         
   4   8   1      15153.50      15789.99       162.79 o                         
   6   8   1      28442.35      27063.50       229.71 o                         
   8   8   1         58.75         85.99       107.31 o                         
  10   8   1       9091.91       9319.12       160.59 o                         
  12   8   1       5623.08       4713.22       188.81 o                         
  14   8   1       9292.67       9457.28       195.02 o                         
  16   8   1       9188.92       8315.69       215.34 o                         
  18   8   1      25479.93      27334.91       319.36 o                         
  20   8   1         20.57        -60.54       199.67 o                         
  22   8   1        865.55       1006.23       219.67 o                         
  24   8   1        660.69        793.40       233.61 o                         
  26   8   1       1064.42        814.76       256.87 o                         
  28   8   1       1242.24       1445.68       397.89 o                         
  30   8   1         19.48       -163.01       267.42 o                         
 -29   9   1        914.66       1044.51       279.11 o                         
 -27   9   1        826.11        442.19       303.11 o                         
 -25   9   1          6.18        168.36       259.23 o                         
 -23   9   1       3802.27       3389.67       209.26 o                         
 -21   9   1        436.17        534.41       156.02 o                         
 -19   9   1        106.03        353.13       175.64 o                         
 -17   9   1       2900.51       2653.18       160.74 o                         
 -15   9   1        770.84        877.56       125.96 o                         
 -13   9   1       1813.84       1933.54       170.44 o                         
 -11   9   1       2556.41       2570.73       144.31 o                         
  -9   9   1       2849.06       2458.31       133.68 o                         
  -7   9   1        397.86        352.87       112.45 o                         
  -5   9   1       2275.88       2337.08       113.92 o                         
  -3   9   1         48.64         43.01       128.05 o                         
  -1   9   1        356.86        574.46       171.72 o                         
   1   9   1        292.08        623.74       101.32 o                         
   3   9   1      12834.49      12084.44       180.66 o                         
   5   9   1       6836.84       5770.20       141.88 o                         
   7   9   1       6205.46       5600.02       149.12 o                         
   9   9   1       1802.05       2199.09       135.12 o                         
  11   9   1       4674.50       5592.56       147.17 o                         
  13   9   1       4594.10       4084.24       136.45 o                         
  15   9   1       1054.55       1286.99       161.93 o                         
  17   9   1      19039.55      18660.99       291.95 o                         
  19   9   1        309.17        242.08       148.99 o                         
  21   9   1       1343.25       1747.53       193.68 o                         
  23   9   1        166.99        336.08       193.26 o                         
  25   9   1        628.43        954.93       238.78 o                         
  27   9   1        310.79        644.99       287.60 o                         
 -26  10   1        932.65        934.14       264.20 o                         
 -24  10   1       3484.59       3417.71       199.73 o                         
 -22  10   1        563.83        507.08       231.62 o                         
 -20  10   1       7177.86       7808.54       209.42 o                         
 -18  10   1        631.78        822.93       142.47 o                         
 -16  10   1      24227.35      24006.58       298.50 o                         
 -14  10   1       2115.32       2749.48       149.36 o                         
 -12  10   1       1472.20       1372.18       143.64 o                         
 -10  10   1       6215.14       6430.48       157.00 o                         
  -8  10   1       1106.50        917.25       120.51 o                         
  -6  10   1         31.36        164.13       120.35 o                         
  -4  10   1         41.52        205.47       124.07 o                         
  -2  10   1       9568.03      10449.88       190.26 o                         
   0  10   1       3691.76       4005.79       266.44 o                         
   2  10   1       1438.05       1243.65       131.69 o                         
   4  10   1       4039.65       3897.72       150.11 o                         
   6  10   1        113.78        230.72       118.90 o                         
   8  10   1       1007.94       1105.02       116.79 o                         
  10  10   1       1455.44       1913.70       127.55 o                         
  12  10   1      23790.27      23196.61       276.99 o                         
  14  10   1      15129.98      14131.43       202.73 o                         
  16  10   1        785.90       1098.81       151.64 o                         
  18  10   1       8567.78       9835.98       239.39 o                         
  20  10   1       5010.95       4987.23       197.28 o                         
  22  10   1      12904.14      13394.33       292.26 o                         
  24  10   1       2280.21       2880.91       294.59 o                         
 -21  11   1       4845.63       4189.31       238.73 o                         
 -19  11   1       2032.63       2252.29       202.04 o                         
 -17  11   1        763.22        541.73       162.04 o                         
 -15  11   1        588.94        479.81       139.85 o                         
 -13  11   1        146.47        210.79       126.18 o                         
 -11  11   1       3496.53       3529.45       177.97 o                         
  -9  11   1       6989.13       6113.20       187.30 o                         
  -7  11   1       3278.25       3653.49       190.71 o                         
  -5  11   1       1689.84       2186.09       142.70 o                         
  -3  11   1       2132.95       2143.51       190.32 o                         
  -1  11   1       4070.24       4358.68       253.18 o                         
   1  11   1       1553.38       1549.52       198.96 o                         
   3  11   1       2315.35       2280.89       149.14 o                         
   5  11   1       5362.43       5476.21       196.93 o                         
   7  11   1       4163.41       3444.17       171.23 o                         
   9  11   1       8587.47       8044.22       161.48 o                         
  11  11   1       3922.55       3527.14       155.39 o                         
  13  11   1         18.97         -2.72       124.57 o                         
  15  11   1        888.74        738.62       169.95 o                         
  17  11   1       2825.03       2880.50       195.43 o                         
  19  11   1        344.82        262.14       169.66 o                         
  21  11   1      15324.20      15763.16       285.47 o                         
 -16  12   1         55.47        155.15       146.59 o                         
 -14  12   1         29.37        239.71       186.06 o                         
 -12  12   1         14.14         98.33       157.56 o                         
 -10  12   1       5237.88       4944.97       179.42 o                         
  -8  12   1       4314.14       4452.57       191.42 o                         
  -6  12   1       1179.34       1168.10       159.17 o                         
  -4  12   1       2484.78       2421.71       165.25 o                         
  -2  12   1       1024.68        583.74       233.68 o                         
   0  12   1       6437.03       6815.05       215.27 o                         
   2  12   1         72.20        257.39       222.30 o                         
   4  12   1         28.37        251.86       157.08 o                         
   6  12   1        264.35        392.67       171.34 o                         
   8  12   1        686.75        615.88       126.22 o                         
  10  12   1       3394.12       3192.96       185.72 o                         
  12  12   1       1424.91       1440.17       147.74 o                         
  14  12   1         14.67        180.69       146.98 o                         
  16  12   1         76.15         84.65       187.28 o                         
  -9  13   1       1773.99       1462.28       210.79 o                         
  -7  13   1       2190.76       2078.43       157.23 o                         
  -5  13   1        890.52        673.02       253.50 o                         
  -3  13   1       1361.67       1414.56       224.38 o                         
  -1  13   1        191.99        189.82       220.37 o                         
   1  13   1         14.71        -23.68       186.94 o                         
   3  13   1         95.81        187.96       217.11 o                         
   5  13   1       3965.81       4058.74       264.44 o                         
   7  13   1        112.91        300.04       164.28 o                         
 -40   0   2        534.74        220.73      1215.22 o                         
 -38   0   2        745.78       -500.48       500.48 o                         
 -36   0   2      61914.02      60533.68      1166.01 o                         
 -34   0   2         33.95        755.40       488.71 o                         
 -32   0   2      53071.31      53851.75       960.63 o                         
 -30   0   2      16277.64      17451.33      2389.53 o                         
 -28   0   2       1101.56        616.65       366.22 o                         
 -26   0   2      11874.70      11139.22      1219.07 o                         
 -24   0   2       5164.01       4498.12       338.02 o                         
 -22   0   2       3399.51       4535.71       413.49 o                         
 -20   0   2      46289.15      50598.16       579.26 o                         
 -18   0   2       5880.73       3930.91       417.16 o                         
 -14   0   2      12342.12       7984.22       249.74 o                         
 -12   0   2      13728.88      12170.96       214.57 o                         
 -10   0   2      29283.00      21123.97       255.83 o                         
  -8   0   2      52722.40      59015.75       564.47 o                         
  -6   0   2    1611628.88    1773651.38     20596.74 o                         
   4   0   2     235472.75     268501.12      2190.42 o                         
   6   0   2     165667.14     167359.80      1418.45 o                         
   8   0   2      70451.69      71474.99       877.77 o                         
  10   0   2      18443.18      17677.19       296.43 o                         
  12   0   2     146767.64     132385.30      1286.29 o                         
  14   0   2      30652.14      38136.24      4764.39 o                         
  16   0   2      19205.21      23532.69       742.08 o                         
  18   0   2      13640.21      10711.49       327.06 o                         
  20   0   2      30366.59      30929.53       526.37 o                         
  22   0   2      37051.39      39743.18       625.80 o                         
  24   0   2       4688.48       3130.98       304.30 o                         
  26   0   2       6224.93       5210.96       611.42 o                         
  28   0   2        492.37       -492.69       492.69 o                         
  30   0   2      42918.25      45138.27       893.11 o                         
  32   0   2      16559.73      17263.59       570.60 o                         
  34   0   2       1374.27       1234.59       510.73 o                         
  36   0   2      11298.09      15476.75      2065.09 o                         
  38   0   2        671.28        628.47       596.13 o                         
 -39   1   2        127.20       -344.13       344.13 o                         
 -37   1   2       2223.92       1094.67       443.34 o                         
 -35   1   2        806.00        254.79       379.10 o                         
 -33   1   2         21.41       -140.99       266.02 o                         
 -31   1   2         13.91       -322.51       322.51 o                         
 -29   1   2       1661.35       -441.23       441.23 o                         
 -27   1   2       3024.74       2367.41       487.01 o                         
 -25   1   2       1785.22        964.97       320.72 o                         
 -23   1   2       5007.69       4996.86       206.00 o                         
 -21   1   2      35531.73      32392.89       367.36 o                         
 -19   1   2      16032.06      16381.17       232.91 o                         
 -17   1   2       2089.23       1950.79       463.76 o                         
 -15   1   2      12547.04      23301.56      1368.57 o                         
 -13   1   2       9842.25       8587.96       154.20 o                         
 -11   1   2      16799.37      15751.02       363.82 o                         
  -9   1   2      19248.58      14359.40       161.28 o                         
  -7   1   2      19443.34      18570.38       169.24 o                         
  -5   1   2      55780.95      57361.64       343.05 o                         
   3   1   2       7208.00       6133.06       123.14 o                         
   5   1   2      69873.23      78874.07       465.45 o                         
   7   1   2      86947.76      81654.96       492.12 o                         
   9   1   2       7530.47       6993.43       127.80 o                         
  11   1   2       1815.67       3486.23       133.92 o                         
  15   1   2         33.43       -194.33       221.89 o                         
  17   1   2        768.38        913.56       179.05 o                         
  19   1   2       1224.86       1327.40       180.55 o                         
  21   1   2        784.04       1039.42       174.49 o                         
  23   1   2         16.23       1447.01       272.50 o                         
  25   1   2         19.59       3460.25      1031.49 o                         
  27   1   2        359.11       5456.23      1041.43 o                         
  29   1   2        806.32        884.36       257.55 o                         
  31   1   2        565.46        875.79       347.55 o                         
  33   1   2        986.26       1247.93       334.41 o                         
  35   1   2       2195.61       2096.96       358.52 o                         
  37   1   2        473.61       2946.71       819.19 o                         
 -38   2   2          1.04       1577.34       684.85 o                         
 -36   2   2      11060.54      10106.14       376.65 o                         
 -34   2   2         34.75        957.32       452.16 o                         
 -32   2   2      16772.28      15361.46       418.79 o                         
 -30   2   2       2544.78       2376.74       286.81 o                         
 -28   2   2       3626.83       5216.91       567.98 o                         
 -26   2   2       1552.02       5066.50      1276.94 o                         
 -24   2   2      12637.69      13158.94       769.11 o                         
 -22   2   2       1028.32        828.28       178.94 o                         
 -20   2   2      85756.24      87245.36       674.45 o                         
 -18   2   2      33844.71      30555.29       304.16 o                         
 -16   2   2      41799.02      36833.21       588.35 o                         
 -14   2   2       2072.41       1019.83       308.41 o                         
 -12   2   2       6247.24       8563.54       162.16 o                         
 -10   2   2      51223.75      60741.72       433.98 o                         
  -8   2   2         17.51        144.96        81.14 o                         
  -6   2   2     321522.03     336913.97      2035.28 o                         
  -4   2   2       1294.05        539.11        88.61 o                         
  -2   2   2       1307.71       2680.59        83.27 o                         
   0   2   2         43.95        183.46        47.62 o                         
   2   2   2      28392.88      29514.67       212.82 o                         
   4   2   2     243329.47     273536.56      1443.54 o                         
   6   2   2      48816.78      56741.59       370.51 o                         
   8   2   2       4327.81       2585.46       111.71 o                         
  10   2   2     118549.35     124682.52      1264.87 o                         
  12   2   2       3005.47       1661.86       209.01 o                         
  14   2   2       3393.71       2976.32       137.99 o                         
  16   2   2       1178.19       1375.41       146.03 o                         
  18   2   2      35310.26      34549.09       326.44 o                         
  20   2   2      64599.96      61550.96       534.13 o                         
  22   2   2       1737.51       1785.59       365.77 o                         
  24   2   2      14266.41      12604.79       632.59 o                         
  26   2   2          2.04       -465.87       465.87 o                         
  28   2   2      10319.74      11546.99       435.68 o                         
  30   2   2      23638.91      25614.76       495.57 o                         
  32   2   2      12733.86      12762.10       404.29 o                         
  34   2   2       1180.73        909.08       338.76 o                         
  36   2   2       1258.03       -433.24      1175.33 o                         
  38   2   2         23.84       -388.95       388.95 o                         
 -39   3   2         85.87        306.18       343.35 o                         
 -37   3   2         12.52       -326.74       460.58 o                         
 -35   3   2        330.24        286.05       318.57 o                         
 -33   3   2        167.39       1259.96       463.12 o                         
 -31   3   2        192.38        550.97       254.43 o                         
 -29   3   2       3732.97       4330.50       284.52 o                         
 -27   3   2        664.23       1010.56       743.41 o                         
 -25   3   2      15591.06      16194.94      1027.78 o                         
 -23   3   2      65803.04      70543.91      1984.51 o                         
 -21   3   2      14732.37      14843.15       304.97 o                         
 -19   3   2      17409.46      17701.31       252.08 o                         
 -17   3   2        649.67       1195.72       157.26 o                         
 -15   3   2       1017.11       2262.05       492.71 o                         
 -13   3   2      39659.24      32352.42       580.04 o                         
 -11   3   2      13067.04      12034.01       157.57 o                         
  -9   3   2       2493.59       1562.27       110.73 o                         
  -7   3   2      14529.28      16752.09       168.44 o                         
  -5   3   2      10474.76      13862.68       145.38 o                         
  -3   3   2       7343.71       7663.47        99.09 o                         
  -1   3   2      33948.66      40712.18       212.31 o                         
   1   3   2       3494.63       3382.49        58.85 o                         
   3   3   2      11134.71      13626.23       102.03 o                         
   5   3   2      25104.70      20223.22       174.97 o                         
   7   3   2      43348.72      50494.92       370.24 o                         
   9   3   2      23633.03      26227.50       244.83 o                         
  11   3   2        190.89       1838.78       836.68 o                         
  13   3   2       1664.91       1134.83       309.48 o                         
  15   3   2      24216.39      24477.82       287.58 o                         
  17   3   2      13753.98      13221.43       242.27 o                         
  19   3   2      30650.15      28852.38       389.42 o                         
  21   3   2       5821.23        289.93       818.01 o                         
  23   3   2      11884.58       8815.30       859.67 o                         
  25   3   2       1631.97       2257.99       224.96 o                         
  27   3   2       8640.12       8018.14       486.28 o                         
  29   3   2      10797.95      10219.24       345.82 o                         
  31   3   2        687.14         91.03       338.45 o                         
  33   3   2        101.25       -159.23       342.21 o                         
  35   3   2       2448.78       5885.33      1295.72 o                         
  37   3   2        556.65       -349.86       349.86 o                         
 -38   4   2         29.71         -9.13       389.67 o                         
 -36   4   2       2540.23       2635.53       926.87 o                         
 -34   4   2        173.60        387.79       301.03 o                         
 -32   4   2       1121.53       1637.13       257.20 o                         
 -30   4   2        218.33        179.99       221.87 o                         
 -28   4   2       4015.94       3764.81       256.72 o                         
 -26   4   2          3.47        190.94       477.76 o                         
 -24   4   2      13973.74      15625.59       894.70 o                         
 -22   4   2      12067.93      11919.33       731.39 o                         
 -20   4   2      30819.84      27622.38       379.45 o                         
 -18   4   2      20396.98      22652.98       276.36 o                         
 -16   4   2      87870.27      81426.97       577.34 o                         
 -14   4   2        226.93        125.11       198.97 o                         
 -12   4   2       2305.66       2703.78       168.99 o                         
 -10   4   2      27610.43      30907.51      1043.81 o                         
  -8   4   2        150.13        641.61       125.18 o                         
  -6   4   2      42652.24      46882.50       358.43 o                         
  -4   4   2       8792.74       7606.00       149.39 o                         
  -2   4   2       1506.38        921.89        54.79 o                         
   0   4   2      29781.12      28494.88       161.15 o                         
   2   4   2       4885.63       3450.36        80.07 o                         
   4   4   2       1915.28       1835.06        81.79 o                         
   6   4   2         93.14        657.09       105.78 o                         
   8   4   2        133.78        693.85       331.02 o                         
  10   4   2         59.51        -28.11        97.15 o                         
  12   4   2       1204.67       1672.51       222.72 o                         
  14   4   2       4267.36       3584.56       170.17 o                         
  16   4   2      33835.12      34186.24       390.18 o                         
  18   4   2      55481.37      59251.32       521.51 o                         
  20   4   2      16554.28      17051.54       395.57 o                         
  22   4   2        220.57        400.55       281.27 o                         
  24   4   2        223.15        126.18       533.68 o                         
  26   4   2       1399.52       2061.44       468.63 o                         
  28   4   2       8105.25       7438.43       300.81 o                         
  30   4   2       1019.20        900.27       271.75 o                         
  32   4   2       2024.50       2428.19       299.97 o                         
  34   4   2          2.65       1428.17       845.77 o                         
  36   4   2       1250.81        332.51       429.57 o                         
 -37   5   2         22.18       -520.14       612.66 o                         
 -35   5   2        307.56        258.21       551.06 o                         
 -33   5   2       1187.17        734.26       274.14 o                         
 -31   5   2       2484.59       3213.50       581.90 o                         
 -29   5   2         43.81        159.09       221.95 o                         
 -27   5   2       6604.29       6267.33       244.72 o                         
 -25   5   2       4697.37       5108.96       499.98 o                         
 -23   5   2      27636.36      28083.34       372.59 o                         
 -21   5   2          0.79       -181.42       181.42 o                         
 -19   5   2      41897.80      40393.08       616.36 o                         
 -17   5   2          3.00        282.42       196.22 o                         
 -15   5   2      23014.80      22353.45       299.27 o                         
 -13   5   2      24398.66      23142.31       266.82 o                         
 -11   5   2       1931.26       2056.62       182.58 o                         
  -9   5   2         17.03         48.62       110.73 o                         
  -7   5   2      50849.86      60873.10       379.53 o                         
  -5   5   2        128.37        293.29        66.23 o                         
  -3   5   2        695.42       1099.63        74.09 o                         
  -1   5   2        734.06        305.24        66.86 o                         
   1   5   2        924.28       1367.64        75.47 o                         
   3   5   2        307.34        514.66        61.84 o                         
   5   5   2      15488.41      13248.66       146.98 o                         
   7   5   2      25852.47      26673.28       208.52 o                         
   9   5   2       4920.82       5382.09       173.76 o                         
  11   5   2      18155.03      16493.65       209.31 o                         
  13   5   2       3601.18       3816.80       152.06 o                         
  15   5   2      62931.25      58732.60       485.99 o                         
  17   5   2      25008.65      26430.57       336.46 o                         
  19   5   2      35645.62      31889.94       351.24 o                         
  21   5   2         78.70        868.65       434.22 o                         
  23   5   2      21735.73      21745.62       930.08 o                         
  25   5   2       3256.80       3661.13       285.82 o                         
  27   5   2       9101.30       9090.87       369.12 o                         
  29   5   2      10750.83      11236.12       512.42 o                         
  31   5   2       3790.43       3919.21       340.62 o                         
  33   5   2       2179.54       3920.84       766.22 o                         
  35   5   2       3864.64       3688.66       359.23 o                         
 -34   6   2        429.64        668.23       558.67 o                         
 -32   6   2       1428.00       1753.16       272.02 o                         
 -30   6   2       1105.63        983.03       224.86 o                         
 -28   6   2         30.44       -206.76       237.12 o                         
 -26   6   2        372.57        102.87       258.23 o                         
 -24   6   2       1931.13       2013.65       213.85 o                         
 -22   6   2       6630.67       6811.05       273.82 o                         
 -20   6   2       1288.61       1637.37       323.59 o                         
 -18   6   2        790.96       1001.11       233.29 o                         
 -16   6   2       3137.22       2280.65       157.74 o                         
 -14   6   2       8343.34       8090.93       177.12 o                         
 -12   6   2        113.10        644.76       118.98 o                         
 -10   6   2      52514.50      52546.31       345.81 o                         
  -8   6   2       6606.04       9466.55       144.20 o                         
  -6   6   2       1841.72       1717.23        91.63 o                         
  -4   6   2      78589.58      75503.93       458.75 o                         
  -2   6   2      21223.48      23240.62       160.88 o                         
   0   6   2      86331.36      74556.31       431.69 o                         
   2   6   2       1210.75       1829.01        92.54 o                         
   4   6   2       3212.76       2148.80        94.14 o                         
   6   6   2      87304.70      88863.04       494.64 o                         
   8   6   2      13547.37      12088.12       195.19 o                         
  10   6   2      10292.09      11018.04       151.81 o                         
  12   6   2       2172.92       1853.81       184.12 o                         
  14   6   2       9440.81      10472.99       235.79 o                         
  16   6   2      10266.04       9333.17       184.94 o                         
  18   6   2      12101.57      14441.83       271.48 o                         
  20   6   2       3299.88       2652.49       181.39 o                         
  22   6   2       2368.18       1987.01       559.28 o                         
  24   6   2       3182.32       3285.68       240.46 o                         
  26   6   2       1857.65       1586.88       236.63 o                         
  28   6   2       5204.47       5830.96       279.39 o                         
  30   6   2       1796.96       1532.26       281.08 o                         
  32   6   2         13.48        -72.38       385.68 o                         
  34   6   2        444.78        193.00       435.77 o                         
 -33   7   2        874.42       1010.10       381.22 o                         
 -31   7   2      16760.14      16943.95       472.83 o                         
 -29   7   2        439.87        355.51       212.34 o                         
 -27   7   2         77.40        221.36       218.67 o                         
 -25   7   2        147.76         92.02       205.69 o                         
 -23   7   2       1106.34       1426.62       233.89 o                         
 -21   7   2        643.78        411.58       202.95 o                         
 -19   7   2       2205.81       2255.45       235.96 o                         
 -17   7   2       4809.34       4824.88       172.94 o                         
 -15   7   2       7176.91       7160.44       170.05 o                         
 -13   7   2       9233.21       9073.16       200.74 o                         
 -11   7   2       2266.56       2336.60       139.35 o                         
  -9   7   2       1167.40        912.16        96.28 o                         
  -7   7   2      67911.69      70419.52       415.02 o                         
  -5   7   2       4203.25       3601.90        97.82 o                         
  -3   7   2      18409.33      18285.54       188.71 o                         
  -1   7   2      12675.33      13313.11       135.44 o                         
   1   7   2       6386.09       6635.13       128.95 o                         
   3   7   2      85369.12      84666.34       518.78 o                         
   5   7   2      76381.35      77898.59       446.88 o                         
   7   7   2      33949.66      38609.54       277.20 o                         
   9   7   2       4233.69       3088.40       139.08 o                         
  11   7   2       9348.72      10924.70       165.53 o                         
  13   7   2       5745.17       5975.19       178.96 o                         
  15   7   2      23334.76      24034.07       337.89 o                         
  17   7   2       1475.87        917.79       162.54 o                         
  19   7   2       3602.43       2711.31       239.65 o                         
  21   7   2       2861.32       2702.66       223.27 o                         
  23   7   2       1248.93       1779.90       191.90 o                         
  25   7   2        526.36        450.13       193.39 o                         
  27   7   2        819.67       1056.89       200.88 o                         
  29   7   2        387.05        300.90       243.02 o                         
  31   7   2       2632.36       3312.73       309.52 o                         
 -32   8   2         26.44       -141.18       244.16 o                         
 -30   8   2          8.31       -130.18       258.68 o                         
 -28   8   2         75.42       -205.50       205.50 o                         
 -26   8   2        292.18        177.28       211.34 o                         
 -24   8   2       5947.30       6108.99       231.74 o                         
 -22   8   2          1.88       -143.45       210.82 o                         
 -20   8   2       7924.65       8085.15       226.67 o                         
 -18   8   2       1610.09       1925.84       158.82 o                         
 -16   8   2       2180.22       1892.50       177.48 o                         
 -14   8   2         67.74        126.72       148.17 o                         
 -12   8   2       3934.04       3629.70       125.34 o                         
 -10   8   2       1697.87       2071.34       115.98 o                         
  -8   8   2         17.31         -6.30        91.70 o                         
  -6   8   2      10062.00      10865.04       160.21 o                         
  -4   8   2       8243.94       8275.99       132.38 o                         
  -2   8   2      23038.94      22846.60       244.44 o                         
   0   8   2       9295.83       8434.91       143.17 o                         
   2   8   2      17475.17      16282.07       153.86 o                         
   4   8   2         42.51        271.98       102.12 o                         
   6   8   2       7889.60      10063.64       153.22 o                         
   8   8   2       8746.79       9259.75       152.42 o                         
  10   8   2         64.25        184.66        99.86 o                         
  12   8   2       1188.76       1270.27       168.38 o                         
  14   8   2          2.68         66.27       135.02 o                         
  16   8   2         23.78         26.82       132.69 o                         
  18   8   2        649.88        716.81       156.84 o                         
  20   8   2        710.26        764.41       219.70 o                         
  22   8   2       1036.89       1373.76       235.34 o                         
  24   8   2         79.83        179.42       225.52 o                         
  26   8   2       3341.86       2950.05       260.03 o                         
  28   8   2       8673.77       9168.00       379.01 o                         
  30   8   2       2102.50       2043.46       261.06 o                         
 -29   9   2       1832.67       1560.66       249.86 o                         
 -27   9   2        405.24        582.01       215.24 o                         
 -25   9   2        383.69        567.83       226.22 o                         
 -23   9   2        639.69        754.29       159.85 o                         
 -21   9   2       2121.11       2141.91       201.25 o                         
 -19   9   2      14703.53      14577.27       251.97 o                         
 -17   9   2        152.18        240.60       126.20 o                         
 -15   9   2        716.68        758.72       136.01 o                         
 -13   9   2       5001.48       5409.53       164.91 o                         
 -11   9   2      23828.23      23341.70       242.83 o                         
  -9   9   2      32753.67      32272.01       270.99 o                         
  -7   9   2      28915.16      27660.88       268.04 o                         
  -5   9   2       5537.56       5289.33       184.28 o                         
  -3   9   2        373.28        714.15       119.69 o                         
  -1   9   2      21136.67      22435.71       261.41 o                         
   1   9   2         56.50        283.84       105.72 o                         
   3   9   2      25317.85      25016.99       279.31 o                         
   5   9   2       9183.02       9527.49       144.87 o                         
   7   9   2       7064.55       6018.28       152.60 o                         
   9   9   2       3383.75       2997.71       132.63 o                         
  11   9   2        245.64        232.53       132.65 o                         
  13   9   2         49.08        124.20       111.56 o                         
  15   9   2       8775.78      10211.82       248.50 o                         
  17   9   2        140.25        204.56       144.90 o                         
  19   9   2      18914.96      19283.49       286.12 o                         
  21   9   2         16.43        -78.23       184.04 o                         
  23   9   2       6696.81       7084.57       276.16 o                         
  25   9   2         40.92        330.89       282.19 o                         
  27   9   2       4472.86       4240.98       294.94 o                         
 -26  10   2        107.61        132.73       217.32 o                         
 -24  10   2       1132.45       1123.45       208.27 o                         
 -22  10   2       1535.81       1890.14       176.30 o                         
 -20  10   2        354.89        238.92       165.55 o                         
 -18  10   2          9.07        107.63       138.01 o                         
 -16  10   2        442.65        363.06       126.40 o                         
 -14  10   2       2532.15       2352.75       146.81 o                         
 -12  10   2       5816.69       6720.64       188.61 o                         
 -10  10   2       2202.28       2598.44       127.61 o                         
  -8  10   2          7.74        108.12       131.09 o                         
  -6  10   2      24060.76      24195.75       270.79 o                         
  -4  10   2      11968.62      11861.32       203.60 o                         
  -2  10   2       6449.95       6825.38       240.34 o                         
   0  10   2       3236.85       3535.93       169.58 o                         
   2  10   2        124.43        210.17       118.60 o                         
   4  10   2         31.79         67.52       101.71 o                         
   6  10   2       2248.87       2169.35       125.33 o                         
   8  10   2       4602.03       4671.04       138.09 o                         
  10  10   2          1.80         57.27        99.59 o                         
  12  10   2        154.04        190.16       142.19 o                         
  14  10   2       1553.73       1463.40       136.84 o                         
  16  10   2       1282.79       1479.17       152.77 o                         
  18  10   2        872.97        780.97       140.95 o                         
  20  10   2        178.58        368.01       150.14 o                         
  22  10   2        210.35        367.21       164.45 o                         
  24  10   2       7986.08       8401.38       315.20 o                         
 -23  11   2         53.27         44.26       182.71 o                         
 -21  11   2        431.57        556.46       180.58 o                         
 -19  11   2       9729.53       9203.84       225.50 o                         
 -17  11   2       2599.98       2702.29       182.76 o                         
 -15  11   2        438.75        503.82       149.27 o                         
 -13  11   2       3035.89       3653.35       179.26 o                         
 -11  11   2       9354.45       9898.12       192.64 o                         
  -9  11   2      10052.37       9607.58       213.93 o                         
  -7  11   2      17000.99      16864.24       243.96 o                         
  -5  11   2        475.66        322.08       124.73 o                         
  -3  11   2        811.49        941.59       157.11 o                         
  -1  11   2       6701.85       6656.11       267.82 o                         
   1  11   2       1043.89        610.35       219.34 o                         
   3  11   2       2080.28       1762.59       173.48 o                         
   5  11   2        380.01        614.06       135.81 o                         
   7  11   2         28.92        117.02       108.42 o                         
   9  11   2        637.30        753.39       149.37 o                         
  11  11   2        613.23        730.10       129.57 o                         
  13  11   2       1573.34       1258.76       125.41 o                         
  15  11   2       1617.80       1642.54       169.75 o                         
  17  11   2        542.13        480.02       156.15 o                         
  19  11   2       2944.22       2814.59       195.86 o                         
  21  11   2         30.83         56.46       155.38 o                         
 -18  12   2       3564.09       3510.50       195.49 o                         
 -16  12   2       1513.80       1519.17       159.67 o                         
 -14  12   2       1305.40       1414.19       183.20 o                         
 -12  12   2       3108.02       3410.09       157.02 o                         
 -10  12   2       4685.61       4855.33       181.92 o                         
  -8  12   2         32.19         73.67       123.12 o                         
  -6  12   2       4801.35       5173.38       213.56 o                         
  -4  12   2       3577.46       4129.44       179.35 o                         
  -2  12   2         84.95        199.99       260.71 o                         
   0  12   2        585.06        968.54       186.89 o                         
   2  12   2        487.78        579.98       182.59 o                         
   4  12   2        452.60        688.24       184.67 o                         
   6  12   2       5196.11       5099.36       212.38 o                         
   8  12   2       4802.26       4412.50       212.12 o                         
  10  12   2         87.28         68.23       163.30 o                         
  12  12   2       5775.46       5644.69       176.27 o                         
  14  12   2        601.87        598.91       175.50 o                         
  16  12   2        471.31        678.81       209.43 o                         
  -9  13   2       1308.81       1183.34       168.60 o                         
  -7  13   2       9797.31       7969.70       255.99 o                         
  -5  13   2        464.81        549.03       252.20 o                         
  -3  13   2       3338.87       3005.18       242.19 o                         
  -1  13   2        402.46        171.55       215.77 o                         
   1  13   2        550.56        306.59       188.27 o                         
   3  13   2       2997.70       3597.55       302.25 o                         
   5  13   2       4236.65       3870.81       369.76 o                         
   7  13   2       3646.06       3824.31       240.24 o                         
 -39   1   3      14802.82      16443.77       630.30 o                         
 -37   1   3       1886.31       1259.60       348.35 o                         
 -35   1   3      26125.59      27730.07       527.93 o                         
 -33   1   3       7415.85       7332.23       415.16 o                         
 -31   1   3       2647.59       3502.05       299.69 o                         
 -29   1   3        463.01       5255.67       401.00 o                         
 -27   1   3      10354.57      14307.79       570.36 o                         
 -25   1   3         29.48       5127.23       466.71 o                         
 -23   1   3       7845.99       7739.41       220.49 o                         
 -21   1   3       4683.06       4078.71       163.06 o                         
 -19   1   3        430.85        737.07       174.22 o                         
 -17   1   3       7542.93       7123.77       293.73 o                         
 -15   1   3       2080.82       2367.35       681.61 o                         
 -13   1   3      27771.71      37301.77       296.58 o                         
 -11   1   3       2445.96       1623.64       104.24 o                         
  -9   1   3      16835.87      11843.21       134.41 o                         
  -7   1   3      94588.16     108036.05       611.37 o                         
  -5   1   3     137189.66     139216.14      1181.93 o                         
  -3   1   3      26763.41      28357.27       406.32 o                         
   1   1   3     112465.88     117351.50       543.04 o                         
   3   1   3    1016952.56    1146289.50      8476.13 o                         
   5   1   3      60185.11      63828.69       447.17 o                         
   7   1   3       8092.46       6820.51       145.08 o                         
   9   1   3      21670.02      17712.60       227.46 o                         
  11   1   3       9719.70      10468.85       159.75 o                         
  13   1   3      22546.10      28056.23      1060.00 o                         
  15   1   3      50786.38      48944.02       426.84 o                         
  17   1   3      30505.18      29369.80       308.41 o                         
  19   1   3      18019.74      18304.82       272.38 o                         
  21   1   3        500.20        767.34       193.23 o                         
  23   1   3       1325.79        497.28       317.87 o                         
  25   1   3       4439.56       3092.60       597.14 o                         
  27   1   3      11649.61      11177.24       746.88 o                         
  29   1   3      26668.64      26749.37       507.92 o                         
  31   1   3       3944.29       3409.39       358.17 o                         
  33   1   3      12499.60      11091.03       454.42 o                         
  35   1   3        433.80        -98.16       581.75 o                         
  37   1   3         53.33       -522.53       522.53 o                         
 -38   2   3       5157.12       4063.36      1052.19 o                         
 -36   2   3       1855.18       2173.66       358.75 o                         
 -34   2   3       2081.86       2740.09       395.23 o                         
 -32   2   3         19.92        784.15       283.92 o                         
 -30   2   3       1583.03       1710.20       306.06 o                         
 -28   2   3         88.57       -527.27       527.27 o                         
 -26   2   3      32005.97      32000.30       885.16 o                         
 -24   2   3       7474.79       7550.57       529.96 o                         
 -22   2   3      13369.29      11256.72       234.06 o                         
 -20   2   3       1632.66       1713.05       179.74 o                         
 -18   2   3        425.06        427.67       154.02 o                         
 -16   2   3      16026.47      14515.39       396.81 o                         
 -14   2   3      12547.58      15192.61      1074.22 o                         
 -12   2   3       2391.50       2312.77       112.27 o                         
 -10   2   3      22424.38      24142.19       211.77 o                         
  -8   2   3      65208.57      70443.29       439.74 o                         
  -6   2   3       9543.23      11273.16       128.16 o                         
  -4   2   3      15627.50      15925.94       157.14 o                         
  -2   2   3         34.59        128.86        53.18 o                         
   0   2   3      45792.81      48549.84       415.59 o                         
   2   2   3      84353.55     103374.95       701.57 o                         
   4   2   3      59783.81      67178.23       361.65 o                         
   6   2   3       2279.22       4050.27       102.76 o                         
   8   2   3        250.56        323.77       100.48 o                         
  10   2   3      16570.28      18699.16       212.56 o                         
  12   2   3      72792.27      80155.12      1980.33 o                         
  14   2   3       4735.01       3907.91       510.08 o                         
  16   2   3      11568.44      10377.16       217.21 o                         
  18   2   3      21949.71      18344.49       280.86 o                         
  20   2   3          4.22        -49.14       174.41 o                         
  22   2   3      13545.46      15213.81       764.15 o                         
  26   2   3       2802.26       6257.27      1400.49 o                         
  28   2   3         26.48        454.16       245.09 o                         
  30   2   3        301.73        -30.65       275.86 o                         
  32   2   3       1764.47       2579.87       616.34 o                         
  34   2   3        624.15        883.89       355.81 o                         
  36   2   3        928.76       2088.61       641.19 o                         
 -39   3   3       1690.52        950.71       381.10 o                         
 -37   3   3         29.74        861.63       483.28 o                         
 -35   3   3       2022.87       2341.92       373.50 o                         
 -33   3   3       1061.89       1700.33       348.81 o                         
 -31   3   3       6902.73       7582.30       335.13 o                         
 -29   3   3       3406.96       5067.02       447.71 o                         
 -27   3   3       5010.05       3947.93       328.75 o                         
 -25   3   3       5353.13       4602.87       625.60 o                         
 -23   3   3      37609.75      39011.73      1028.44 o                         
 -21   3   3      11389.81      12041.71       216.93 o                         
 -19   3   3       8211.66       8418.96       229.39 o                         
 -17   3   3      48518.06      50739.18       392.79 o                         
 -15   3   3      21109.88      20988.12       780.93 o                         
 -13   3   3     164079.00     171784.47      1132.74 o                         
 -11   3   3      28667.06      31966.39       284.99 o                         
  -9   3   3      31502.41      32387.18       250.42 o                         
  -7   3   3       8931.97       9556.89       114.66 o                         
  -5   3   3       1661.35       1550.10        86.12 o                         
  -3   3   3       3887.42       3845.08        76.06 o                         
  -1   3   3      22365.51      21348.94       144.08 o                         
   1   3   3      24707.69      27231.43       156.14 o                         
   3   3   3       5478.81      10156.14       120.69 o                         
   5   3   3       9984.53       8645.94       120.36 o                         
   7   3   3        303.13       1297.18        97.57 o                         
   9   3   3       8378.14       6186.38       148.02 o                         
  11   3   3      23531.14      22953.27       642.21 o                         
  13   3   3      12946.18      13207.89      1020.61 o                         
  15   3   3      25135.22      24659.34       273.79 o                         
  17   3   3       5978.03       4684.15       200.25 o                         
  19   3   3       6650.31       5766.79       226.54 o                         
  21   3   3        257.56        989.34       697.69 o                         
  23   3   3       1245.06       3019.41       688.42 o                         
  25   3   3      45739.14      48692.57       864.51 o                         
  27   3   3      15026.91      14491.48       458.98 o                         
  29   3   3      33591.17      33468.35       545.35 o                         
  31   3   3       1053.78       2009.23       702.13 o                         
  33   3   3       2116.38       2189.49       318.58 o                         
  35   3   3        202.54       -406.10       406.10 o                         
  37   3   3        362.20         27.68       480.93 o                         
 -38   4   3       1575.48        862.51       396.81 o                         
 -36   4   3        123.39        736.80       369.16 o                         
 -34   4   3       3708.37       3343.06       294.97 o                         
 -32   4   3        794.63        843.68       282.39 o                         
 -30   4   3       1433.98       1155.15       315.57 o                         
 -28   4   3        163.30        961.63       567.57 o                         
 -26   4   3      13504.71      13547.02       453.60 o                         
 -24   4   3       3674.17       4188.56       263.86 o                         
 -22   4   3      63385.07      63194.39       642.77 o                         
 -20   4   3       1238.74        935.75       152.71 o                         
 -18   4   3      33460.67      29505.45       308.48 o                         
 -16   4   3       5271.54       4676.15       184.63 o                         
 -14   4   3     120624.44     126566.30       860.72 o                         
 -12   4   3        152.47        458.76       101.15 o                         
 -10   4   3      37079.87      35041.26      1067.60 o                         
  -8   4   3     178534.14     169844.52      1070.68 o                         
  -6   4   3       2920.09       2177.70        84.29 o                         
  -4   4   3      14903.27      14957.94       128.69 o                         
  -2   4   3         45.89        146.58        67.17 o                         
   0   4   3       2734.20       3209.42        56.51 o                         
   2   4   3      57345.43      56017.63       307.11 o                         
   4   4   3        366.80        785.71        72.36 o                         
   6   4   3      33279.58      37808.30       304.32 o                         
   8   4   3      10958.18      13359.47       351.66 o                         
  10   4   3      34317.20      33381.51       256.89 o                         
  12   4   3         98.97         29.60       105.58 o                         
  14   4   3       5485.64       5103.53       183.10 o                         
  16   4   3      37874.60      39198.95       523.19 o                         
  18   4   3      43304.41      41997.63       505.62 o                         
  20   4   3       8319.39       7956.19       546.21 o                         
  22   4   3      25275.21      26602.29       730.73 o                         
  24   4   3       1252.68       1645.40       289.31 o                         
  26   4   3       1604.53       1301.85       261.54 o                         
  28   4   3      10676.62      11803.35       412.21 o                         
  30   4   3       7623.05       8281.43       585.03 o                         
  32   4   3        107.03        224.85       318.40 o                         
  34   4   3       1386.77       1535.41       689.68 o                         
  36   4   3       7159.71       7004.44       398.60 o                         
 -37   5   3        189.24        385.03       282.87 o                         
 -35   5   3        282.01       2561.74      1058.84 o                         
 -33   5   3       1136.15       1081.11       318.74 o                         
 -31   5   3        481.11       1075.11       279.26 o                         
 -29   5   3        300.38        416.49       234.91 o                         
 -27   5   3        945.80       1037.04       242.50 o                         
 -25   5   3       6799.26       6823.38       279.55 o                         
 -23   5   3       3243.15       4215.87       298.79 o                         
 -21   5   3       4535.92       4360.53       190.41 o                         
 -19   5   3       3861.73       3652.83       179.57 o                         
 -17   5   3      17124.43      17821.67       288.34 o                         
 -15   5   3          5.83        -25.92       130.36 o                         
 -13   5   3       9981.66      11071.66       190.23 o                         
 -11   5   3      14964.93      17197.43       225.21 o                         
  -9   5   3      24754.86      27598.61       246.18 o                         
  -7   5   3       6650.04       8963.21       123.51 o                         
  -5   5   3       6220.52       4623.38        93.78 o                         
  -3   5   3       5144.70       6374.39       110.55 o                         
  -1   5   3      14776.77      15332.94       120.94 o                         
   1   5   3       4942.48       6890.07       103.44 o                         
   3   5   3      45581.55      50303.82       268.42 o                         
   5   5   3        429.26        200.29       105.85 o                         
   7   5   3       1576.68       2483.02       165.92 o                         
   9   5   3        356.99        333.77       140.54 o                         
  11   5   3      19719.09      20146.87       222.18 o                         
  13   5   3      75851.70      71015.39       514.40 o                         
  15   5   3      16271.18      16327.68       232.19 o                         
  17   5   3       7281.56       7106.45       219.50 o                         
  19   5   3       1466.82       1516.21       206.22 o                         
  21   5   3       3192.41       3444.40       467.51 o                         
  23   5   3       4642.42       6468.98      1777.47 o                         
  25   5   3       1300.23       1318.23       307.55 o                         
  27   5   3        189.83         37.13       230.31 o                         
  29   5   3       1218.80       1618.06       289.41 o                         
  31   5   3         83.84        -70.09       253.37 o                         
  33   5   3         42.59        -59.02       487.29 o                         
  35   5   3       1154.47       1003.94       342.21 o                         
 -36   6   3       5213.53       5687.74       411.85 o                         
 -34   6   3       1444.68        637.94       438.91 o                         
 -32   6   3        346.42        224.46       326.84 o                         
 -30   6   3        345.66        523.02       263.31 o                         
 -28   6   3         66.30          2.78       207.09 o                         
 -26   6   3       7134.37       7680.22       268.95 o                         
 -24   6   3       2378.93       1805.37       337.61 o                         
 -22   6   3      13386.98      11925.38       264.66 o                         
 -20   6   3        941.67       1314.84       169.36 o                         
 -18   6   3      12836.87      14304.09       259.16 o                         
 -16   6   3       2786.68       2633.98       158.67 o                         
 -14   6   3      45767.09      44264.74       383.21 o                         
 -12   6   3        684.75        648.18       103.41 o                         
 -10   6   3       5118.97       6914.86       137.33 o                         
  -8   6   3      67277.01      70448.24       406.78 o                         
  -6   6   3      40371.77      44526.74       290.95 o                         
  -4   6   3       7507.46       7543.00       130.82 o                         
  -2   6   3        645.72        471.62        90.95 o                         
   0   6   3      14612.80      13894.62       134.80 o                         
   2   6   3      35849.91      37422.00       239.23 o                         
   4   6   3      64058.11      66511.27       378.56 o                         
   6   6   3          7.12        -23.48        74.19 o                         
   8   6   3       4641.38       5236.89       125.99 o                         
  10   6   3        737.81       1105.35       142.77 o                         
  12   6   3        340.81        564.67       153.01 o                         
  14   6   3       6117.87       5696.89       175.00 o                         
  16   6   3      23869.74      21014.98       258.74 o                         
  18   6   3        112.06        353.64       214.87 o                         
  20   6   3        722.64        390.12       424.56 o                         
  22   6   3       3934.04       4085.60       199.52 o                         
  24   6   3        385.95         99.46       183.82 o                         
  26   6   3        301.82        542.54       211.53 o                         
  28   6   3      14000.43      13438.92       335.23 o                         
  30   6   3        130.83       -260.99       260.99 o                         
  32   6   3        114.22        150.97       430.94 o                         
 -33   7   3       5779.66       6728.47       410.67 o                         
 -31   7   3        515.59       1013.76       312.01 o                         
 -29   7   3       3666.31       2896.08       269.71 o                         
 -27   7   3       1567.10       1729.31       253.14 o                         
 -25   7   3        540.10        461.80       233.87 o                         
 -23   7   3        679.91       1217.12       175.00 o                         
 -21   7   3        157.66         -4.72       131.78 o                         
 -19   7   3        322.38        461.71       181.64 o                         
 -17   7   3        575.81        810.04       192.47 o                         
 -15   7   3       4748.28       4323.56       161.48 o                         
 -13   7   3       8389.06       9564.49       190.82 o                         
 -11   7   3        504.33        914.39       105.41 o                         
  -9   7   3      23066.00      22355.21       189.41 o                         
  -7   7   3         11.83         33.53        82.01 o                         
  -5   7   3      19926.53      20347.44       189.62 o                         
  -3   7   3      23586.19      21294.27       207.19 o                         
  -1   7   3       5299.97       5991.19       103.26 o                         
   1   7   3      40410.59      38095.94       249.88 o                         
   3   7   3        247.92        236.97        67.43 o                         
   5   7   3          4.91        169.08        85.23 o                         
   7   7   3       7063.81       6389.81       121.20 o                         
   9   7   3      10500.03      10417.89       171.06 o                         
  11   7   3        105.46        797.49       127.45 o                         
  13   7   3        356.24        237.03       113.14 o                         
  15   7   3       2632.23       2261.24       204.53 o                         
  17   7   3        780.50        556.35       191.31 o                         
  19   7   3       4782.07       5403.81       214.72 o                         
  21   7   3       5799.58       5632.91       234.74 o                         
  23   7   3         28.15        -56.15       174.16 o                         
  25   7   3        233.56        375.66       224.91 o                         
  27   7   3         85.12         43.99       212.58 o                         
  29   7   3       1500.77       1440.64       396.28 o                         
  31   7   3         53.69       -170.55       313.70 o                         
 -32   8   3       3131.92       2341.77       313.28 o                         
 -30   8   3       1018.70       1211.89       246.14 o                         
 -28   8   3       1178.71       1315.62       214.57 o                         
 -26   8   3      12462.63      12671.56       356.81 o                         
 -24   8   3       2376.99       2489.06       210.01 o                         
 -22   8   3      12104.74      10787.07       212.92 o                         
 -20   8   3       1674.31       1924.81       181.98 o                         
 -18   8   3        495.04        636.90       167.03 o                         
 -16   8   3        146.70        153.27       182.32 o                         
 -14   8   3       5873.85       6118.20       164.43 o                         
 -12   8   3       3331.56       2846.94       122.26 o                         
 -10   8   3       1504.26       1013.02       103.19 o                         
  -8   8   3      40644.15      39432.29       288.00 o                         
  -6   8   3      33875.77      33205.52       247.39 o                         
  -4   8   3        358.96        205.31        87.86 o                         
  -2   8   3      71370.80      74654.98       479.22 o                         
   0   8   3       3810.90       3240.11       110.56 o                         
   2   8   3       9960.58       9694.17       144.76 o                         
   4   8   3      45874.71      44724.56       306.58 o                         
   6   8   3      24227.23      25669.85       232.03 o                         
   8   8   3       3313.80       3093.11       113.93 o                         
  10   8   3       5346.33       6199.61       130.93 o                         
  12   8   3      16260.16      16418.15       241.28 o                         
  14   8   3       3460.50       3359.42       163.10 o                         
  16   8   3      18118.90      17649.52       275.43 o                         
  18   8   3       3133.31       2507.91       190.69 o                         
  20   8   3        919.78        902.82       250.68 o                         
  22   8   3        378.16        188.42       209.00 o                         
  24   8   3        933.40        501.52       247.48 o                         
  26   8   3        174.86         86.39       212.31 o                         
  28   8   3       5659.83       5342.48       318.70 o                         
  30   8   3        468.91        618.92       247.91 o                         
 -29   9   3       2657.24       2223.87       308.56 o                         
 -27   9   3        756.75        743.83       281.60 o                         
 -25   9   3       1674.72       1838.06       199.14 o                         
 -23   9   3       5844.48       5703.98       233.21 o                         
 -21   9   3        361.15        514.99       180.64 o                         
 -19   9   3       9127.95       9759.76       215.07 o                         
 -17   9   3         55.55         85.42       121.64 o                         
 -15   9   3       2797.13       3381.22       151.41 o                         
 -13   9   3        327.77        525.91       145.70 o                         
 -11   9   3          9.69         51.72       104.49 o                         
  -9   9   3         38.69         49.97       109.60 o                         
  -7   9   3       3097.56       3577.62       127.50 o                         
  -5   9   3       5842.79       5950.14       150.37 o                         
  -3   9   3      14957.88      14519.48       224.58 o                         
  -1   9   3       6137.58       4720.96       161.92 o                         
   1   9   3      42172.96      40136.06       352.43 o                         
   3   9   3      24730.08      23974.87       280.20 o                         
   5   9   3        736.20        412.28       118.71 o                         
   7   9   3       8411.68      10033.59       149.20 o                         
   9   9   3         59.17         59.87       108.86 o                         
  11   9   3       8281.02       7221.14       179.89 o                         
  13   9   3      10854.16      11354.81       183.55 o                         
  15   9   3         16.19         69.14       130.89 o                         
  17   9   3       1225.14       1174.18       139.82 o                         
  19   9   3       3402.75       3194.42       184.68 o                         
  21   9   3         40.20        -25.03       161.31 o                         
  23   9   3       1031.00       1320.16       231.26 o                         
  25   9   3         68.82         10.24       209.07 o                         
  27   9   3        839.06        474.28       262.31 o                         
 -26  10   3       1694.42       1615.70       260.10 o                         
 -24  10   3       6664.18       6648.75       283.27 o                         
 -22  10   3       1516.52       1294.43       165.06 o                         
 -20  10   3       1448.62       1395.21       146.35 o                         
 -18  10   3        124.96         96.35       161.93 o                         
 -16  10   3       2026.22       1976.04       161.47 o                         
 -14  10   3      34951.73      34023.55       322.88 o                         
 -12  10   3      10168.04      10094.50       178.58 o                         
 -10  10   3       7130.14       6815.72       161.52 o                         
  -8  10   3       8310.03       8997.73       167.53 o                         
  -6  10   3       8098.39       8338.11       187.90 o                         
  -4  10   3        686.82        434.72       122.08 o                         
  -2  10   3      29076.90      29565.28       478.80 o                         
   0  10   3        134.16         87.90       160.82 o                         
   2  10   3       2741.13       2988.28       123.53 o                         
   4  10   3       7421.45       7814.64       181.52 o                         
   6  10   3       5653.88       6377.60       157.20 o                         
   8  10   3        327.43        273.43       124.23 o                         
  10  10   3        552.86        963.30       127.20 o                         
  12  10   3       1948.55       1912.84       148.15 o                         
  14  10   3       4266.55       3708.53       168.40 o                         
  16  10   3       9410.99       8936.19       210.41 o                         
  18  10   3        112.97        161.83       144.63 o                         
  20  10   3        310.57        133.77       149.00 o                         
  22  10   3        637.02        829.90       187.72 o                         
  24  10   3       1619.04       1687.33       283.09 o                         
 -23  11   3        540.31        386.16       186.55 o                         
 -21  11   3       1459.51       1483.15       197.82 o                         
 -19  11   3       1097.61       1234.49       157.60 o                         
 -17  11   3        112.28        308.50       152.06 o                         
 -15  11   3       7067.05       6844.03       186.95 o                         
 -13  11   3       3098.32       2902.06       156.80 o                         
 -11  11   3       4600.10       4357.41       165.96 o                         
  -9  11   3      14929.71      15240.07       258.71 o                         
  -7  11   3       6771.55       6309.51       188.85 o                         
  -5  11   3        343.35        597.58       131.05 o                         
  -3  11   3        469.97        379.66       164.02 o                         
  -1  11   3         83.26        153.12       165.33 o                         
   1  11   3        780.39        839.60       161.12 o                         
   3  11   3         70.90        207.12       188.95 o                         
   5  11   3         23.17         73.51       133.27 o                         
   7  11   3          4.93        159.94       126.20 o                         
   9  11   3       2590.58       2915.77       165.31 o                         
  11  11   3       2821.76       2560.10       138.22 o                         
  13  11   3        445.96        725.99       141.84 o                         
  15  11   3       1161.28       1418.63       168.41 o                         
  17  11   3        426.49        526.66       151.66 o                         
  19  11   3       4886.73       5537.81       196.54 o                         
  21  11   3       2614.32       2336.31       185.51 o                         
 -18  12   3        108.36        232.06       177.57 o                         
 -16  12   3       9081.78       7911.70       206.36 o                         
 -14  12   3       3354.42       3382.70       188.98 o                         
 -12  12   3        731.48        912.51       166.65 o                         
 -10  12   3        596.10        644.46       201.46 o                         
  -8  12   3        379.17        434.54       138.04 o                         
  -6  12   3       6419.72       6888.85       256.37 o                         
  -4  12   3        246.19        307.42       169.40 o                         
  -2  12   3       2503.68       2875.52       217.54 o                         
   0  12   3        543.58        445.11       197.54 o                         
   2  12   3      13960.26      13381.06       358.77 o                         
   4  12   3       2856.07       2319.87       175.44 o                         
   6  12   3      10072.64       9645.47       315.82 o                         
   8  12   3         13.02        -92.26       191.86 o                         
  10  12   3          2.66        -57.71       178.02 o                         
  12  12   3       5891.35       5566.02       224.92 o                         
  14  12   3       3793.48       4069.26       223.85 o                         
  16  12   3       6315.92       5914.56       521.33 o                         
  -9  13   3       2493.34       2315.09       183.41 o                         
  -7  13   3         35.67         40.78       170.40 o                         
  -5  13   3        322.15        282.58       174.99 o                         
  -3  13   3       1040.81       1256.64       221.31 o                         
  -1  13   3       5289.01       5201.14       252.25 o                         
   1  13   3        423.43        549.85       169.09 o                         
   3  13   3       5687.30       5788.62       281.72 o                         
   5  13   3       1184.49       1235.67       196.60 o                         
   7  13   3       2882.47       3296.97       243.34 o                         
 -40   0   4       1221.21       1207.00       587.83 o                         
 -38   0   4      35317.04      37354.21      1044.92 o                         
 -36   0   4       4305.48       4266.31       535.49 o                         
 -34   0   4       1267.90       1025.65       372.25 o                         
 -32   0   4        824.08        485.12       335.53 o                         
 -30   0   4      10118.69       9194.39      1741.78 o                         
 -28   0   4      24816.95      23396.92       877.03 o                         
 -26   0   4      17896.81      15614.85       514.78 o                         
 -24   0   4       3257.22       2643.94       250.13 o                         
 -22   0   4      23134.47      21614.91       390.34 o                         
 -20   0   4       4057.24       4357.39       333.36 o                         
 -18   0   4     102834.34     117235.12      1555.95 o                         
 -16   0   4      24363.11      32896.45      2168.39 o                         
 -14   0   4       8415.36       3652.94       203.53 o                         
 -12   0   4       5417.09       4109.85       182.49 o                         
 -10   0   4      88017.30      70442.54       634.31 o                         
  -8   0   4       5193.89       4177.19       144.97 o                         
  -6   0   4       6261.27       6938.85       167.93 o                         
  -4   0   4     233726.06     246264.50      1881.01 o                         
   2   0   4      80314.41      93760.29       712.86 o                         
   4   0   4       7047.75       5765.01       172.04 o                         
   6   0   4      96161.00      73430.26       737.23 o                         
   8   0   4        179.13        845.13       135.36 o                         
  10   0   4     134476.41     120302.23      1102.21 o                         
  12   0   4     284635.91     254609.05      2626.02 o                         
  14   0   4      55032.17      53849.59       577.88 o                         
  16   0   4      10106.36      13207.09       340.75 o                         
  18   0   4      25267.26      30625.88       590.97 o                         
  20   0   4      16643.38      19194.68       382.06 o                         
  22   0   4       7322.97      10960.63       974.61 o                         
  24   0   4       3014.20       8217.40      1030.84 o                         
  26   0   4       1024.40        943.57      1500.37 o                         
  28   0   4      10976.50      13079.90       594.76 o                         
  30   0   4          5.04       -144.45       391.86 o                         
  32   0   4       4150.09       4075.76       469.21 o                         
  34   0   4       1777.41       1910.35       541.29 o                         
  36   0   4         88.08        937.07       628.61 o                         
 -39   1   4       2326.01       4614.34       471.83 o                         
 -37   1   4        218.47        -78.02       319.05 o                         
 -35   1   4        204.40        524.07       313.84 o                         
 -33   1   4       1666.64       2194.55       271.15 o                         
 -31   1   4       1377.07       2509.39       437.78 o                         
 -29   1   4       8702.88      11785.91       856.73 o                         
 -27   1   4       3749.04       7119.63       655.09 o                         
 -25   1   4        453.85       2589.94       332.66 o                         
 -23   1   4       6425.92       6157.58       206.86 o                         
 -21   1   4       3134.55       3580.84       186.31 o                         
 -19   1   4         32.73        -49.65       123.02 o                         
 -17   1   4      24980.07      20795.28       298.77 o                         
 -15   1   4      12768.98       6163.98       297.48 o                         
 -13   1   4        547.60        313.95       103.72 o                         
 -11   1   4         10.09        821.60        86.18 o                         
  -9   1   4        417.51        569.99        91.95 o                         
  -7   1   4       4165.96       4070.23        97.70 o                         
  -5   1   4      23084.26      21583.22       214.37 o                         
  -3   1   4       1551.66       2303.45       204.41 o                         
  -1   1   4      33493.60      41936.80       290.73 o                         
   1   1   4      11180.44      11725.30       105.36 o                         
   3   1   4      15126.88      14477.74       230.54 o                         
   5   1   4        671.26       1012.64       117.85 o                         
   7   1   4       3337.61       1942.13       120.47 o                         
   9   1   4      71314.32      70622.19       493.07 o                         
  11   1   4      14852.64      12245.00       204.82 o                         
  13   1   4      18688.76      12641.24      1113.29 o                         
  15   1   4       1090.50        486.81       165.66 o                         
  17   1   4        395.16        377.83       145.55 o                         
  19   1   4       3975.49       4540.40       452.83 o                         
  21   1   4          3.16        -98.09       188.81 o                         
  23   1   4       1210.39        511.86       227.38 o                         
  25   1   4       1209.56       1097.92       234.85 o                         
  27   1   4        207.61       -542.01       542.01 o                         
  29   1   4        395.50        162.20       283.31 o                         
  31   1   4       1838.27       1176.20       304.47 o                         
  33   1   4        361.36        491.72       343.34 o                         
  35   1   4       2354.09       6083.82      1275.10 o                         
  37   1   4        776.84        484.76       365.89 o                         
 -40   2   4        392.00       -198.74       324.33 o                         
 -38   2   4       8705.73       9476.52       513.46 o                         
 -36   2   4         36.35        143.03       312.85 o                         
 -34   2   4        496.21       1003.95       299.20 o                         
 -32   2   4       1245.76       1420.75       313.26 o                         
 -30   2   4       2834.75       4156.17       423.54 o                         
 -28   2   4       1326.41        252.48       226.79 o                         
 -26   2   4      14905.18      15503.79       413.63 o                         
 -24   2   4         76.96       -394.07       532.38 o                         
 -22   2   4      22957.36      24052.75       288.97 o                         
 -20   2   4       1943.91       1358.93       136.17 o                         
 -18   2   4       8933.04      12275.98       201.14 o                         
 -16   2   4     147372.02     155818.69      1015.37 o                         
 -14   2   4      31731.95      36697.90       730.59 o                         
 -12   2   4      35091.36      33522.44       270.17 o                         
 -10   2   4      21649.61      22152.77       183.20 o                         
  -8   2   4       6592.77       7681.69       102.59 o                         
  -6   2   4      31113.82      26184.67       205.18 o                         
  -4   2   4       2353.54       1280.74       162.83 o                         
  -2   2   4      79785.55      84281.54       400.63 o                         
   0   2   4      10974.35      10728.44       215.13 o                         
   2   2   4     177514.72     195399.02      1012.49 o                         
   4   2   4      21761.50      20446.69       163.77 o                         
   6   2   4       5811.89       7221.14       126.46 o                         
   8   2   4      98213.89     100534.66       743.04 o                         
  10   2   4        542.66        839.12       118.90 o                         
  12   2   4     239379.17     238012.73      1671.49 o                         
  14   2   4      12742.68      12702.33       694.36 o                         
  16   2   4       3189.23       3634.60       165.90 o                         
  18   2   4       4448.17       3457.86       209.15 o                         
  20   2   4      13514.06      13731.21       283.48 o                         
  22   2   4       6389.97       5775.30       590.41 o                         
  24   2   4      26220.43      28717.50       601.95 o                         
  26   2   4      27239.76      25013.12       703.72 o                         
  28   2   4      25187.74      25182.20       449.15 o                         
  30   2   4       3635.42       3528.89       351.05 o                         
  32   2   4        946.67        -71.76       429.77 o                         
  34   2   4       2825.89       2463.13       401.23 o                         
  36   2   4        225.39       -253.68       595.01 o                         
 -39   3   4         37.45       -342.73       342.73 o                         
 -37   3   4         99.50       2146.56      1096.76 o                         
 -35   3   4        540.17        503.11       303.44 o                         
 -33   3   4        299.12       -177.41       460.76 o                         
 -31   3   4       3505.70       4209.39       304.15 o                         
 -29   3   4       7801.94       9482.96       508.34 o                         
 -27   3   4        304.67       -275.62       275.62 o                         
 -25   3   4      12072.07      11101.73       551.57 o                         
 -23   3   4       5923.09       5677.54       418.06 o                         
 -21   3   4      35767.73      37739.37       378.01 o                         
 -19   3   4       5130.58       5579.14       178.26 o                         
 -17   3   4        910.18       1482.39       145.75 o                         
 -15   3   4      64991.36      59219.61       648.08 o                         
 -13   3   4      62408.84      69511.90      1309.17 o                         
 -11   3   4      31042.62      24939.76       277.83 o                         
  -9   3   4        504.98        468.66       110.58 o                         
  -7   3   4      17845.46      15958.91       166.47 o                         
  -5   3   4      12402.01      15233.32       202.77 o                         
  -3   3   4      89274.65      87047.81       422.23 o                         
  -1   3   4       6534.42       6619.69        78.63 o                         
   1   3   4        426.98       1213.98        49.68 o                         
   3   3   4      10698.62       9221.15       140.04 o                         
   5   3   4      16150.88      19324.53       160.17 o                         
   7   3   4      48544.01      47725.04       299.58 o                         
   9   3   4        540.48        348.76       204.57 o                         
  11   3   4       2543.32       3347.12       357.10 o                         
  13   3   4      27900.11      28121.74       407.34 o                         
  15   3   4      24044.11      25054.43       299.75 o                         
  17   3   4       9413.97       8722.93       441.99 o                         
  19   3   4       6783.31       6912.86       213.66 o                         
  21   3   4       4473.40       3523.59       720.65 o                         
  23   3   4         23.54          5.77       276.22 o                         
  25   3   4       1097.30       3582.43       665.72 o                         
  27   3   4      13447.17      13709.57       337.53 o                         
  29   3   4       1083.09       1517.93       297.54 o                         
  31   3   4       1458.31       1805.96       284.69 o                         
  33   3   4        529.99        457.48       304.54 o                         
  35   3   4        525.31       3201.56      1341.82 o                         
 -38   4   4       2839.09       2298.50       457.87 o                         
 -36   4   4        786.46       1770.38       692.47 o                         
 -34   4   4        205.98        216.49       264.55 o                         
 -32   4   4        245.21       -226.85       284.48 o                         
 -30   4   4       2250.41       2031.99       265.06 o                         
 -28   4   4        965.62       1160.63       255.36 o                         
 -26   4   4       8895.67       7986.70       412.54 o                         
 -24   4   4       8307.03       8234.52      1039.28 o                         
 -22   4   4        553.54       1874.65       642.83 o                         
 -20   4   4      12933.81      12244.70       227.12 o                         
 -18   4   4       8294.60       8296.61       216.99 o                         
 -16   4   4      61160.98      58696.68       470.84 o                         
 -14   4   4      51268.75      45235.96       753.07 o                         
 -12   4   4       2442.88       1331.71       142.35 o                         
 -10   4   4      17379.82      21465.88       824.33 o                         
  -8   4   4       8258.98       7524.28       143.15 o                         
  -6   4   4      49055.06      50230.19       320.25 o                         
  -4   4   4       9244.03      10089.89       108.46 o                         
  -2   4   4       7772.92       8758.13       146.58 o                         
   0   4   4      70843.53      71609.85       361.81 o                         
   2   4   4       5358.45       8721.40        99.76 o                         
   4   4   4       1543.02       1917.46       132.61 o                         
   6   4   4      57744.51      55676.52       643.48 o                         
   8   4   4      24177.30      25619.16       507.38 o                         
  10   4   4       1293.16       2050.07       319.79 o                         
  12   4   4      32399.04      31297.66       296.14 o                         
  14   4   4      22143.60      20874.36       300.99 o                         
  16   4   4       7315.08       7089.32       222.35 o                         
  18   4   4        268.91        149.69       148.90 o                         
  20   4   4      11609.75      10092.37       285.13 o                         
  22   4   4        807.70       -164.26       293.65 o                         
  24   4   4      20564.88      19429.23      1213.64 o                         
  26   4   4      12103.47      11443.03       330.85 o                         
  28   4   4       9029.25       7479.34       359.80 o                         
  30   4   4        387.95        113.48       312.10 o                         
  32   4   4       1040.88       1016.00       368.38 o                         
  34   4   4        333.73        507.24       490.85 o                         
 -37   5   4        326.19       -361.87       491.06 o                         
 -35   5   4       1167.86       3026.25       948.72 o                         
 -33   5   4          2.07        -15.48       270.79 o                         
 -31   5   4       1953.95       2386.50       285.08 o                         
 -29   5   4       4498.71       4758.87       333.58 o                         
 -27   5   4       1785.25       2348.96       274.95 o                         
 -25   5   4      16440.06      17673.75       330.72 o                         
 -23   5   4       1289.91       1769.66       409.45 o                         
 -21   5   4      10861.10      10043.60       360.71 o                         
 -19   5   4       3364.50       3760.46       242.11 o                         
 -17   5   4      14461.92      13102.72       259.62 o                         
 -15   5   4       7655.94       7041.40       207.44 o                         
 -13   5   4     100578.89     110326.97       740.47 o                         
 -11   5   4      46687.19      42369.85       359.54 o                         
  -9   5   4          3.57         -0.38        84.79 o                         
  -7   5   4          4.15        -74.02        90.12 o                         
  -5   5   4      32278.35      29570.42       199.47 o                         
  -3   5   4      21974.52      24160.80       171.68 o                         
  -1   5   4       4635.36       4306.11        71.10 o                         
   1   5   4      11663.46      14413.50       156.36 o                         
   3   5   4       4869.54       3935.03        88.30 o                         
   5   5   4       5841.39       5297.04       109.56 o                         
   7   5   4      27979.50      25824.70       246.07 o                         
   9   5   4      14012.98      13889.00       207.02 o                         
  11   5   4      23158.76      24972.08       247.30 o                         
  13   5   4      30107.97      30944.03       363.48 o                         
  15   5   4        426.69        345.17       132.57 o                         
  17   5   4      14758.77      14529.89       322.96 o                         
  19   5   4      14625.10      13358.19       353.78 o                         
  21   5   4      12750.59      13944.22       297.30 o                         
  23   5   4         91.73        246.12       232.75 o                         
  25   5   4      10367.19      10900.89       315.79 o                         
  27   5   4      13654.72      13490.35       348.97 o                         
  29   5   4       7934.50       8790.10       378.82 o                         
  31   5   4        250.14        204.72       277.52 o                         
  33   5   4       1026.70       1698.61       603.56 o                         
 -36   6   4       1709.79       1815.43       413.35 o                         
 -34   6   4       2688.12       3510.82       682.05 o                         
 -32   6   4       3312.11       3532.90       305.43 o                         
 -30   6   4       3443.88       3718.79       297.64 o                         
 -28   6   4       2716.57       2916.44       220.52 o                         
 -26   6   4       2952.55       2975.62       218.74 o                         
 -24   6   4       1522.71       1151.14       215.40 o                         
 -22   6   4       7311.19       8405.75       223.72 o                         
 -20   6   4      23293.43      22428.35       305.30 o                         
 -18   6   4       6828.12       7617.80       245.28 o                         
 -16   6   4      12065.36      13968.19       222.20 o                         
 -14   6   4       5311.03       5441.44       156.02 o                         
 -12   6   4       8073.96       9724.01       160.60 o                         
 -10   6   4       4665.40       5913.88       160.67 o                         
  -8   6   4      15171.43      18461.80       177.96 o                         
  -6   6   4      57614.91      57032.83       351.87 o                         
  -4   6   4      10574.42      13386.64       141.50 o                         
  -2   6   4         49.73         65.69        94.85 o                         
   0   6   4      81204.76      75364.90       443.46 o                         
   2   6   4        116.79        859.60        89.35 o                         
   4   6   4      13183.07      12233.96       150.14 o                         
   6   6   4       5119.44       4511.44       119.47 o                         
   8   6   4      36546.18      33919.09       288.43 o                         
  10   6   4      42196.14      44868.14       400.03 o                         
  12   6   4      29755.91      30112.87       360.61 o                         
  14   6   4        733.16       1178.53       165.14 o                         
  16   6   4       4993.94       5351.17       182.39 o                         
  18   6   4       4582.08       4880.44       191.04 o                         
  20   6   4       1642.57       2212.36       308.81 o                         
  22   6   4       3689.68       3715.27       215.71 o                         
  24   6   4        231.67         -7.88       194.43 o                         
  26   6   4        438.01        541.10       246.04 o                         
  28   6   4        188.91         74.83       225.12 o                         
  30   6   4       3036.01       3332.26       450.93 o                         
  32   6   4       2236.23       1900.76       286.64 o                         
 -33   7   4       6843.42       7613.07       445.42 o                         
 -31   7   4       8049.19       7735.23       366.56 o                         
 -29   7   4      20019.87      21641.87       402.74 o                         
 -27   7   4        117.10         -3.77       187.31 o                         
 -25   7   4      17036.91      17262.16       341.69 o                         
 -23   7   4         39.08        266.66       211.98 o                         
 -21   7   4       1120.06       1229.24       195.28 o                         
 -19   7   4        577.55        734.82       145.20 o                         
 -17   7   4        619.92        851.53       164.66 o                         
 -15   7   4         84.25         87.21       128.68 o                         
 -13   7   4        150.23        288.11       115.26 o                         
 -11   7   4       7115.27       7897.22       133.33 o                         
  -9   7   4       1161.67       1280.07       115.94 o                         
  -7   7   4      12891.89      11772.55       145.23 o                         
  -5   7   4      32509.62      29625.44       225.65 o                         
  -3   7   4      21747.74      21128.41       194.39 o                         
  -1   7   4     154734.80     145794.25       838.85 o                         
   1   7   4      14084.50      15005.42       140.39 o                         
   3   7   4       6465.18       5150.85        94.83 o                         
   5   7   4       1796.37       1964.38       110.03 o                         
   7   7   4         20.59         52.50        98.81 o                         
   9   7   4      97892.53      93761.86       589.53 o                         
  11   7   4      11883.02      10803.90       196.27 o                         
  13   7   4      70299.43      63757.64       629.20 o                         
  15   7   4       9381.57       8596.58       276.61 o                         
  17   7   4        225.18        595.22       171.87 o                         
  19   7   4        243.34        301.29       187.55 o                         
  21   7   4       5990.90       5706.87       222.55 o                         
  23   7   4          6.07        223.79       241.51 o                         
  25   7   4        264.66        701.88       240.56 o                         
  27   7   4        838.90        659.19       220.43 o                         
  29   7   4       1809.79       2520.13       316.77 o                         
  31   7   4       1008.02        730.39       264.81 o                         
 -32   8   4        415.40         24.70       270.33 o                         
 -30   8   4       3230.66       3788.34       252.71 o                         
 -28   8   4        246.36         -7.61       186.36 o                         
 -26   8   4        245.39        221.44       231.95 o                         
 -24   8   4       1370.17       1408.16       266.20 o                         
 -22   8   4         19.39        -17.47       167.28 o                         
 -20   8   4        928.43        570.49       155.91 o                         
 -18   8   4        165.42        147.20       137.72 o                         
 -16   8   4       1114.29       1259.40       124.31 o                         
 -14   8   4       1881.60       1814.31       124.55 o                         
 -12   8   4       1319.09       2189.51       121.07 o                         
 -10   8   4       8639.46       8761.36       162.84 o                         
  -8   8   4      15509.22      16182.49       185.85 o                         
  -6   8   4       9414.14       7460.12       147.02 o                         
  -4   8   4       7214.87       7361.66       136.78 o                         
  -2   8   4       4019.00       3249.23       131.31 o                         
   0   8   4       4770.69       3767.25       148.15 o                         
   2   8   4         92.98        -11.64        92.27 o                         
   4   8   4       1050.97       1142.75       123.69 o                         
   6   8   4        927.10       1470.08       126.18 o                         
   8   8   4      11272.17      11093.40       155.75 o                         
  10   8   4        983.33       1612.56       121.95 o                         
  12   8   4       3818.64       4421.85       219.28 o                         
  14   8   4       7876.67       7758.07       170.29 o                         
  16   8   4       6132.17       6546.23       230.78 o                         
  18   8   4       2363.31       2665.66       214.57 o                         
  20   8   4       7769.14       6818.63       256.24 o                         
  22   8   4        107.30        227.63       261.88 o                         
  24   8   4        296.68        389.66       251.93 o                         
  26   8   4        708.05        584.91       326.98 o                         
  28   8   4       2141.00       2452.45       366.89 o                         
 -29   9   4        104.19        234.14       254.67 o                         
 -27   9   4        620.96        667.63       238.44 o                         
 -25   9   4       1811.07       1690.63       192.41 o                         
 -23   9   4       3856.74       4108.90       219.01 o                         
 -21   9   4         11.31         36.62       148.77 o                         
 -19   9   4       1319.88       1054.35       161.27 o                         
 -17   9   4      42983.95      42217.17       363.73 o                         
 -15   9   4       2329.96       2282.43       139.69 o                         
 -13   9   4      12170.38      12223.31       173.55 o                         
 -11   9   4       1927.67       1657.95       123.76 o                         
  -9   9   4        543.27        628.92       101.11 o                         
  -7   9   4        743.19        656.12        95.83 o                         
  -5   9   4       8226.09       7487.95       166.20 o                         
  -3   9   4      38525.15      38544.96       359.91 o                         
  -1   9   4      48505.41      44737.21       383.53 o                         
   1   9   4        394.55        321.70        92.25 o                         
   3   9   4       2487.54       1973.94       107.04 o                         
   5   9   4       2851.07       3907.56       125.50 o                         
   7   9   4      12260.98      13262.61       186.63 o                         
   9   9   4       2252.73       2511.50       129.38 o                         
  11   9   4       1822.04       2210.84       150.52 o                         
  13   9   4      10387.89       9571.75       205.52 o                         
  15   9   4        306.98        272.18       122.66 o                         
  17   9   4        186.67        220.26       149.81 o                         
  19   9   4        714.96        539.78       191.05 o                         
  21   9   4       7687.51       7999.03       308.41 o                         
  23   9   4       2173.49       2524.08       278.97 o                         
  25   9   4       4745.83       4406.53       291.48 o                         
  27   9   4       2325.00       2094.19       328.35 o                         
 -26  10   4       1607.47       1967.76       206.91 o                         
 -24  10   4       3242.80       3369.25       276.86 o                         
 -22  10   4       1399.86       1201.45       156.82 o                         
 -20  10   4        620.27        628.31       147.04 o                         
 -18  10   4       2380.34       2326.99       142.91 o                         
 -16  10   4         26.95        152.93       132.27 o                         
 -14  10   4       3491.78       3775.21       182.72 o                         
 -12  10   4      14152.47      14368.67       211.26 o                         
 -10  10   4       7107.55       6564.75       139.50 o                         
  -8  10   4       6545.05       6406.50       157.18 o                         
  -6  10   4       3528.83       3370.61       158.11 o                         
  -4  10   4          4.65        116.12       115.33 o                         
  -2  10   4       2950.47       3548.88       213.53 o                         
   0  10   4        668.63        644.43       159.45 o                         
   2  10   4        586.66        818.67       179.61 o                         
   4  10   4       4706.43       5070.57       157.79 o                         
   6  10   4         17.18         80.45       107.99 o                         
   8  10   4         85.56         44.66       132.78 o                         
  10  10   4        129.89        422.79       120.56 o                         
  12  10   4       1844.31       1853.58       147.98 o                         
  14  10   4        335.14        486.60       138.04 o                         
  16  10   4        624.77        713.36       149.60 o                         
  18  10   4       1020.45        808.47       153.24 o                         
  20  10   4       7205.63       7597.56       218.71 o                         
  22  10   4         13.15        -96.06       159.55 o                         
  24  10   4       3121.40       3626.92       263.23 o                         
 -23  11   4       3149.72       2927.18       191.39 o                         
 -21  11   4        351.12        714.99       210.14 o                         
 -19  11   4        404.70        589.60       169.16 o                         
 -17  11   4      11808.71      12153.27       229.60 o                         
 -15  11   4       6933.63       6561.78       217.37 o                         
 -13  11   4      22329.88      21487.18       252.89 o                         
 -11  11   4          0.46         54.28       142.71 o                         
  -9  11   4          1.50         77.40       137.18 o                         
  -7  11   4        146.02        233.77       109.74 o                         
  -5  11   4       1018.85       1764.04       169.87 o                         
  -3  11   4       3770.29       4396.40       157.03 o                         
  -1  11   4       3381.18       3610.32       232.49 o                         
   1  11   4        603.25        896.01       170.26 o                         
   3  11   4         19.36        -54.39       152.83 o                         
   5  11   4         70.57        198.61       127.99 o                         
   7  11   4        404.15        391.70       102.42 o                         
   9  11   4        373.03        610.71       126.79 o                         
  11  11   4       1787.70       1672.31       136.49 o                         
  13  11   4       1114.62        824.96       145.44 o                         
  15  11   4          3.84        -73.40       160.13 o                         
  17  11   4       1411.71       1460.16       190.49 o                         
  19  11   4        536.12        692.20       231.14 o                         
 -18  12   4       1916.11       1837.21       178.61 o                         
 -16  12   4        810.20       1021.21       158.12 o                         
 -14  12   4       7791.20       7032.70       185.16 o                         
 -12  12   4       3873.27       3808.72       253.59 o                         
 -10  12   4        572.97        514.45       142.95 o                         
  -8  12   4        492.47        522.17       138.10 o                         
  -6  12   4        504.09        203.99       159.42 o                         
  -4  12   4       3275.48       3450.82       215.82 o                         
  -2  12   4        925.82        912.81       196.01 o                         
   0  12   4        307.35        505.13       200.26 o                         
   2  12   4        192.62          1.99       200.41 o                         
   4  12   4         17.51        122.16       186.18 o                         
   6  12   4       6945.00       6873.27       251.67 o                         
   8  12   4       3293.13       3595.68       209.69 o                         
  10  12   4        184.34        149.35       180.06 o                         
  12  12   4        227.26        609.11       202.80 o                         
  14  12   4        450.07        600.82       194.63 o                         
  -9  13   4         49.96         79.82       178.82 o                         
  -7  13   4        187.96        319.32       164.04 o                         
  -5  13   4         95.30         27.79       156.25 o                         
  -3  13   4          7.96       -100.28       157.08 o                         
  -1  13   4       2082.54       1488.40       262.37 o                         
   1  13   4       1513.03       1797.57       225.98 o                         
   3  13   4      10236.72      10470.36       394.23 o                         
   5  13   4         42.09         28.31       245.02 o                         
 -39   1   5       4930.40       3493.87       482.66 o                         
 -37   1   5        524.48        520.45       307.12 o                         
 -35   1   5        584.20       2429.50       532.01 o                         
 -33   1   5      51960.05      51073.15       651.24 o                         
 -31   1   5       2239.98       2491.66       266.40 o                         
 -29   1   5        440.73       -338.87       338.87 o                         
 -27   1   5        558.48       2652.87       572.94 o                         
 -25   1   5        142.74       6235.07      1456.31 o                         
 -23   1   5     106060.69     105616.45       817.76 o                         
 -21   1   5       8371.33       8635.07       208.24 o                         
 -19   1   5      55195.66      52981.24       403.15 o                         
 -17   1   5        546.48        770.57       180.73 o                         
 -15   1   5       1779.07       -472.49       472.49 o                         
 -13   1   5       5685.27       4134.37       174.56 o                         
 -11   1   5        715.14       1358.89       104.13 o                         
  -9   1   5      72240.17      70029.95       623.10 o                         
  -7   1   5      25741.53      32357.29       236.48 o                         
  -5   1   5     156727.70     159734.23      1756.30 o                         
  -3   1   5    1653203.62    1747387.50     14367.47 o                         
  -1   1   5      66876.41      72961.20       479.18 o                         
   1   1   5     128018.72     132011.77       556.00 o                         
   3   1   5       5317.16       6070.45       166.25 o                         
   5   1   5        720.38        472.37        93.52 o                         
   7   1   5      12548.96      11630.14       188.49 o                         
   9   1   5     318955.66     298521.44      1887.92 o                         
  11   1   5       3608.82       3535.66       567.35 o                         
  13   1   5       4397.58       5460.79       185.71 o                         
  15   1   5       8713.65       7703.55       229.23 o                         
  17   1   5       2619.23       2321.10       183.69 o                         
  19   1   5      10074.29       9357.82       329.26 o                         
  21   1   5      11333.02      10515.80       539.00 o                         
  23   1   5       1585.14        722.73       678.02 o                         
  25   1   5        131.81       -313.65       313.65 o                         
  27   1   5      13075.99      13391.58       654.02 o                         
  29   1   5       5636.24       4542.44       312.11 o                         
  31   1   5      10084.71      10678.31       439.70 o                         
  33   1   5       2015.96       2530.28       340.72 o                         
  35   1   5         58.00       -451.16       451.16 o                         
  37   1   5        851.70       1415.28       705.62 o                         
 -40   2   5         43.82       -374.53       374.53 o                         
 -38   2   5        124.09       3504.84       716.02 o                         
 -36   2   5        505.09        554.35       283.17 o                         
 -34   2   5        221.89       -277.21       277.21 o                         
 -32   2   5        223.22         68.74       233.01 o                         
 -30   2   5        278.71        204.78       488.29 o                         
 -28   2   5       7416.12       6646.65       297.38 o                         
 -26   2   5       2314.61       2239.14       336.45 o                         
 -24   2   5       2020.28       -661.58       741.95 o                         
 -22   2   5       1814.48       1650.07       365.88 o                         
 -20   2   5      36007.96      35616.67       338.65 o                         
 -18   2   5       7313.86       7402.88       174.61 o                         
 -16   2   5       6657.95       7925.59       330.53 o                         
 -14   2   5      10639.40       7763.67       607.98 o                         
 -12   2   5      13681.17      17013.00       199.49 o                         
 -10   2   5      13454.16      11940.11       170.07 o                         
  -8   2   5       1430.17       1876.18        78.98 o                         
  -6   2   5      12564.82      12808.63       109.58 o                         
  -4   2   5     124668.97     132767.75       738.35 o                         
  -2   2   5        137.57        352.94       104.36 o                         
   0   2   5      10376.59      11088.38       186.96 o                         
   2   2   5      35437.80      36467.31       230.59 o                         
   4   2   5      30774.41      35098.41       246.62 o                         
   6   2   5      32295.96      30050.68       228.10 o                         
   8   2   5         76.86        543.63       119.62 o                         
  10   2   5      51325.65      42783.69       409.67 o                         
  12   2   5      21109.93      18470.43       234.70 o                         
  14   2   5       4840.32       4634.95       167.67 o                         
  16   2   5         18.13        101.80       160.63 o                         
  18   2   5       4137.75       3895.05       195.28 o                         
  20   2   5       7665.63       7543.51       324.98 o                         
  22   2   5       7095.83       7289.45       313.72 o                         
  24   2   5       1876.75       1685.00       269.60 o                         
  26   2   5      15027.31      13340.54       438.38 o                         
  28   2   5       4338.66       4292.37       382.40 o                         
  30   2   5       3197.28       2086.06       339.96 o                         
  32   2   5        124.60        287.72       275.19 o                         
  34   2   5       1090.40       3165.28      1192.65 o                         
  36   2   5          5.35       -528.61       528.61 o                         
 -39   3   5       1545.01        593.21       490.63 o                         
 -37   3   5        113.16       -112.02       356.13 o                         
 -35   3   5        576.88        542.58       278.38 o                         
 -33   3   5        301.96        352.50       255.96 o                         
 -31   3   5       1657.57       1552.81       284.10 o                         
 -29   3   5         35.90       -246.58       246.58 o                         
 -27   3   5       5166.63       5106.74       301.12 o                         
 -25   3   5        968.22        733.80       286.25 o                         
 -23   3   5      11940.66      12621.13       355.48 o                         
 -21   3   5      33017.66      33045.10       400.27 o                         
 -19   3   5      31206.69      31284.37       344.86 o                         
 -17   3   5       8963.49       9349.17       190.38 o                         
 -15   3   5      64374.34      68752.48      1065.68 o                         
 -13   3   5     112456.26     106658.59      1003.93 o                         
 -11   3   5     185246.80     181437.53      1112.81 o                         
  -9   3   5     271471.88     290946.66      2180.04 o                         
  -7   3   5     248222.00     240803.05      1289.97 o                         
  -5   3   5      16165.33      13579.52       320.69 o                         
  -3   3   5     290886.62     288200.53      1821.64 o                         
  -1   3   5        162.68        486.73       133.88 o                         
   1   3   5         47.24        208.82        42.78 o                         
   3   3   5        336.76       2357.83        79.69 o                         
   5   3   5      44755.22      54703.45       343.53 o                         
   7   3   5       7841.75       7218.46       131.36 o                         
   9   3   5      26667.62      31725.42       664.07 o                         
  11   3   5       4466.47       3734.88       299.91 o                         
  13   3   5        820.86       1144.44       125.23 o                         
  15   3   5        235.30         21.69       164.52 o                         
  17   3   5      33161.62      32224.41       330.02 o                         
  19   3   5      25213.57      27062.76       319.57 o                         
  21   3   5      54498.36      52567.85       550.89 o                         
  23   3   5       1946.40       1822.94       224.49 o                         
  25   3   5       4105.73       3229.62       749.71 o                         
  27   3   5      10595.84       9964.43       337.68 o                         
  29   3   5       2842.04       2702.14       295.78 o                         
  31   3   5       6882.70       5676.99       431.80 o                         
  33   3   5        554.01       -411.11       411.11 o                         
  35   3   5       2010.03       1846.42       472.17 o                         
 -38   4   5        813.73        664.60       324.09 o                         
 -36   4   5        585.72        135.89       454.27 o                         
 -34   4   5       1349.37       1873.53       408.43 o                         
 -32   4   5        330.16        443.44       229.18 o                         
 -30   4   5         11.54        -45.75       201.64 o                         
 -28   4   5      22247.25      23773.08       830.44 o                         
 -26   4   5       8469.93       7193.91       389.91 o                         
 -24   4   5       7607.19       8057.77       285.03 o                         
 -22   4   5      21718.22      21871.54       536.24 o                         
 -20   4   5      55502.07      59955.86       494.29 o                         
 -18   4   5       2377.36       3330.22       161.68 o                         
 -16   4   5      65563.81      70098.75       509.65 o                         
 -14   4   5      42767.31      37194.46       514.38 o                         
 -12   4   5       3093.64       3584.14       177.23 o                         
 -10   4   5       8393.00       8168.43       613.29 o                         
  -8   4   5      48117.79      51951.66       389.07 o                         
  -6   4   5      96416.63      91255.46       459.25 o                         
  -4   4   5       6328.18       6343.61        95.05 o                         
  -2   4   5        594.68        344.69        50.78 o                         
   0   4   5          7.27        324.83        85.87 o                         
   2   4   5       1744.39       2987.76        74.72 o                         
   4   4   5       6277.77       5357.76       143.60 o                         
   6   4   5       5671.40       5640.79       236.19 o                         
   8   4   5       8404.17       9123.60       337.22 o                         
  10   4   5       9930.23      11242.68       163.06 o                         
  12   4   5       1397.64       1534.16       144.75 o                         
  14   4   5       2086.51       1829.39       167.55 o                         
  16   4   5      14189.34      12518.10       253.18 o                         
  18   4   5       1011.93        578.63       187.20 o                         
  20   4   5      35591.90      36813.07       493.16 o                         
  22   4   5      20072.60      22186.75       472.48 o                         
  24   4   5       2995.11       2647.54       679.60 o                         
  26   4   5        778.57        769.52       275.63 o                         
  28   4   5        386.16        564.61       288.58 o                         
  30   4   5      10324.48      10409.68       378.17 o                         
  32   4   5       4147.20       3837.05       342.78 o                         
  34   4   5      11373.36      11824.83       492.99 o                         
 -37   5   5       1679.40       1829.75       336.15 o                         
 -35   5   5       3867.20       4364.39       535.89 o                         
 -33   5   5       2126.07       2122.93       297.10 o                         
 -31   5   5         22.92       -143.71       235.70 o                         
 -29   5   5      17088.36      16760.84       328.23 o                         
 -27   5   5       6471.26       7531.15       329.84 o                         
 -25   5   5       3627.81       4291.65       973.26 o                         
 -23   5   5      27974.27      29365.05       597.70 o                         
 -21   5   5      13098.19      13336.63       376.10 o                         
 -19   5   5        804.55        971.46       137.27 o                         
 -17   5   5       6253.34       5939.00       167.96 o                         
 -15   5   5      51413.67      56982.48       652.01 o                         
 -13   5   5      17692.54      18323.39       213.42 o                         
 -11   5   5      19381.00      21535.03       242.73 o                         
  -9   5   5     106393.70     102735.62       592.16 o                         
  -7   5   5      16301.74      20046.23       170.14 o                         
  -5   5   5        524.03        568.96        84.42 o                         
  -3   5   5       5899.62       7841.16       135.24 o                         
  -1   5   5        175.14        192.78        59.36 o                         
   1   5   5        176.67         76.50        68.69 o                         
   3   5   5      11068.56      10294.43       104.19 o                         
   5   5   5      20874.55      23445.73       200.12 o                         
   7   5   5        421.70        447.03       135.69 o                         
   9   5   5      45782.61      42421.85       366.20 o                         
  11   5   5        190.70        416.17       118.58 o                         
  13   5   5         16.73        353.70       136.92 o                         
  15   5   5         37.67         96.92       154.94 o                         
  17   5   5       7112.51       6443.59       209.58 o                         
  19   5   5       4364.94       5167.15       524.93 o                         
  21   5   5       9670.48       9390.86       767.75 o                         
  23   5   5       1627.18       1354.67       232.50 o                         
  25   5   5       7956.68       8408.07       297.26 o                         
  27   5   5       4512.59       4553.99       315.39 o                         
  29   5   5       3043.54       3476.39       333.75 o                         
  31   5   5       3621.36       3106.75       372.06 o                         
  33   5   5        505.32        793.41       418.75 o                         
 -36   6   5       1075.02       1300.05       320.26 o                         
 -34   6   5       2748.94       2984.82       522.46 o                         
 -32   6   5      15335.46      15152.09       370.46 o                         
 -30   6   5       1588.50       1684.87       321.69 o                         
 -28   6   5      13930.46      13165.30       379.83 o                         
 -26   6   5        505.82        723.49       205.73 o                         
 -24   6   5       1176.56       1179.23       247.54 o                         
 -22   6   5        331.33        461.38       169.92 o                         
 -20   6   5      16105.07      16169.85       262.81 o                         
 -18   6   5       3535.11       3855.70       152.67 o                         
 -16   6   5       2820.17       2791.90       150.20 o                         
 -14   6   5      34563.12      35329.54       352.93 o                         
 -12   6   5         94.84         47.12       120.42 o                         
 -10   6   5       1873.90       2546.12        96.48 o                         
  -8   6   5        111.18         84.40        80.42 o                         
  -6   6   5       1153.78        665.42        94.88 o                         
  -4   6   5       5337.75       5709.79       110.36 o                         
  -2   6   5        175.42        183.46        60.98 o                         
   0   6   5       3318.96       3139.22        70.62 o                         
   2   6   5       1294.88       1427.43        82.68 o                         
   4   6   5      15865.67      18187.35       167.38 o                         
   6   6   5      40585.27      36769.41       277.87 o                         
   8   6   5      55146.86      58322.34       388.81 o                         
  10   6   5      33460.41      31231.81       311.18 o                         
  12   6   5      14450.82      14158.73       279.56 o                         
  14   6   5        938.23       1859.39       216.02 o                         
  16   6   5      12684.29      13834.06       301.34 o                         
  18   6   5       8209.08       8438.51       213.98 o                         
  20   6   5         32.70         -4.94       313.58 o                         
  22   6   5      12474.30      12649.26       341.20 o                         
  24   6   5       1846.01       1702.54       211.73 o                         
  26   6   5         60.65        366.90       219.03 o                         
  28   6   5        359.40        484.74       230.96 o                         
  30   6   5       8092.77       9329.80       315.61 o                         
  32   6   5        197.56       -181.79       326.95 o                         
 -35   7   5      10705.97      10759.41       389.89 o                         
 -33   7   5        366.57        399.97       457.19 o                         
 -31   7   5        481.90        234.51       236.23 o                         
 -29   7   5        639.74        447.83       249.16 o                         
 -27   7   5         53.08        139.12       175.77 o                         
 -25   7   5       2877.93       2855.62       227.58 o                         
 -23   7   5      10431.94      10840.24       261.01 o                         
 -21   7   5       1728.69       1653.47       161.78 o                         
 -19   7   5        967.48        566.46       185.55 o                         
 -17   7   5         36.02        184.64       111.34 o                         
 -15   7   5       8559.30       8265.32       187.60 o                         
 -13   7   5       1343.93        986.14       151.25 o                         
 -11   7   5       4096.96       4843.11       107.80 o                         
  -9   7   5          5.34        430.76        87.68 o                         
  -7   7   5        609.50       1059.47        79.83 o                         
  -5   7   5      43101.72      41901.05       277.47 o                         
  -3   7   5        386.04        235.65        94.73 o                         
  -1   7   5        221.49        217.89        98.01 o                         
   1   7   5       1496.35       1581.53        97.11 o                         
   3   7   5          5.82        -52.83        79.42 o                         
   5   7   5       3026.33       3765.42       114.28 o                         
   7   7   5      13066.42      11662.51       176.45 o                         
   9   7   5      24351.82      23877.42       254.81 o                         
  11   7   5      17386.12      16027.64       185.75 o                         
  13   7   5       4550.86       3936.70       212.33 o                         
  15   7   5         44.17        -44.26       166.33 o                         
  17   7   5       2300.28       2533.22       344.19 o                         
  19   7   5       5363.50       5692.18       265.99 o                         
  21   7   5       3392.63       3114.23       223.16 o                         
  23   7   5        633.77        472.34       212.50 o                         
  25   7   5        774.40        404.89       247.21 o                         
  27   7   5       7851.87       7245.12       307.39 o                         
  29   7   5       3241.91       3107.27       362.84 o                         
  31   7   5       3710.42       3346.22       320.05 o                         
 -32   8   5      17387.88      18433.85       421.99 o                         
 -30   8   5         28.59        211.97       218.83 o                         
 -28   8   5        446.27        230.87       176.46 o                         
 -26   8   5        861.05       1110.48       195.63 o                         
 -24   8   5         11.07         46.46       150.87 o                         
 -22   8   5       1454.46       1538.74       207.19 o                         
 -20   8   5      16522.33      18790.58       315.51 o                         
 -18   8   5       2857.86       1662.16       154.38 o                         
 -16   8   5       2113.16       1808.37       154.47 o                         
 -14   8   5        916.00       1282.77       131.07 o                         
 -12   8   5       1765.61       1883.42       119.09 o                         
 -10   8   5        204.34        418.92       117.32 o                         
  -8   8   5       5805.22       6405.05       127.23 o                         
  -6   8   5        312.86        927.29       102.22 o                         
  -4   8   5      22429.47      19036.40       175.61 o                         
  -2   8   5      33679.26      33660.66       318.63 o                         
   0   8   5       3310.76       3122.74       159.58 o                         
   2   8   5       1874.29       1866.18        98.71 o                         
   4   8   5       2127.64       2154.72       106.29 o                         
   6   8   5       6315.62       7358.31       153.04 o                         
   8   8   5       2799.28       3274.32       116.99 o                         
  10   8   5       6925.15       8336.63       148.54 o                         
  12   8   5       1385.17       1337.72       141.55 o                         
  14   8   5       1123.56        890.83       153.62 o                         
  16   8   5       9685.42       9072.37       204.16 o                         
  18   8   5      39693.31      42441.34       508.29 o                         
  20   8   5        194.74         18.64       192.07 o                         
  22   8   5       7191.64       6642.00       396.12 o                         
  24   8   5       1862.41       1768.42       253.25 o                         
  26   8   5        435.67        445.75       262.53 o                         
  28   8   5        394.81        124.71       341.34 o                         
 -29   9   5        800.50       1353.49       284.95 o                         
 -27   9   5         16.05         61.31       183.70 o                         
 -25   9   5       1903.25       1953.04       207.15 o                         
 -23   9   5        188.22        574.48       168.88 o                         
 -21   9   5         60.07        243.34       153.01 o                         
 -19   9   5        306.18        149.40       115.56 o                         
 -17   9   5       2321.83       2141.90       150.46 o                         
 -15   9   5         10.94         54.24       100.98 o                         
 -13   9   5        564.85        539.00       125.47 o                         
 -11   9   5       8842.96       8860.71       164.80 o                         
  -9   9   5        511.92        680.66       109.45 o                         
  -7   9   5        207.33        545.04        96.44 o                         
  -5   9   5       6432.81       7256.57       162.52 o                         
  -3   9   5        345.51        255.24       151.58 o                         
  -1   9   5        483.96        721.76       125.25 o                         
   1   9   5      18139.07      18161.53       247.78 o                         
   3   9   5        375.42        531.65       115.18 o                         
   5   9   5       3384.61       3329.16       105.32 o                         
   7   9   5      19502.25      19271.47       232.49 o                         
   9   9   5        153.13         -4.67        94.35 o                         
  11   9   5       6431.65       7375.90       182.28 o                         
  13   9   5      10618.01      10745.01       204.20 o                         
  15   9   5        808.65        961.40       148.32 o                         
  17   9   5      10384.61      10592.62       267.18 o                         
  19   9   5       3310.80       3563.01       217.41 o                         
  21   9   5         11.22        -70.61       260.27 o                         
  23   9   5       2141.14       2226.22       279.28 o                         
  25   9   5         79.19        559.91       443.96 o                         
 -26  10   5       2576.65       2361.11       209.25 o                         
 -24  10   5        562.15       1069.31       187.83 o                         
 -22  10   5         28.75        -57.13       133.30 o                         
 -20  10   5      10771.55      10861.32       245.88 o                         
 -18  10   5        337.24        189.03       158.24 o                         
 -16  10   5      24584.72      23121.13       293.06 o                         
 -14  10   5         11.15         14.48       108.35 o                         
 -12  10   5         62.82         -0.31       115.49 o                         
 -10  10   5       1446.44       1558.97       143.55 o                         
  -8  10   5      31478.71      32887.16       333.07 o                         
  -6  10   5       2119.68       2428.95       133.51 o                         
  -4  10   5      22584.14      21183.38       266.36 o                         
  -2  10   5       9227.00       9426.88       238.87 o                         
   0  10   5        236.75        349.52       155.55 o                         
   2  10   5       2949.97       3162.71       170.32 o                         
   4  10   5         56.05         97.30       109.08 o                         
   6  10   5       3057.34       3184.31       143.89 o                         
   8  10   5       1070.88        986.25       137.73 o                         
  10  10   5         37.02         -0.53       119.77 o                         
  12  10   5         97.09        107.59       128.03 o                         
  14  10   5        118.00         57.29       110.22 o                         
  16  10   5         76.80        243.50       143.14 o                         
  18  10   5       8392.91       8555.39       200.15 o                         
  20  10   5          0.36         38.04       193.30 o                         
  22  10   5       9356.19       9426.56       246.70 o                         
 -23  11   5        310.45        329.31       172.27 o                         
 -21  11   5       3679.79       3480.22       189.08 o                         
 -19  11   5        307.35        329.43       142.14 o                         
 -17  11   5       9723.23      10051.62       208.34 o                         
 -15  11   5        390.97        444.19       128.15 o                         
 -13  11   5        485.06        561.92       125.19 o                         
 -11  11   5         14.95        165.22       143.04 o                         
  -9  11   5       4449.96       4209.47       194.97 o                         
  -7  11   5      14530.26      14422.63       202.99 o                         
  -5  11   5       3807.07       3658.18       183.51 o                         
  -3  11   5       1483.59       1783.78       144.63 o                         
  -1  11   5         44.87        167.91       177.38 o                         
   1  11   5         76.38        141.74       148.54 o                         
   3  11   5         50.74        186.34       158.99 o                         
   5  11   5       2681.62       2861.59       265.08 o                         
   7  11   5       2571.73       2447.52       142.77 o                         
   9  11   5        183.35        200.60       126.10 o                         
  11  11   5        626.58        761.40       141.81 o                         
  13  11   5        390.72        669.08       148.91 o                         
  15  11   5          7.87        186.51       195.70 o                         
  17  11   5        334.43        570.16       220.93 o                         
  19  11   5         34.52         47.97       202.37 o                         
 -18  12   5        342.69        309.39       141.81 o                         
 -16  12   5         70.55        224.06       147.89 o                         
 -14  12   5       1036.04        931.14       182.72 o                         
 -12  12   5         82.03       -136.51       136.51 o                         
 -10  12   5        187.03        219.50       143.28 o                         
  -8  12   5       7374.91       7201.69       216.77 o                         
  -6  12   5        802.35        896.48       158.11 o                         
  -4  12   5      13179.09      12018.93       261.07 o                         
  -2  12   5        552.37        450.23       197.99 o                         
   0  12   5      11090.98      11431.19       297.68 o                         
   2  12   5        612.28        535.78       207.61 o                         
   4  12   5        286.73        152.93       280.09 o                         
   6  12   5       9689.76       9461.22       271.48 o                         
   8  12   5        141.35        417.41       340.75 o                         
  10  12   5       3358.75       3217.24       217.69 o                         
  12  12   5        346.74        313.60       168.51 o                         
  14  12   5        604.03        387.78       192.61 o                         
  -9  13   5       3596.86       3819.66       211.46 o                         
  -7  13   5       1265.65       1175.52       237.35 o                         
  -5  13   5          2.12         70.14       202.53 o                         
  -3  13   5        136.01        186.51       164.57 o                         
  -1  13   5        458.46        410.26       206.24 o                         
   1  13   5       1061.36       1520.18       209.53 o                         
   3  13   5        960.48       1182.60       285.27 o                         
   5  13   5       8592.48       8076.96       294.42 o                         
 -40   0   6        577.01        373.17       560.72 o                         
 -38   0   6       5660.93       4777.35       506.76 o                         
 -36   0   6      21226.51      23022.20       732.78 o                         
 -34   0   6       1506.97        471.02       421.08 o                         
 -32   0   6      48450.01      46165.55       859.31 o                         
 -30   0   6        424.43       1943.98       778.00 o                         
 -28   0   6      17670.50      16399.61       563.02 o                         
 -26   0   6      22998.81      18383.30       838.00 o                         
 -24   0   6      18857.05      15594.67       400.55 o                         
 -22   0   6      51809.12      47856.10       572.78 o                         
 -20   0   6      21997.05      18451.73       309.26 o                         
 -18   0   6      49907.39      49914.94       627.32 o                         
 -16   0   6     183733.67     171040.75      1769.25 o                         
 -14   0   6         19.33       2183.16       178.34 o                         
 -12   0   6       2610.02       2084.00       127.96 o                         
 -10   0   6      58173.22      48955.67       467.83 o                         
  -8   0   6      77114.34      82619.66       747.45 o                         
  -6   0   6     107452.39     118539.08       972.47 o                         
  -4   0   6       2163.75       1193.33       131.80 o                         
  -2   0   6       7331.27      11644.78       169.30 o                         
   0   0   6      13608.69      19167.02       213.21 o                         
   2   0   6      66479.45      63794.70       570.48 o                         
   4   0   6     178835.83     202934.02      1717.45 o                         
   6   0   6      99783.75      86937.38       743.55 o                         
   8   0   6      42446.91      39000.55       412.42 o                         
  10   0   6       2519.85       6413.90       206.29 o                         
  12   0   6      43169.08      28657.71       415.69 o                         
  14   0   6      39735.48      44920.41       579.48 o                         
  16   0   6      56563.56      48708.98       572.67 o                         
  18   0   6     156615.98     160372.64      1577.58 o                         
  20   0   6      58261.80      56239.77      1169.09 o                         
  22   0   6        774.03        678.59       270.44 o                         
  24   0   6      19533.38      21860.52       577.78 o                         
  26   0   6       4786.77       3090.44      2171.81 o                         
  28   0   6         90.29        -42.11       319.23 o                         
  30   0   6       3555.99       3155.76       496.91 o                         
  32   0   6      16864.46      15575.95       678.30 o                         
  34   0   6          1.27       2627.51      1550.28 o                         
  36   0   6       9527.87       9794.60       957.71 o                         
 -41   1   6        786.40        517.84       365.68 o                         
 -39   1   6        168.47       -430.90       430.90 o                         
 -37   1   6       1735.03       1990.73       349.27 o                         
 -35   1   6         89.53        880.67       301.89 o                         
 -33   1   6       2754.72       3048.33       315.31 o                         
 -31   1   6        514.49       1663.28       529.77 o                         
 -29   1   6         23.86       -444.92       444.92 o                         
 -27   1   6      11877.46      11044.06       289.69 o                         
 -25   1   6        663.78        722.72       485.20 o                         
 -23   1   6       7605.73       7094.86       241.23 o                         
 -21   1   6        223.17        530.11       127.16 o                         
 -19   1   6         82.21        270.56       137.08 o                         
 -17   1   6          5.34       -118.34       118.34 o                         
 -15   1   6       1756.52       1960.48       500.55 o                         
 -13   1   6      28939.57      25525.87       239.39 o                         
 -11   1   6        568.53        682.66       101.45 o                         
  -9   1   6      20348.20      14371.04       151.80 o                         
  -7   1   6       6074.09       6787.49        98.38 o                         
  -5   1   6        919.50       2451.94       124.84 o                         
  -3   1   6       7669.64       8881.86       144.55 o                         
  -1   1   6       8588.71       7059.23        77.45 o                         
   1   1   6         52.94        171.95        86.31 o                         
   3   1   6       9411.69       9025.48       142.56 o                         
   5   1   6      68051.23      62041.44       356.37 o                         
   7   1   6     106592.40      99713.14       640.72 o                         
   9   1   6      46796.85      42018.91       318.61 o                         
  11   1   6        465.09       6202.28       517.80 o                         
  13   1   6          1.53       1483.08       343.56 o                         
  15   1   6       8552.15       7849.96       195.37 o                         
  17   1   6       2974.74       3412.08       169.54 o                         
  19   1   6       2907.92       2991.63       211.96 o                         
  21   1   6       4542.18       5667.90       846.16 o                         
  23   1   6        257.05       3205.11       675.98 o                         
  25   1   6         22.09       4200.10       768.30 o                         
  27   1   6       1804.53       3033.11       439.03 o                         
  29   1   6        179.79        258.22       270.08 o                         
  31   1   6       2575.02       2763.71       377.02 o                         
  33   1   6        561.78        365.18       317.78 o                         
  35   1   6         75.63       3089.69      1278.10 o                         
 -40   2   6       4331.37       3394.11       480.31 o                         
 -38   2   6          1.22       1385.31       735.99 o                         
 -36   2   6       6708.37       6653.34       352.24 o                         
 -34   2   6       1851.69       2040.15       287.71 o                         
 -32   2   6      16799.52      16894.30       395.45 o                         
 -30   2   6       7696.84       6690.85       714.35 o                         
 -28   2   6       1965.79       1334.29       224.42 o                         
 -26   2   6         31.35       -153.06       165.74 o                         
 -24   2   6       3240.47       2239.27       420.50 o                         
 -22   2   6      25283.25      26191.82       382.38 o                         
 -20   2   6      63944.15      67847.71       537.76 o                         
 -18   2   6      57643.52      54706.23       477.02 o                         
 -16   2   6      62577.11      56341.91       926.90 o                         
 -14   2   6         35.38       1809.62       272.09 o                         
 -12   2   6      31159.71      29728.97       240.20 o                         
 -10   2   6     195846.72     199753.25      1186.99 o                         
  -8   2   6     226520.17     211378.73      1211.03 o                         
  -6   2   6      39844.84      34332.30       196.57 o                         
  -4   2   6       1022.65         75.46        51.11 o                         
  -2   2   6        236.45        520.49        30.21 o                         
   0   2   6      21647.68      24769.55       177.94 o                         
   2   2   6      14352.42      14777.29       130.73 o                         
   4   2   6      13866.26      18310.42       171.29 o                         
   6   2   6      49421.28      50027.88       322.18 o                         
   8   2   6       3963.77       2847.15       133.38 o                         
  10   2   6       5953.86      10436.49       332.31 o                         
  12   2   6       1982.62       1669.14       395.87 o                         
  14   2   6       2714.20       2528.37       153.95 o                         
  16   2   6       2831.44       2866.60       184.67 o                         
  18   2   6      14082.71      16656.10       252.69 o                         
  20   2   6       8342.84       9204.84      1447.06 o                         
  22   2   6       1860.30       2205.98       223.91 o                         
  24   2   6      25516.19      28133.88       918.72 o                         
  26   2   6      14601.26      15361.46       399.95 o                         
  28   2   6       8097.85       8761.90       375.95 o                         
  30   2   6       1218.63       1320.65       314.30 o                         
  32   2   6      22770.35      21877.87       531.90 o                         
  34   2   6         43.79       -504.66       504.66 o                         
  36   2   6       2457.23       1965.60       579.40 o                         
 -39   3   6       5870.75       5938.21       406.93 o                         
 -37   3   6        322.84       -312.73       488.62 o                         
 -35   3   6       1112.15       1232.50       413.58 o                         
 -33   3   6         28.38        213.88       228.74 o                         
 -31   3   6        441.04        255.16       221.84 o                         
 -29   3   6        668.60       -661.53       661.53 o                         
 -27   3   6        212.22        625.65       193.15 o                         
 -25   3   6        762.37       -117.96       202.82 o                         
 -23   3   6       9159.38       8481.16       205.99 o                         
 -21   3   6      28604.51      28485.83       313.98 o                         
 -19   3   6       1180.48        773.10       139.84 o                         
 -17   3   6      63265.53      61502.20       493.28 o                         
 -15   3   6      19791.34      18669.65       902.08 o                         
 -13   3   6         94.38        -78.27       359.96 o                         
 -11   3   6     113427.92     103926.28       671.46 o                         
  -9   3   6      16081.68      15802.51       173.76 o                         
  -7   3   6      48784.70      41859.72       301.37 o                         
  -5   3   6      31460.46      30991.39       195.33 o                         
  -3   3   6       3972.91       5793.00        86.12 o                         
  -1   3   6         60.92        289.36        61.59 o                         
   1   3   6      65748.23      63214.14       473.45 o                         
   3   3   6       8997.11      10203.90       151.02 o                         
   5   3   6      18475.48      16629.17       161.16 o                         
   7   3   6      69922.27      66874.05       567.24 o                         
   9   3   6       1822.22       2258.05       157.89 o                         
  11   3   6          4.47       1019.19       312.28 o                         
  13   3   6        214.52        293.90       128.18 o                         
  15   3   6         24.00          5.07       170.21 o                         
  17   3   6        433.87        422.82       174.37 o                         
  19   3   6         45.77        527.84       204.95 o                         
  21   3   6       1647.91        891.20       332.80 o                         
  23   3   6         90.22       -228.02       228.02 o                         
  25   3   6        149.73       1257.14       317.81 o                         
  27   3   6       4960.73       5750.88       337.12 o                         
  29   3   6       1775.21       1373.24       295.75 o                         
  31   3   6       3012.17       3276.82       360.63 o                         
  33   3   6       2787.71       5896.06      1138.64 o                         
  35   3   6       1275.69        909.63       335.85 o                         
 -38   4   6        799.46       1862.35       658.06 o                         
 -36   4   6        284.98        188.30       263.64 o                         
 -34   4   6        165.41       -211.69       226.61 o                         
 -32   4   6        564.45        633.09       238.82 o                         
 -30   4   6      13812.78      12663.40       296.21 o                         
 -28   4   6       2147.41       1635.40       563.80 o                         
 -26   4   6       1634.92        935.86       229.72 o                         
 -24   4   6      13599.85      12284.92       353.19 o                         
 -22   4   6       7086.64       6566.58       515.43 o                         
 -20   4   6      56414.32      58477.14       522.49 o                         
 -18   4   6        232.55        686.61       115.49 o                         
 -16   4   6       5298.50       6759.76       166.07 o                         
 -14   4   6      18181.70      20209.40       249.22 o                         
 -12   4   6        105.26        -20.70       158.03 o                         
 -10   4   6     164230.66     170048.64       972.63 o                         
  -8   4   6     133095.36     137741.97       863.11 o                         
  -6   4   6      87824.10      85875.59       477.86 o                         
  -4   4   6      22124.49      24644.20       166.66 o                         
  -2   4   6      17956.86      14420.61       112.88 o                         
   0   4   6      44472.49      51539.14       317.80 o                         
   2   4   6        881.69        518.97        81.52 o                         
   4   4   6       8322.56       6982.45       264.93 o                         
   6   4   6      11370.58      12852.43       273.38 o                         
   8   4   6        119.09        132.00       119.12 o                         
  10   4   6       4196.76       4975.58       158.61 o                         
  12   4   6      30249.55      28928.32       327.44 o                         
  14   4   6       6350.37       6474.07       202.62 o                         
  16   4   6       2326.28       2621.99       176.77 o                         
  18   4   6         53.70        836.84       512.44 o                         
  20   4   6      10531.19      11672.78      1121.10 o                         
  22   4   6       5591.59       4092.28       501.44 o                         
  24   4   6       8573.72       9103.54       357.60 o                         
  26   4   6       6667.48       7081.86       382.85 o                         
  28   4   6      13370.68      13498.46       413.36 o                         
  30   4   6        590.07        848.60       264.67 o                         
  32   4   6       6608.62       7769.43       516.32 o                         
  34   4   6        513.82        -68.58       336.60 o                         
 -37   5   6       1194.75       1412.15       582.62 o                         
 -35   5   6       3343.83       2735.46       437.82 o                         
 -33   5   6       1015.10        702.16       226.12 o                         
 -31   5   6       1019.49       1017.05       211.72 o                         
 -29   5   6        883.17       1077.55       241.53 o                         
 -27   5   6        430.16        313.35       217.34 o                         
 -25   5   6       6620.59       5732.22       630.32 o                         
 -23   5   6      19794.04      20037.82       895.14 o                         
 -21   5   6      10378.97       9994.81       225.60 o                         
 -19   5   6      12967.01      12761.95       225.33 o                         
 -17   5   6      26230.51      25063.48       302.36 o                         
 -15   5   6      29274.44      30995.38       302.14 o                         
 -13   5   6      15866.14      16737.52       197.35 o                         
 -11   5   6     235386.39     218243.94      1436.45 o                         
  -9   5   6      46259.52      47714.98       363.80 o                         
  -7   5   6      60587.05      57417.55       320.10 o                         
  -5   5   6      21315.65      23150.87       162.26 o                         
  -3   5   6      13420.08      12186.53       128.84 o                         
  -1   5   6       1801.11       1252.05        70.42 o                         
   1   5   6      45858.76      42398.16       245.48 o                         
   3   5   6      11265.95      12471.94       112.23 o                         
   5   5   6       3074.32       1911.03        91.86 o                         
   7   5   6      10153.81      10588.92       173.06 o                         
   9   5   6       7509.43       7937.40       177.25 o                         
  11   5   6       1321.50       1696.19       156.68 o                         
  13   5   6       1406.33       1539.11       150.44 o                         
  15   5   6         83.24         70.67       152.40 o                         
  17   5   6        625.01        603.53       184.64 o                         
  19   5   6        225.39          6.94       193.10 o                         
  21   5   6        187.31        389.75       196.82 o                         
  23   5   6       4924.67       5048.71       297.16 o                         
  25   5   6        369.59        188.26       228.79 o                         
  27   5   6       2618.95       2844.22       304.51 o                         
  29   5   6        485.13        514.67       250.78 o                         
  31   5   6      16190.12      17965.39       958.70 o                         
  33   5   6       2528.08       2438.64       354.60 o                         
 -36   6   6       1234.17       1331.09       569.70 o                         
 -34   6   6         40.56        129.35       295.99 o                         
 -32   6   6       1846.00       2080.85       303.98 o                         
 -30   6   6        196.07        302.91       220.92 o                         
 -28   6   6       2963.31       3559.56       258.11 o                         
 -26   6   6       8576.89       7038.69       252.35 o                         
 -24   6   6      11713.01      10951.21       274.79 o                         
 -22   6   6        404.03        167.15       139.03 o                         
 -20   6   6       3974.81       3763.96       157.28 o                         
 -18   6   6       7424.13       7930.80       208.71 o                         
 -16   6   6       4638.77       3958.18       149.72 o                         
 -14   6   6      20201.83      19807.93       236.90 o                         
 -12   6   6       9048.70       9605.83       143.01 o                         
 -10   6   6        903.41        670.85        90.01 o                         
  -8   6   6      10628.36      12606.35       144.27 o                         
  -6   6   6         86.76        103.77        62.82 o                         
  -4   6   6        259.89        592.63        89.35 o                         
  -2   6   6       1421.83       1008.62        75.47 o                         
   0   6   6       9991.09      10796.66       135.95 o                         
   2   6   6         44.25         81.76        79.65 o                         
   4   6   6       3682.64       3623.78       122.29 o                         
   6   6   6      93879.85     102680.64       662.75 o                         
   8   6   6       8234.62       6289.81       126.42 o                         
  10   6   6       7682.35       7874.05       206.07 o                         
  12   6   6     108308.66     102945.87      1069.79 o                         
  14   6   6       6650.81       6542.57       191.63 o                         
  16   6   6        636.58       1216.61       314.82 o                         
  18   6   6         43.01       -175.47       175.47 o                         
  20   6   6       5187.06       5083.24       232.61 o                         
  22   6   6        104.36         86.43       214.81 o                         
  24   6   6       7160.03       7489.60       282.58 o                         
  26   6   6        402.86        699.22       245.21 o                         
  28   6   6       4214.81       4376.01       355.69 o                         
  30   6   6        156.43       -390.14       390.14 o                         
  32   6   6          2.84       -278.64       335.55 o                         
 -35   7   6      13229.62      12641.49       381.61 o                         
 -33   7   6       2811.26       3354.93       562.28 o                         
 -31   7   6        332.74        366.42       293.08 o                         
 -29   7   6        550.64        175.19       243.04 o                         
 -27   7   6       6879.00       7216.81       299.75 o                         
 -25   7   6       4280.45       4461.37       283.19 o                         
 -23   7   6      48543.30      52164.00       606.22 o                         
 -21   7   6        314.57        263.39       179.94 o                         
 -19   7   6       2981.12       3442.91       161.66 o                         
 -17   7   6        446.21        662.21       134.40 o                         
 -15   7   6         10.11        118.61       104.84 o                         
 -13   7   6       3074.74       3537.89       159.85 o                         
 -11   7   6      10704.31      11270.46       153.27 o                         
  -9   7   6       1128.30       1277.37        93.84 o                         
  -7   7   6       1502.89       1673.18        81.13 o                         
  -5   7   6       2650.39       2473.62        78.35 o                         
  -3   7   6        150.18        290.40        95.78 o                         
  -1   7   6       1286.17        948.80       131.62 o                         
   1   7   6      46702.30      47800.50       384.24 o                         
   3   7   6      65478.94      61565.12       374.57 o                         
   5   7   6      50284.19      50789.12       336.04 o                         
   7   7   6      40193.84      39319.72       342.23 o                         
   9   7   6      39970.30      38357.64       298.79 o                         
  11   7   6       2715.36       3537.58       145.70 o                         
  13   7   6        962.31       1543.03       193.84 o                         
  15   7   6      43464.58      44942.35       458.86 o                         
  17   7   6      10420.48      11106.47       385.54 o                         
  19   7   6       3497.25       3958.01       257.82 o                         
  21   7   6       1034.63       1057.27       228.05 o                         
  23   7   6        166.58        234.55       196.57 o                         
  25   7   6        950.47        887.69       239.69 o                         
  27   7   6       1127.72       1329.15       322.49 o                         
  29   7   6         48.70        316.32       320.54 o                         
 -32   8   6       2811.42       3187.70       379.94 o                         
 -30   8   6       1545.76       1301.85       269.87 o                         
 -28   8   6       1164.77        803.86       341.15 o                         
 -26   8   6        351.51         27.66       229.61 o                         
 -24   8   6        247.48        236.17       175.02 o                         
 -22   8   6        866.19        808.60       168.66 o                         
 -20   8   6      11278.89      10998.76       210.10 o                         
 -18   8   6         47.14        122.99       141.23 o                         
 -16   8   6      14603.98      15194.17       206.32 o                         
 -14   8   6        130.62        162.92        86.77 o                         
 -12   8   6        638.73       1140.31        96.57 o                         
 -10   8   6       3675.26       3793.34       109.74 o                         
  -8   8   6       6383.46       7918.61       167.28 o                         
  -6   8   6      24241.54      22310.34       205.16 o                         
  -4   8   6       1130.70       1341.27       101.64 o                         
  -2   8   6         94.48        131.41       148.89 o                         
   0   8   6      27701.02      27635.04       308.04 o                         
   2   8   6       1031.65       1225.36        94.25 o                         
   4   8   6       5665.27       6644.36       134.30 o                         
   6   8   6       1150.81        913.52       202.36 o                         
   8   8   6       1958.93       1872.57       121.63 o                         
  10   8   6        847.44       1048.40       117.82 o                         
  12   8   6      17493.11      18745.97       252.44 o                         
  14   8   6      40534.05      39592.34       383.35 o                         
  16   8   6       6577.78       6212.80       208.39 o                         
  18   8   6        642.29        799.73       206.70 o                         
  20   8   6       4852.73       4701.27       248.49 o                         
  22   8   6       1015.29        839.52       212.48 o                         
  24   8   6       2662.52       2785.82       293.02 o                         
  26   8   6        679.63        673.77       301.35 o                         
  28   8   6          1.77          5.59       335.07 o                         
 -29   9   6        451.77        630.75       251.45 o                         
 -27   9   6          8.92         84.76       214.03 o                         
 -25   9   6         67.27        149.27       192.13 o                         
 -23   9   6      10804.94      11784.75       305.32 o                         
 -21   9   6       4550.76       4921.42       177.83 o                         
 -19   9   6       9156.46       9295.65       194.11 o                         
 -17   9   6        566.09        774.92       116.47 o                         
 -15   9   6       3306.00       3351.30       154.16 o                         
 -13   9   6       2217.38       2147.11       166.54 o                         
 -11   9   6      10749.83      11074.63       168.22 o                         
  -9   9   6       1009.42        940.45       116.68 o                         
  -7   9   6      20573.31      20779.82       205.87 o                         
  -5   9   6       1775.92       1838.96       123.72 o                         
  -3   9   6       1463.84       2528.93       167.41 o                         
  -1   9   6       1795.14       1832.12       139.54 o                         
   1   9   6       4406.21       4138.14       150.59 o                         
   3   9   6       4612.25       4686.96       140.52 o                         
   5   9   6         44.12        101.11       112.01 o                         
   7   9   6        131.36        219.72       132.20 o                         
   9   9   6       8246.49       8258.48       142.51 o                         
  11   9   6        179.48        192.49       117.34 o                         
  13   9   6      15424.36      16209.87       219.66 o                         
  15   9   6      32005.43      32379.61       335.66 o                         
  17   9   6       1229.90       1291.85       201.74 o                         
  19   9   6      10041.29       9903.26       262.06 o                         
  21   9   6        541.36        544.06       274.91 o                         
  23   9   6       2570.34       2674.90       263.18 o                         
  25   9   6        988.24       1076.49       335.13 o                         
 -26  10   6        580.60        711.02       258.74 o                         
 -24  10   6         66.38        -21.73       141.07 o                         
 -22  10   6       1348.13       1669.45       206.13 o                         
 -20  10   6       1994.23       2227.75       167.90 o                         
 -18  10   6         55.72         99.33       167.31 o                         
 -16  10   6       3466.60       3745.78       155.28 o                         
 -14  10   6       1421.60       1348.92       145.90 o                         
 -12  10   6       6847.01       6541.99       152.56 o                         
 -10  10   6       6618.94       6283.07       155.39 o                         
  -8  10   6       3206.32       3361.71       142.09 o                         
  -6  10   6        192.83        107.40       125.20 o                         
  -4  10   6       6933.55       7584.10       182.86 o                         
  -2  10   6        141.60        187.16       146.74 o                         
   0  10   6       1665.98       1559.52       181.97 o                         
   2  10   6         33.44        109.64       133.19 o                         
   4  10   6        990.86        784.93        94.29 o                         
   6  10   6       2697.72       3058.75       132.11 o                         
   8  10   6       1313.16       1630.39       128.77 o                         
  10  10   6        644.40        493.76       106.47 o                         
  12  10   6        238.89        270.14       142.21 o                         
  14  10   6       9704.47       9314.70       175.64 o                         
  16  10   6         70.32        254.89       159.32 o                         
  18  10   6       5578.53       6254.47       194.53 o                         
  20  10   6       4033.80       3331.37       231.95 o                         
  22  10   6         22.38        -85.65       246.45 o                         
 -23  11   6       3512.52       3357.01       218.36 o                         
 -21  11   6        318.27        534.91       157.36 o                         
 -19  11   6       3031.28       2723.62       162.83 o                         
 -17  11   6        716.40        783.14       176.80 o                         
 -15  11   6       1332.96       1164.30       148.22 o                         
 -13  11   6       4125.59       3991.11       160.29 o                         
 -11  11   6      18392.12      18736.35       241.87 o                         
  -9  11   6        272.76        334.89       110.12 o                         
  -7  11   6      13489.65      14489.83       222.64 o                         
  -5  11   6         40.65        109.33       147.26 o                         
  -3  11   6       2123.46       2797.14       154.79 o                         
  -1  11   6       2060.30       2629.93       206.77 o                         
   1  11   6        543.95        666.75       155.93 o                         
   3  11   6        699.48        784.85       206.96 o                         
   5  11   6        596.19        694.20       195.35 o                         
   7  11   6        135.80        251.31       113.62 o                         
   9  11   6         84.66        127.03       143.56 o                         
  11  11   6        231.24         90.18       142.37 o                         
  13  11   6       3571.63       3545.15       194.33 o                         
  15  11   6       5321.22       4916.76       227.73 o                         
  17  11   6        152.86        172.42       183.28 o                         
  19  11   6       5450.93       5492.55       247.71 o                         
 -18  12   6        196.09        120.94       156.24 o                         
 -16  12   6        229.13        308.04       145.06 o                         
 -14  12   6        472.49        486.47       171.91 o                         
 -12  12   6       2024.31       1588.07       167.80 o                         
 -10  12   6      15093.42      15074.51       254.97 o                         
  -8  12   6        503.02        593.80       175.30 o                         
  -6  12   6       3359.87       3508.09       219.74 o                         
  -4  12   6       5348.74       5053.13       194.81 o                         
  -2  12   6       1255.91       1100.50       213.44 o                         
   0  12   6       1978.25       2180.54       201.42 o                         
   2  12   6       4545.86       4738.45       227.17 o                         
   4  12   6        146.75         79.85       221.77 o                         
   6  12   6        400.02        394.18       192.62 o                         
   8  12   6       9383.70       9995.66       249.70 o                         
  10  12   6       1287.38       1356.50       175.80 o                         
  12  12   6        207.61        311.17       161.18 o                         
  14  12   6        484.20        361.16       351.82 o                         
  -9  13   6        416.66        470.27       149.67 o                         
  -7  13   6         18.98        145.39       181.64 o                         
  -5  13   6       3180.41       3373.78       194.44 o                         
  -3  13   6       4502.48       4233.22       214.05 o                         
  -1  13   6        320.06        369.11       177.54 o                         
   1  13   6        188.20        224.06       193.38 o                         
   3  13   6          9.89        -42.85       260.94 o                         
 -41   1   7       1235.58        107.58       358.82 o                         
 -39   1   7      19647.44      20939.84       543.63 o                         
 -37   1   7       2776.15       2315.87       354.83 o                         
 -35   1   7       7163.33       6899.79       424.63 o                         
 -33   1   7       1490.90       1580.15       263.80 o                         
 -31   1   7       2927.61       3551.18       317.30 o                         
 -29   1   7      30185.69      30512.63       402.43 o                         
 -27   1   7      31116.16      29129.93       625.05 o                         
 -25   1   7      21879.33      18235.37       642.66 o                         
 -23   1   7      79869.76      77474.57       613.36 o                         
 -21   1   7       5346.94       5700.94       185.46 o                         
 -19   1   7       3361.83       5066.12       152.72 o                         
 -17   1   7       2655.56       3984.75       132.77 o                         
 -15   1   7      14752.52      17479.60       335.93 o                         
 -13   1   7      23499.79      28878.94       238.72 o                         
 -11   1   7      25677.01      28519.01       220.60 o                         
  -9   1   7     175109.91     190735.61      1286.17 o                         
  -7   1   7      34555.67      25372.89       175.13 o                         
  -5   1   7      85052.58      82339.42       764.88 o                         
  -3   1   7       1482.12       2468.62        62.30 o                         
  -1   1   7      30475.22      25371.29       193.33 o                         
   1   1   7     297827.56     306933.19      1513.18 o                         
   3   1   7      53024.17      54559.15       321.66 o                         
   5   1   7      27078.00      24008.46       221.89 o                         
   7   1   7      22996.91      22019.39       221.22 o                         
   9   1   7      38104.57      29771.67       323.11 o                         
  11   1   7      55780.84      54741.80       455.46 o                         
  13   1   7      28781.63      29017.75       291.14 o                         
  15   1   7     170068.88     171725.69      1167.30 o                         
  17   1   7      51377.93      56765.00       556.74 o                         
  19   1   7       3437.42       2650.28       197.96 o                         
  21   1   7       6139.53       6536.43       271.21 o                         
  23   1   7       1245.36        217.16       371.33 o                         
  25   1   7         91.66       -231.37       429.64 o                         
  27   1   7      26672.62      25993.86       422.61 o                         
  29   1   7       2718.83       2613.89       338.18 o                         
  31   1   7      14205.42      14120.94       472.07 o                         
  33   1   7        648.05         19.48       872.43 o                         
  35   1   7          4.62       -421.50       421.50 o                         
 -40   2   7       1808.08       1182.58       359.93 o                         
 -38   2   7        199.58         28.04       667.79 o                         
 -36   2   7       2054.59       1742.10       318.71 o                         
 -34   2   7        885.47        481.43       280.85 o                         
 -32   2   7        186.07        639.60       264.28 o                         
 -30   2   7         13.71       -232.75       232.75 o                         
 -28   2   7      23661.99      27045.73       407.76 o                         
 -26   2   7      27503.88      27657.28       355.41 o                         
 -24   2   7       4619.65       4565.45       281.73 o                         
 -22   2   7        392.38        879.29       216.80 o                         
 -20   2   7         22.31        106.38       120.54 o                         
 -18   2   7       5657.01       5120.44       190.72 o                         
 -16   2   7       2044.48       2138.21       113.43 o                         
 -14   2   7      12446.11       9752.85       718.91 o                         
 -12   2   7        168.41        384.20        82.43 o                         
 -10   2   7       6644.65       4115.53        96.05 o                         
  -8   2   7        973.15       1486.50        78.44 o                         
  -6   2   7       1747.35       2241.93        69.45 o                         
  -4   2   7       1059.39       1318.26       113.61 o                         
  -2   2   7      29064.50      24165.09       486.77 o                         
   0   2   7      72819.51      74856.51      1055.56 o                         
   2   2   7      92650.68      96255.15       512.87 o                         
   4   2   7     107880.78     107632.82       591.94 o                         
   6   2   7       8626.44       6795.92       131.16 o                         
   8   2   7       7832.97       6844.21       149.86 o                         
  10   2   7        149.74        599.72       377.64 o                         
  12   2   7       9808.40       9342.48       185.89 o                         
  14   2   7      18313.55      20542.36       255.48 o                         
  16   2   7      24356.84      25683.45       362.95 o                         
  18   2   7        235.80        692.57       173.51 o                         
  20   2   7       1100.55       1785.04       599.98 o                         
  22   2   7        119.39          6.83       490.60 o                         
  24   2   7      50773.77      48897.45       761.39 o                         
  26   2   7       4898.29       6426.73       461.03 o                         
  28   2   7        932.48       1127.18       308.30 o                         
  30   2   7        567.40        250.84       400.31 o                         
  32   2   7        399.95        536.85       295.44 o                         
  34   2   7        370.45       4125.87      1841.80 o                         
 -39   3   7      15043.53      16740.08       618.44 o                         
 -37   3   7        363.64       -264.30       336.32 o                         
 -35   3   7        765.71        568.15       243.60 o                         
 -33   3   7       2772.41       2903.91       268.75 o                         
 -31   3   7        136.87       -211.55       436.13 o                         
 -29   3   7       1771.55       1344.17       237.86 o                         
 -27   3   7       1468.90       1485.02       470.31 o                         
 -25   3   7       3422.21       3488.10       182.16 o                         
 -23   3   7      24866.14      25819.75       367.40 o                         
 -21   3   7      21013.57      19579.60       265.05 o                         
 -19   3   7      76965.52      74067.40       585.04 o                         
 -17   3   7      20310.23      21889.64       297.00 o                         
 -15   3   7      71803.44      80281.58       645.85 o                         
 -13   3   7      35069.46      34739.00       289.01 o                         
 -11   3   7     116880.32     107678.71       673.64 o                         
  -9   3   7     202210.39     203902.64      1087.68 o                         
  -7   3   7      67906.98      55401.91       359.56 o                         
  -5   3   7      98937.72      84942.77       734.75 o                         
  -3   3   7       3533.62       1189.46        55.62 o                         
  -1   3   7     120579.52     126215.21       779.84 o                         
   1   3   7       2599.54       3099.90        90.92 o                         
   3   3   7      17445.72      15199.03       152.20 o                         
   5   3   7      20062.75      21348.93       195.19 o                         
   7   3   7     102264.77      97200.70       615.59 o                         
   9   3   7       1012.38        794.97       127.35 o                         
  11   3   7        184.64        295.22       102.75 o                         
  13   3   7       9592.41      10036.63       183.26 o                         
  15   3   7      17316.82      18822.59       291.04 o                         
  17   3   7       4109.81       5116.06       202.29 o                         
  19   3   7      14074.35      12215.87       717.33 o                         
  21   3   7       2383.30       2773.51       364.60 o                         
  23   3   7        243.68       4936.87       499.81 o                         
  25   3   7      15207.95      13639.32       332.89 o                         
  27   3   7      30253.13      29755.63       507.58 o                         
  29   3   7      13353.81      14443.26       410.46 o                         
  31   3   7         74.93         88.44       322.65 o                         
  33   3   7        471.48       -323.82       512.73 o                         
  35   3   7        304.40        -80.83       418.89 o                         
 -38   4   7       1374.87       3392.69      1324.85 o                         
 -36   4   7        565.03        582.62       267.69 o                         
 -34   4   7        968.37        796.58       280.54 o                         
 -32   4   7       5919.80       6101.00       286.74 o                         
 -30   4   7       7481.66       6871.43       281.31 o                         
 -28   4   7       7452.88       6674.48       336.32 o                         
 -26   4   7       9985.48      11209.50       261.55 o                         
 -24   4   7       7801.80       7554.65       237.50 o                         
 -22   4   7       1025.50       1889.51       589.03 o                         
 -20   4   7        960.30       1073.01       145.03 o                         
 -18   4   7      19000.38      19102.11       246.35 o                         
 -16   4   7      22603.66      20701.17       224.29 o                         
 -14   4   7         78.97        -40.61       112.91 o                         
 -12   4   7       2183.38       4018.40       155.33 o                         
 -10   4   7       6477.16       6200.46       186.83 o                         
  -8   4   7      16876.14      14131.91       181.30 o                         
  -6   4   7      43446.56      49208.55       309.46 o                         
  -4   4   7      45564.12      40458.80       230.37 o                         
  -2   4   7     176534.59     178352.25       952.12 o                         
   0   4   7      18524.55      17161.48       154.82 o                         
   2   4   7       2148.14       1823.78       128.53 o                         
   4   4   7     116164.51     125971.70      1099.95 o                         
   6   4   7      28592.68      29740.02       276.55 o                         
   8   4   7       1212.90        589.65       132.13 o                         
  10   4   7        818.71        551.30       110.39 o                         
  12   4   7      19017.92      21171.77       262.21 o                         
  14   4   7      30177.53      33568.73       322.67 o                         
  16   4   7       3931.23       3028.69       164.51 o                         
  18   4   7          5.08       -164.83       192.30 o                         
  20   4   7         75.68       -461.13       478.57 o                         
  22   4   7       2986.46       3851.27       287.10 o                         
  24   4   7      35608.24      35655.11       486.29 o                         
  26   4   7      10495.98      10436.92       334.97 o                         
  28   4   7       8645.10      10296.47       380.45 o                         
  30   4   7        483.15        -19.84       336.09 o                         
  32   4   7       6677.92       6798.62       591.03 o                         
  34   4   7        571.24       -178.69       328.50 o                         
 -37   5   7        499.55       1604.16       569.02 o                         
 -35   5   7        701.83        650.73       355.63 o                         
 -33   5   7         88.62       -127.48       275.42 o                         
 -31   5   7       2169.66       1996.91       259.39 o                         
 -29   5   7       1256.13       1348.57       231.92 o                         
 -27   5   7      41347.16      39287.50       447.11 o                         
 -25   5   7       1049.72       1200.50       458.40 o                         
 -23   5   7       3856.30       4225.43       466.01 o                         
 -21   5   7        537.22        771.68       196.40 o                         
 -19   5   7      10031.14      10711.46       197.81 o                         
 -17   5   7      27267.42      28238.26       268.51 o                         
 -15   5   7       4201.27       4014.25       157.67 o                         
 -13   5   7       7974.71       6738.48       128.94 o                         
 -11   5   7       7314.13       7590.78       171.88 o                         
  -9   5   7         49.67        311.24        74.11 o                         
  -7   5   7       5319.43       7460.60       202.65 o                         
  -5   5   7     123973.89     123413.77       580.74 o                         
  -3   5   7      35911.61      34732.91       263.71 o                         
  -1   5   7       6771.65       6992.80       111.38 o                         
   1   5   7      42968.75      44713.82       250.80 o                         
   3   5   7      24154.29      24208.36       159.89 o                         
   5   5   7      10827.73      10184.98       116.23 o                         
   7   5   7       6964.75       8064.47       143.33 o                         
   9   5   7        152.67         49.58       145.57 o                         
  11   5   7       1424.34        529.98       172.96 o                         
  13   5   7      30841.37      27063.75       288.35 o                         
  15   5   7      31537.74      30183.26       376.99 o                         
  17   5   7       2167.78       2437.18       168.19 o                         
  19   5   7      18703.48      18314.81       321.55 o                         
  21   5   7        207.35       -215.53       215.53 o                         
  23   5   7        166.69       -206.19       206.19 o                         
  25   5   7      29428.72      26723.86       387.37 o                         
  27   5   7         69.62        350.26       266.86 o                         
  29   5   7        268.15        316.66       226.15 o                         
  31   5   7         22.25          3.75       283.70 o                         
  33   5   7        246.27        -59.10       495.09 o                         
 -36   6   7       1101.54        950.43       301.05 o                         
 -34   6   7       3382.69       3259.74       267.49 o                         
 -32   6   7       3484.17       3365.98       240.53 o                         
 -30   6   7        858.95        999.68       238.20 o                         
 -28   6   7       8079.86       8526.93       333.00 o                         
 -26   6   7      38327.03      37909.32       442.34 o                         
 -24   6   7        359.64        912.03       217.13 o                         
 -22   6   7      13596.83      13441.71       262.06 o                         
 -20   6   7          5.58         10.10       163.33 o                         
 -18   6   7       5976.54       5124.87       153.63 o                         
 -16   6   7      10028.76       9427.78       210.10 o                         
 -14   6   7        874.75       1482.77       140.13 o                         
 -12   6   7       7259.30       7883.50       138.04 o                         
 -10   6   7         80.61        164.49        73.15 o                         
  -8   6   7      27810.70      28813.54       207.25 o                         
  -6   6   7        153.72        263.39        68.32 o                         
  -4   6   7       5891.76       5140.10       103.95 o                         
  -2   6   7      90817.25      92788.16       622.49 o                         
   0   6   7      32748.72      33182.39       250.23 o                         
   2   6   7      21319.00      24510.99       178.42 o                         
   4   6   7      29169.87      32383.81       211.62 o                         
   6   6   7       4565.06       3520.50       100.27 o                         
   8   6   7        230.30        293.76       159.37 o                         
  10   6   7      17474.97      20088.60       257.77 o                         
  12   6   7      64795.76      66818.41       638.40 o                         
  14   6   7      19970.63      19717.19       288.22 o                         
  16   6   7        565.36        219.47       186.61 o                         
  18   6   7       2851.43       3271.20       384.15 o                         
  20   6   7         69.90        246.44       199.57 o                         
  22   6   7       2589.95       2313.17       226.29 o                         
  24   6   7      31107.27      30146.04       427.82 o                         
  26   6   7       1537.84       1383.92       277.38 o                         
  28   6   7       3141.43       2789.48       285.57 o                         
  30   6   7         29.14        368.88       318.31 o                         
 -35   7   7        719.89       1078.61       293.07 o                         
 -33   7   7          3.23       -136.09       223.53 o                         
 -31   7   7         75.83        132.48       233.14 o                         
 -29   7   7        265.38         48.18       206.35 o                         
 -27   7   7      10328.20       9769.80       248.29 o                         
 -25   7   7         55.77        105.28       182.28 o                         
 -23   7   7       2815.78       3360.11       195.43 o                         
 -21   7   7         84.62        524.72       256.83 o                         
 -19   7   7       6147.67       6170.22       265.09 o                         
 -17   7   7       2773.97       3507.45       225.49 o                         
 -15   7   7        827.11        336.61       142.62 o                         
 -13   7   7      24224.13      25176.65       221.50 o                         
 -11   7   7       1953.80       1679.97        87.30 o                         
  -9   7   7      16563.70      21630.46       206.82 o                         
  -7   7   7       2246.85       2159.18       104.35 o                         
  -5   7   7      35345.18      34015.64       262.47 o                         
  -3   7   7      30383.70      29132.26       293.56 o                         
  -1   7   7       8432.12       9583.12       162.84 o                         
   1   7   7      16348.78      16298.28       220.13 o                         
   3   7   7      40500.20      43227.39       256.72 o                         
   5   7   7      18173.40      17926.55       166.79 o                         
   7   7   7       1439.22       1927.66        91.81 o                         
   9   7   7        340.96        555.26       125.22 o                         
  11   7   7       3086.37       3125.93       145.13 o                         
  13   7   7        107.12       -164.97       177.82 o                         
  15   7   7       5937.31       6223.59       292.23 o                         
  17   7   7       2571.95       3108.89       245.14 o                         
  19   7   7       5975.17       6239.52       232.90 o                         
  21   7   7       6522.56       6095.79       243.76 o                         
  23   7   7       1205.26       1782.78       241.26 o                         
  25   7   7      16174.53      15375.07       380.73 o                         
  27   7   7          1.26        221.68       276.40 o                         
  29   7   7         46.51       -103.47       292.72 o                         
 -32   8   7        337.32        638.49       253.05 o                         
 -30   8   7      12028.17      11902.04       296.93 o                         
 -28   8   7       3650.88       3587.27       286.54 o                         
 -26   8   7      14525.32      14759.51       294.88 o                         
 -24   8   7       2714.37       3060.41       181.35 o                         
 -22   8   7      18633.64      17356.61       265.16 o                         
 -20   8   7          5.47         85.82       150.55 o                         
 -18   8   7       2753.78       2689.13       159.38 o                         
 -16   8   7       3547.65       3550.21       125.06 o                         
 -14   8   7       8271.16       6336.96       139.37 o                         
 -12   8   7       8364.52       8153.20       135.42 o                         
 -10   8   7         80.36        168.89        80.78 o                         
  -8   8   7        893.66        939.72        93.53 o                         
  -6   8   7       1188.42       1289.42       146.29 o                         
  -4   8   7      19199.79      18485.09       226.45 o                         
  -2   8   7      14953.71      14271.01       197.37 o                         
   0   8   7      15834.92      14350.48       222.40 o                         
   2   8   7       8436.02       8650.99       160.33 o                         
   4   8   7       2059.13       1596.85        90.92 o                         
   6   8   7       8764.36       8704.61       140.42 o                         
   8   8   7         51.31        -71.90       105.14 o                         
  10   8   7       2617.28       2254.62       118.62 o                         
  12   8   7      52500.95      54801.68       419.42 o                         
  14   8   7       8155.87       7521.38       168.73 o                         
  16   8   7      28714.91      28274.62       398.28 o                         
  18   8   7        111.77        120.15       191.12 o                         
  20   8   7       1134.90       1124.16       223.05 o                         
  22   8   7        229.06        218.95       202.50 o                         
  24   8   7       6510.63       6639.02       380.70 o                         
  26   8   7       1711.71       2451.36       363.72 o                         
  28   8   7        307.10        -34.88       269.97 o                         
 -29   9   7        669.65       1020.06       260.55 o                         
 -27   9   7       2331.46       2407.74       209.95 o                         
 -25   9   7       3507.82       3548.34       213.84 o                         
 -23   9   7       1165.88       1359.14       192.47 o                         
 -21   9   7        161.82        117.51       166.99 o                         
 -19   9   7       7471.64       7827.65       193.25 o                         
 -17   9   7        306.46        335.80       155.16 o                         
 -15   9   7        487.36        611.46       114.80 o                         
 -13   9   7       5239.73       5060.52       129.74 o                         
 -11   9   7        738.67        665.96        99.44 o                         
  -9   9   7       5749.53       6123.60       131.43 o                         
  -7   9   7       4579.80       4879.67       127.28 o                         
  -5   9   7       5836.67       5941.12       171.07 o                         
  -3   9   7       5396.36       5235.13       194.88 o                         
  -1   9   7          2.19        182.37       159.50 o                         
   1   9   7       5277.55       4708.83       191.13 o                         
   3   9   7       5473.30       4764.05       151.30 o                         
   5   9   7       9525.77       9457.93       159.36 o                         
   7   9   7       9072.72       8490.27       154.99 o                         
   9   9   7        378.11        292.63       113.00 o                         
  11   9   7       1059.75       1366.14       127.96 o                         
  13   9   7       1412.51       1443.69       150.98 o                         
  15   9   7        622.50       1030.61       197.97 o                         
  17   9   7       5069.41       4936.14       189.06 o                         
  19   9   7        613.32        740.25       150.07 o                         
  21   9   7       5356.26       4808.72       293.22 o                         
  23   9   7       1651.91       1441.80       291.04 o                         
  25   9   7        753.55        694.94       291.38 o                         
 -26  10   7       5108.85       5769.39       256.99 o                         
 -24  10   7         11.21         61.18       127.71 o                         
 -22  10   7       2558.48       2154.74       170.77 o                         
 -20  10   7         24.81        105.73       143.05 o                         
 -18  10   7       2000.74       2146.80       151.56 o                         
 -16  10   7       3672.67       3560.38       154.23 o                         
 -14  10   7      44940.92      43011.58       363.23 o                         
 -12  10   7         57.39        133.74        96.62 o                         
 -10  10   7      50755.05      51226.90       410.03 o                         
  -8  10   7       2995.91       4101.18       136.63 o                         
  -6  10   7        578.41        557.54       135.75 o                         
  -4  10   7       1642.88       2639.45       177.94 o                         
  -2  10   7       8167.80       9719.61       196.07 o                         
   0  10   7      34463.34      35005.68       371.25 o                         
   2  10   7         65.62        353.25       191.96 o                         
   4  10   7        356.20        690.81       145.06 o                         
   6  10   7       1324.64       1511.19       109.46 o                         
   8  10   7        928.18        841.36        99.22 o                         
  10  10   7         90.63        375.89       123.29 o                         
  12  10   7       2220.25       2044.43       122.04 o                         
  14  10   7       1807.44       1979.78       128.13 o                         
  16  10   7       1128.09        957.06       181.38 o                         
  18  10   7        223.91        132.59       141.14 o                         
  20  10   7       1757.29       1325.58       291.28 o                         
  22  10   7          6.19        127.51       234.68 o                         
 -23  11   7        235.78        188.03       213.52 o                         
 -21  11   7         14.26         19.00       142.14 o                         
 -19  11   7         52.27         27.47       154.84 o                         
 -17  11   7        160.15        175.14       123.12 o                         
 -15  11   7       7834.36       8221.88       192.38 o                         
 -13  11   7       6472.13       6523.16       169.75 o                         
 -11  11   7       1189.85       1223.20       218.35 o                         
  -9  11   7      15484.78      15590.83       212.68 o                         
  -7  11   7       4920.55       4693.91       200.16 o                         
  -5  11   7       1651.61       1591.72       195.92 o                         
  -3  11   7        119.14        168.19       152.86 o                         
  -1  11   7       4274.88       4521.47       217.94 o                         
   1  11   7        367.71        312.86       146.06 o                         
   3  11   7       3521.49       4008.82       250.78 o                         
   5  11   7       9656.62       9147.12       269.68 o                         
   7  11   7         23.93        178.70       131.59 o                         
   9  11   7       2258.47       2601.80       170.96 o                         
  11  11   7         81.58        285.50       160.73 o                         
  13  11   7       1982.23       2314.36       190.94 o                         
  15  11   7         55.94        176.83       222.49 o                         
  17  11   7        203.11        297.23       197.98 o                         
 -18  12   7       1283.70       1262.76       158.94 o                         
 -16  12   7         97.98        -37.12       173.93 o                         
 -14  12   7       2993.85       2739.20       141.67 o                         
 -12  12   7       2921.26       2664.56       176.41 o                         
 -10  12   7      13158.62      11188.26       268.96 o                         
  -8  12   7          7.02       -199.59       203.82 o                         
  -6  12   7        630.60        729.19       151.82 o                         
  -4  12   7         33.39        100.57       146.19 o                         
  -2  12   7         83.56        192.35       158.00 o                         
   0  12   7         99.66        234.78       216.89 o                         
   2  12   7       3092.27       2640.42       213.40 o                         
   4  12   7        417.82        322.19       189.55 o                         
   6  12   7         15.41        228.69       219.54 o                         
   8  12   7       5707.71       4685.20       212.30 o                         
  10  12   7        308.55        591.73       183.15 o                         
  12  12   7       8758.98       9035.57       249.69 o                         
  -7  13   7       1603.69       1759.67       261.95 o                         
  -5  13   7       2252.91       2501.81       200.18 o                         
  -3  13   7       1642.51       1374.69       225.26 o                         
  -1  13   7       5270.96       4473.94       268.87 o                         
   1  13   7       2649.03       2782.99       242.77 o                         
   3  13   7       8019.75       8200.52       312.44 o                         
 -40   0   8       9052.69      11278.68       725.65 o                         
 -38   0   8      12249.00      13970.96       632.84 o                         
 -36   0   8       2507.83       2866.71       414.70 o                         
 -34   0   8       5092.02       6496.76       481.18 o                         
 -32   0   8       1261.83       1488.31       481.92 o                         
 -30   0   8      39111.34      46606.36      1392.85 o                         
 -28   0   8         13.56       1032.10       320.75 o                         
 -26   0   8      21408.71      18945.23       438.93 o                         
 -24   0   8        219.70        -37.08       215.90 o                         
 -22   0   8      57425.73      58887.21      1386.94 o                         
 -20   0   8      17316.45      12997.83       305.65 o                         
 -18   0   8      27734.23      31485.02       804.73 o                         
 -16   0   8      76807.52      77964.01      1049.04 o                         
 -14   0   8      42857.29      36879.19       428.35 o                         
 -12   0   8      68797.91      75983.34       688.83 o                         
 -10   0   8       2015.27       1209.77       142.04 o                         
  -8   0   8      22153.74      21909.69       392.20 o                         
  -6   0   8      75454.48      83257.24       652.10 o                         
  -4   0   8     149917.09     134454.00      1100.44 o                         
  -2   0   8     161088.95     187466.44      1661.76 o                         
   0   0   8       6903.68      11381.23       174.58 o                         
   2   0   8      22498.03      26708.57       422.63 o                         
   4   0   8      37698.93      41761.46       340.73 o                         
   6   0   8     163289.80     165976.02      1414.09 o                         
   8   0   8     208881.02     213472.22      1876.59 o                         
  10   0   8      29969.79      27178.64       734.11 o                         
  12   0   8     537444.06     543402.19      7368.92 o                         
  14   0   8     110006.24     111978.09      1229.13 o                         
  16   0   8      31371.85      32499.33       534.77 o                         
  18   0   8       6214.48       6700.86       293.16 o                         
  20   0   8      10998.75       8440.86       365.37 o                         
  22   0   8       6027.74       6522.67      1342.10 o                         
  24   0   8       7801.91      13500.13      3714.83 o                         
  26   0   8        218.33        244.83       331.00 o                         
  28   0   8        917.03       1051.68       354.13 o                         
  30   0   8       7270.13       7127.32       760.18 o                         
  32   0   8         14.61       -285.15       506.78 o                         
  34   0   8        651.43       4247.24      3396.89 o                         
 -41   1   8        257.35       -378.00       378.00 o                         
 -39   1   8        728.56       3064.79       884.94 o                         
 -37   1   8          7.15         60.35       271.44 o                         
 -35   1   8        912.92        651.07       277.84 o                         
 -33   1   8        172.72        153.43       255.28 o                         
 -31   1   8       1014.05       2451.88       736.83 o                         
 -29   1   8       7973.90       6975.51       395.34 o                         
 -27   1   8       5947.86       3563.80       526.24 o                         
 -25   1   8       2750.38       2482.32       598.67 o                         
 -23   1   8         13.96         -3.34       162.96 o                         
 -21   1   8          8.05        191.01       127.73 o                         
 -19   1   8        504.19        560.29       130.66 o                         
 -17   1   8       4300.02       3009.20       128.58 o                         
 -15   1   8       1508.23       6691.90       842.93 o                         
 -13   1   8       4268.39       3519.18       119.64 o                         
 -11   1   8       1894.53       2806.39       110.20 o                         
  -9   1   8      21606.84      18546.79       147.00 o                         
  -7   1   8        502.30        785.10        74.56 o                         
  -5   1   8      22896.25      22382.85       169.16 o                         
  -3   1   8       6492.09       7819.32        76.99 o                         
  -1   1   8       3382.94       3554.15        75.73 o                         
   1   1   8        539.60        722.45        71.91 o                         
   3   1   8      96069.23      90906.38       527.54 o                         
   5   1   8       2242.27       3053.59       117.78 o                         
   7   1   8      10452.50      12908.71       177.70 o                         
   9   1   8       7766.72      11067.26       723.90 o                         
  11   1   8       2329.80       2003.17       152.26 o                         
  13   1   8       6927.55       7055.40       198.98 o                         
  15   1   8       3582.47       2307.21       188.92 o                         
  17   1   8        313.85        571.30       225.85 o                         
  19   1   8       7249.94       7911.62       856.32 o                         
  21   1   8      21675.97      19270.23       470.47 o                         
  23   1   8        147.91       -230.76       230.76 o                         
  25   1   8        763.25       2425.87       774.90 o                         
  27   1   8         31.34        140.63       280.33 o                         
  29   1   8       5714.54       5066.23       375.11 o                         
  31   1   8       1422.02       1706.36       325.87 o                         
  33   1   8        177.16       6887.31      3147.04 o                         
  35   1   8        355.25       -135.50       412.71 o                         
 -40   2   8        675.02       -242.38       367.52 o                         
 -38   2   8       6574.27       6329.75       455.06 o                         
 -36   2   8       2947.09       2308.34       299.73 o                         
 -34   2   8        324.44        200.16       262.54 o                         
 -32   2   8         18.94       -251.59       251.59 o                         
 -30   2   8       1171.92        271.05       432.72 o                         
 -28   2   8         40.65       -177.66       177.66 o                         
 -26   2   8         40.80       -127.71       186.42 o                         
 -24   2   8        193.56       -169.05       169.05 o                         
 -22   2   8       5528.70       6697.02       243.80 o                         
 -20   2   8      17890.95      18115.74       250.20 o                         
 -18   2   8      31593.26      32216.73       331.01 o                         
 -16   2   8      34209.86      34284.89       301.06 o                         
 -14   2   8      28228.63      28983.63       619.74 o                         
 -12   2   8        506.43       1624.33        96.22 o                         
 -10   2   8      36722.79      29957.21       235.32 o                         
  -8   2   8     122085.24      94938.72       566.53 o                         
  -6   2   8      16801.37      19825.82       381.81 o                         
  -4   2   8      80602.67      67876.73       469.44 o                         
  -2   2   8      15939.02      13735.43       105.63 o                         
   0   2   8      26265.05      28213.62       171.89 o                         
   2   2   8       1793.73       3108.79        83.11 o                         
   4   2   8      79407.74      75511.69       439.26 o                         
   6   2   8      10976.40      11459.10       159.35 o                         
   8   2   8      79513.16      84339.85       780.67 o                         
  10   2   8       8644.68       7993.49       231.50 o                         
  12   2   8      73706.70      81222.16       628.70 o                         
  14   2   8      10571.21       9823.20       188.60 o                         
  16   2   8      24210.74      21210.84       421.12 o                         
  18   2   8      15621.20      16148.56       765.70 o                         
  20   2   8      12415.46      12864.56       289.50 o                         
  22   2   8      10597.15      10204.53       356.05 o                         
  24   2   8      23356.04      23250.08       489.39 o                         
  26   2   8      11850.97      10302.83       341.69 o                         
  28   2   8       8835.68       8831.12       353.14 o                         
  30   2   8          1.72       -139.13       256.83 o                         
  32   2   8         89.20       -632.49       632.49 o                         
  34   2   8       1179.06        410.28       403.22 o                         
 -39   3   8        231.36       2016.99       737.31 o                         
 -37   3   8       1126.25        439.24       313.11 o                         
 -35   3   8        293.63        134.02       401.20 o                         
 -33   3   8         60.64         32.68       223.20 o                         
 -31   3   8       2981.68       2570.87       227.49 o                         
 -29   3   8       2532.62       3101.80       522.30 o                         
 -27   3   8       6493.28       6982.92       262.42 o                         
 -25   3   8       5305.49       6070.60       216.24 o                         
 -23   3   8       2134.13       2085.35       186.23 o                         
 -21   3   8       8583.83       8928.04       178.95 o                         
 -19   3   8       5347.59       3750.85       185.42 o                         
 -17   3   8      70851.58      73555.83       557.39 o                         
 -15   3   8       8887.30      11445.29       297.22 o                         
 -13   3   8      20572.67      17714.57       310.60 o                         
 -11   3   8      93888.30      99641.98       625.96 o                         
  -9   3   8       9174.00      12445.19       165.82 o                         
  -7   3   8      26416.22      21623.06       181.47 o                         
  -5   3   8      68153.18      76287.44       524.14 o                         
  -3   3   8      21697.23      15389.98       181.08 o                         
  -1   3   8      98787.12     106112.24       555.46 o                         
   1   3   8        125.90        267.11        73.43 o                         
   3   3   8       3632.28       3712.82       102.42 o                         
   5   3   8      68258.02      69161.08       478.09 o                         
   7   3   8       1287.92       1642.42       118.44 o                         
   9   3   8        445.45       1452.20       275.94 o                         
  11   3   8      11268.42       8625.49       185.80 o                         
  13   3   8        735.34        303.89       133.92 o                         
  15   3   8      13034.98      13931.83       268.86 o                         
  17   3   8         79.03        -53.43       196.10 o                         
  19   3   8      31703.46      29650.88       380.78 o                         
  21   3   8       4491.96       4681.97       271.64 o                         
  23   3   8        548.31       -269.72       318.75 o                         
  25   3   8       8630.14      10310.81       336.32 o                         
  27   3   8       3102.11       2851.71       321.43 o                         
  29   3   8       1510.22       1463.89       373.61 o                         
  31   3   8       3833.63       3499.31       396.77 o                         
  33   3   8       6243.79       8180.23       667.69 o                         
 -38   4   8         43.61        539.80       279.90 o                         
 -36   4   8        936.11       1416.45       307.71 o                         
 -34   4   8         68.61        -11.05       261.43 o                         
 -32   4   8        350.08        775.50       298.32 o                         
 -30   4   8       4093.76       3627.73       289.68 o                         
 -28   4   8        567.86        348.28       194.63 o                         
 -26   4   8         64.61       -154.39       176.61 o                         
 -24   4   8         89.63        121.35       167.34 o                         
 -22   4   8       1757.35       1548.21       471.00 o                         
 -20   4   8       9467.62       8879.84       190.44 o                         
 -18   4   8       3142.21       3062.98       135.53 o                         
 -16   4   8         23.66        234.55        97.47 o                         
 -14   4   8      27268.89      27111.02       250.54 o                         
 -12   4   8        931.93       1258.95       126.41 o                         
 -10   4   8        788.49        597.64        98.69 o                         
  -8   4   8      16051.09      15764.69       348.73 o                         
  -6   4   8      13762.33      15461.45       144.15 o                         
  -4   4   8      60472.29      61620.02       371.02 o                         
  -2   4   8      19773.87      21648.10       186.75 o                         
   0   4   8      15243.38      15113.35       147.60 o                         
   2   4   8        246.00        118.57        69.83 o                         
   4   4   8       9455.60      11894.04       195.35 o                         
   6   4   8       3644.31       4359.61       279.74 o                         
   8   4   8      13678.54      13547.00       160.27 o                         
  10   4   8      25831.02      26860.06       243.65 o                         
  12   4   8      10261.98       9550.46       224.81 o                         
  14   4   8       1999.07       1856.62       162.67 o                         
  16   4   8         19.73        527.20       414.09 o                         
  18   4   8        348.56         95.61       200.08 o                         
  20   4   8      17450.18      17484.21       322.23 o                         
  22   4   8       7225.56       7618.76       526.35 o                         
  24   4   8       7348.95       6676.21       329.43 o                         
  26   4   8       9636.55       9364.98       305.38 o                         
  28   4   8        907.90        931.77       286.59 o                         
  30   4   8          8.35         72.47       279.77 o                         
  32   4   8          5.69       1841.43      1145.44 o                         
 -37   5   8       1871.16       2732.20       649.78 o                         
 -35   5   8       2816.74       2720.27       292.08 o                         
 -33   5   8       4802.53       4897.13       291.45 o                         
 -31   5   8       3024.74       2466.76       242.47 o                         
 -29   5   8       4795.96       5528.23       312.11 o                         
 -27   5   8         12.47         34.35       197.65 o                         
 -25   5   8       7157.98       7436.64       460.99 o                         
 -23   5   8       1196.29       1822.89       667.10 o                         
 -21   5   8       8312.91       8693.99       201.37 o                         
 -19   5   8       7719.50       7709.33       185.17 o                         
 -17   5   8     139019.25     136144.97      1067.56 o                         
 -15   5   8       9420.10       9483.86       162.39 o                         
 -13   5   8      42059.42      40669.07       471.74 o                         
 -11   5   8      86699.72      90256.12       646.89 o                         
  -9   5   8      14528.84      14506.83       175.09 o                         
  -7   5   8      75756.66      70455.91       411.88 o                         
  -5   5   8      90758.02      95573.95       452.89 o                         
  -3   5   8      80305.55      74968.12       552.34 o                         
  -1   5   8      65430.77      66951.99       445.68 o                         
   1   5   8       4007.60       3622.04       120.29 o                         
   3   5   8      50063.18      54586.07       292.79 o                         
   5   5   8        208.77        273.87       108.55 o                         
   7   5   8       1136.94       1202.16       118.52 o                         
   9   5   8       5707.11       5624.91       144.59 o                         
  11   5   8       6163.94       6242.32       209.09 o                         
  13   5   8        926.71       1148.72       200.96 o                         
  15   5   8       3994.81       3956.05       180.48 o                         
  17   5   8       4950.77       5558.43       343.87 o                         
  19   5   8      20369.82      18962.99       541.72 o                         
  21   5   8       1996.84       2492.04       277.56 o                         
  23   5   8       1863.27       1675.78       233.14 o                         
  25   5   8      16349.89      17992.35       393.13 o                         
  27   5   8       1210.47       1208.57       260.90 o                         
  29   5   8         74.92        -52.40       240.02 o                         
  31   5   8       1747.87       2708.14       440.50 o                         
 -36   6   8       2169.53       2895.02       499.88 o                         
 -34   6   8        424.67         90.43       529.88 o                         
 -32   6   8       1342.79       1227.43       265.43 o                         
 -30   6   8      24151.97      23903.83       379.29 o                         
 -28   6   8       3329.96       3647.91       240.37 o                         
 -26   6   8      12563.14      12357.06       260.07 o                         
 -24   6   8        892.45       1643.99       256.84 o                         
 -22   6   8        267.74        134.11       234.69 o                         
 -20   6   8      12084.95      11790.44       215.77 o                         
 -18   6   8       1309.99       1144.42       129.83 o                         
 -16   6   8        169.13        536.19       139.22 o                         
 -14   6   8        164.95        305.58       127.36 o                         
 -12   6   8       4739.44       4800.66       181.82 o                         
 -10   6   8      21794.50      22562.60       185.55 o                         
  -8   6   8      20170.90      21254.32       178.70 o                         
  -6   6   8       8149.83      10152.69       176.60 o                         
  -4   6   8       4909.54       3624.12        89.85 o                         
  -2   6   8       3563.32       4571.33       113.66 o                         
   0   6   8      11529.80      14008.14       161.23 o                         
   2   6   8       1192.40       1062.30        55.39 o                         
   4   6   8       5651.14       6255.33        99.63 o                         
   6   6   8        416.04        422.32       114.81 o                         
   8   6   8         59.49        395.88       150.81 o                         
  10   6   8          1.61         16.90       142.53 o                         
  12   6   8      20934.86      17031.29       309.56 o                         
  14   6   8       3022.27       2651.19       188.19 o                         
  16   6   8       8473.70       7707.56       290.36 o                         
  18   6   8         62.78       -195.41       195.41 o                         
  20   6   8      11396.22      11645.00       269.76 o                         
  22   6   8      11142.77      12156.99       302.32 o                         
  24   6   8        450.00        452.56       331.74 o                         
  26   6   8       2075.39       2341.19       263.11 o                         
  28   6   8       3101.30       3483.36       305.22 o                         
  30   6   8        378.63        576.89       359.25 o                         
 -35   7   8       2920.27       2440.79       326.39 o                         
 -33   7   8       4313.16       5346.85       374.12 o                         
 -31   7   8       1378.91       1336.11       276.99 o                         
 -29   7   8      29117.71      29762.42       493.87 o                         
 -27   7   8      10359.18      10476.79       274.50 o                         
 -25   7   8       3800.89       3625.45       189.92 o                         
 -23   7   8       1731.38       1591.22       182.63 o                         
 -21   7   8       2056.69       2176.98       195.49 o                         
 -19   7   8        285.15        551.40       174.70 o                         
 -17   7   8      43652.23      44591.12       452.47 o                         
 -15   7   8       2554.85       2716.06       128.01 o                         
 -13   7   8       6431.97       6118.47       115.14 o                         
 -11   7   8       8378.54       7795.40       145.37 o                         
  -9   7   8       3529.31       3720.00        96.17 o                         
  -7   7   8       2830.12       3034.68        93.60 o                         
  -5   7   8      13056.88      15983.14       147.47 o                         
  -3   7   8      10975.73      10472.28       185.96 o                         
  -1   7   8         47.42        101.39        72.61 o                         
   1   7   8       5502.76       5453.01       115.77 o                         
   3   7   8        112.51        197.70        64.63 o                         
   5   7   8       3440.41       3554.39        99.22 o                         
   7   7   8      18141.18      18255.32       166.93 o                         
   9   7   8      11945.41      11291.63       179.79 o                         
  11   7   8       8221.69       8310.70       264.65 o                         
  13   7   8      27748.98      24299.62       377.52 o                         
  15   7   8       1882.24       2257.80       207.32 o                         
  17   7   8      12555.84      11966.14       307.18 o                         
  19   7   8        345.45        272.16       196.69 o                         
  21   7   8       7803.22       8342.50       287.38 o                         
  23   7   8        515.85        577.38       230.50 o                         
  25   7   8       5502.08       5985.43       292.40 o                         
  27   7   8        253.89         38.88       252.13 o                         
  29   7   8       2417.39       2389.60       336.64 o                         
 -32   8   8       1953.51       1968.86       314.88 o                         
 -30   8   8        837.62       1292.52       251.39 o                         
 -28   8   8       4087.87       4232.62       324.21 o                         
 -26   8   8       2643.73       2695.09       257.87 o                         
 -24   8   8        825.73        797.71       241.84 o                         
 -22   8   8       8587.75       8179.04       239.91 o                         
 -20   8   8         46.77         26.65       136.96 o                         
 -18   8   8       1021.04        761.85       166.26 o                         
 -16   8   8       8630.99       8492.01       168.13 o                         
 -14   8   8       6780.97       6297.39       125.67 o                         
 -12   8   8        158.02        155.37        77.75 o                         
 -10   8   8        570.81        948.18       113.58 o                         
  -8   8   8      28704.46      27408.21       218.20 o                         
  -6   8   8      16044.82      16365.64       170.34 o                         
  -4   8   8      13573.98      13876.05       230.51 o                         
  -2   8   8      19675.02      20316.36       251.21 o                         
   0   8   8        597.44        650.28       132.26 o                         
   2   8   8        221.59        247.48       113.73 o                         
   4   8   8       9881.49       9577.47       133.63 o                         
   6   8   8       8762.69       9506.44       146.33 o                         
   8   8   8      15788.50      15840.42       179.78 o                         
  10   8   8       1061.30        984.61       124.00 o                         
  12   8   8       5330.25       5859.61       179.46 o                         
  14   8   8       4593.71       4251.38       153.60 o                         
  16   8   8       1286.62        854.79       193.50 o                         
  18   8   8        510.77        442.52       206.45 o                         
  20   8   8        123.40        -80.26       195.49 o                         
  22   8   8        362.00        271.18       283.53 o                         
  24   8   8       2456.46       2714.60       310.20 o                         
  26   8   8        292.87        644.44       272.74 o                         
 -31   9   8       4881.73       5442.59       412.25 o                         
 -29   9   8       5566.84       5830.06       334.24 o                         
 -27   9   8       4483.58       4112.80       252.13 o                         
 -25   9   8        640.92        836.69       219.02 o                         
 -23   9   8       5180.79       5066.58       208.56 o                         
 -21   9   8        950.81       1006.79       183.66 o                         
 -19   9   8       8087.49       7398.25       180.03 o                         
 -17   9   8      35656.83      38000.05       327.45 o                         
 -15   9   8       1396.40       1526.78       114.07 o                         
 -13   9   8      14204.89      14020.30       179.63 o                         
 -11   9   8       6782.97       7605.50       141.35 o                         
  -9   9   8       4501.96       5073.59       126.23 o                         
  -7   9   8          4.14        203.78        91.40 o                         
  -5   9   8      48543.48      48932.75       664.21 o                         
  -3   9   8       1473.67       1592.08       145.07 o                         
  -1   9   8         69.40         78.82       153.49 o                         
   1   9   8      16793.13      17410.31       296.39 o                         
   3   9   8       7021.89       7067.05       165.45 o                         
   5   9   8       9171.59       9332.30       154.94 o                         
   7   9   8       6001.94       5176.46       124.08 o                         
   9   9   8       5713.21       6373.12       153.87 o                         
  11   9   8        907.30        803.52        99.07 o                         
  13   9   8      16147.88      14831.97       218.83 o                         
  15   9   8       1304.33        995.98       173.98 o                         
  17   9   8       1631.42       1954.35       178.88 o                         
  19   9   8        954.73        967.68       153.09 o                         
  21   9   8       1294.20       1332.51       273.56 o                         
  23   9   8       1273.93       1457.95       316.96 o                         
 -26  10   8       1519.01       1238.48       247.45 o                         
 -24  10   8       1794.50       1962.06       199.36 o                         
 -22  10   8      10480.19      10435.12       231.61 o                         
 -20  10   8        465.76        509.08       140.64 o                         
 -18  10   8       8195.07       8000.07       184.97 o                         
 -16  10   8        741.39        482.70       114.03 o                         
 -14  10   8       1052.91        964.35       133.09 o                         
 -12  10   8       2103.60       2195.63       134.23 o                         
 -10  10   8       5208.18       6425.13       145.48 o                         
  -8  10   8        346.27        426.02       112.79 o                         
  -6  10   8       1281.57       1375.19       170.68 o                         
  -4  10   8          7.35         70.82       141.12 o                         
  -2  10   8       3061.83       3704.67       193.11 o                         
   0  10   8       1052.12        724.27       150.68 o                         
   2  10   8         22.97        119.10       173.34 o                         
   4  10   8       3128.54       3235.82       165.33 o                         
   6  10   8       1350.85       1213.11        80.82 o                         
   8  10   8       4783.28       3950.20       135.35 o                         
  10  10   8        548.46        493.11        90.14 o                         
  12  10   8        221.70        270.44       127.63 o                         
  14  10   8         42.80       -133.27       133.27 o                         
  16  10   8         91.64        374.57       205.63 o                         
  18  10   8        223.48        166.14       203.15 o                         
  20  10   8       4227.48       4645.63       302.24 o                         
 -23  11   8       1273.51       1339.02       177.79 o                         
 -21  11   8       1347.07       1174.71       196.79 o                         
 -19  11   8       4136.37       3947.96       181.64 o                         
 -17  11   8      16994.15      16945.69       242.60 o                         
 -15  11   8        464.61        523.20       142.27 o                         
 -13  11   8       5393.49       5626.60       153.85 o                         
 -11  11   8       3137.16       2971.60       173.46 o                         
  -9  11   8       4751.58       4816.25       169.51 o                         
  -7  11   8       1659.92       1784.83       156.71 o                         
  -5  11   8      18636.35      19655.12       329.37 o                         
  -3  11   8         79.05        176.63       140.10 o                         
  -1  11   8       5130.78       5486.10       189.66 o                         
   1  11   8          0.12          2.23       147.94 o                         
   3  11   8        428.48        650.10       198.88 o                         
   5  11   8       6890.26       7044.01       258.68 o                         
   7  11   8       6566.02       6274.88       199.14 o                         
   9  11   8       3674.39       3529.34       196.65 o                         
  11  11   8         15.83        274.91       163.43 o                         
  13  11   8       2449.13       1960.26       204.09 o                         
  15  11   8         36.70        196.36       207.26 o                         
  17  11   8       1514.10       1891.83       250.98 o                         
 -18  12   8        678.58        439.97       263.89 o                         
 -16  12   8         98.36        144.97       165.74 o                         
 -14  12   8       1605.48       1124.29       174.08 o                         
 -12  12   8       4940.74       5269.41       244.21 o                         
 -10  12   8       9699.15       9091.84       211.22 o                         
  -8  12   8       2829.50       2900.77       170.26 o                         
  -6  12   8       4337.80       3778.08       177.44 o                         
  -4  12   8      12515.45      11625.41       286.74 o                         
  -2  12   8       3444.86       3387.56       208.93 o                         
   0  12   8       2965.98       2765.42       249.25 o                         
   2  12   8        811.63        936.60       225.25 o                         
   4  12   8         38.15        296.45       218.95 o                         
   6  12   8       1134.62        979.54       228.49 o                         
   8  12   8       1300.98       1332.53       195.97 o                         
  10  12   8        468.06        556.80       197.09 o                         
  12  12   8        333.27        569.68       206.07 o                         
  -7  13   8        258.23        277.82       261.79 o                         
  -5  13   8         12.86        385.39       267.55 o                         
  -3  13   8       3523.79       3422.78       517.16 o                         
  -1  13   8       2974.27       3060.25       181.52 o                         
   1  13   8       3031.90       2655.59       233.19 o                         
 -41   1   9       1517.52       1213.63       344.85 o                         
 -39   1   9        283.86       3335.64       481.73 o                         
 -37   1   9       2264.35        966.31       350.64 o                         
 -35   1   9         19.99       -276.65       332.68 o                         
 -33   1   9       8105.64       8105.30       303.83 o                         
 -31   1   9         16.93        947.23       272.49 o                         
 -29   1   9      30641.81      30365.17       384.70 o                         
 -27   1   9      17414.73      14989.17       299.28 o                         
 -25   1   9       5947.99       3827.42       388.99 o                         
 -23   1   9        166.33         68.09       147.07 o                         
 -21   1   9     105890.94      98707.38       808.52 o                         
 -19   1   9     121235.41     122688.37       900.10 o                         
 -17   1   9       1800.29       2141.70       311.08 o                         
 -15   1   9      12385.64      14544.70       724.30 o                         
 -13   1   9       8024.81       9466.66       140.74 o                         
 -11   1   9      16091.49      16849.66       161.52 o                         
  -9   1   9      47011.61      49613.89       310.36 o                         
  -7   1   9      23325.77      24279.54       172.43 o                         
  -5   1   9        789.12        421.20        67.82 o                         
  -3   1   9       2973.62       3668.61        97.25 o                         
  -1   1   9      78469.27      65307.18       316.95 o                         
   1   1   9       3690.80       4590.85        88.08 o                         
   3   1   9      15766.27      15949.47       140.52 o                         
   5   1   9      55789.59      60164.24       386.34 o                         
   7   1   9        225.13        467.75       118.30 o                         
   9   1   9     140139.72     131140.27       907.65 o                         
  11   1   9      29635.88      30355.04       310.85 o                         
  13   1   9      38458.32      37483.66       397.87 o                         
  15   1   9      14182.50      15710.82       255.45 o                         
  17   1   9      63782.71      63449.87       547.80 o                         
  19   1   9         99.82       -421.25      1061.88 o                         
  21   1   9      44161.91      43842.55       549.59 o                         
  23   1   9        611.49       5690.12      1109.56 o                         
  25   1   9       4949.25       5068.58       306.27 o                         
  27   1   9       1972.13       2371.13       263.44 o                         
  29   1   9       3480.12       3591.60       415.89 o                         
  31   1   9       7461.57       6682.28       381.14 o                         
  33   1   9       1487.08       1270.32       725.99 o                         
 -40   2   9        662.67        806.96       405.80 o                         
 -38   2   9        808.20        266.16       320.31 o                         
 -36   2   9       1381.37       1178.55       323.62 o                         
 -34   2   9       9592.25       9422.06       401.92 o                         
 -32   2   9        112.00       -220.54       220.54 o                         
 -30   2   9      11054.67      10963.78       352.12 o                         
 -28   2   9       2884.80       2160.05       236.52 o                         
 -26   2   9       7031.18       5270.72       249.76 o                         
 -24   2   9      31439.37      30083.29       321.95 o                         
 -22   2   9         32.00        -20.03       255.50 o                         
 -20   2   9        311.30        578.82       112.31 o                         
 -18   2   9       2814.22       2147.99       123.69 o                         
 -16   2   9        129.39        704.89       342.36 o                         
 -14   2   9         30.56       -166.82       166.82 o                         
 -12   2   9      72482.32      65843.55       535.69 o                         
 -10   2   9       3144.77       5528.17       110.78 o                         
  -8   2   9      18659.17      17746.67       136.58 o                         
  -6   2   9      40899.86      36274.80       554.75 o                         
  -4   2   9       4732.96       5496.53       113.19 o                         
  -2   2   9       3823.22       3105.89        56.78 o                         
   0   2   9         98.09        422.68        45.23 o                         
   2   2   9      51159.77      48764.29       264.00 o                         
   4   2   9      64187.28      64863.75       420.26 o                         
   6   2   9        306.81        417.73       213.41 o                         
   8   2   9      13093.50      14316.83       175.81 o                         
  10   2   9         61.39        131.44       204.38 o                         
  12   2   9      27514.40      28586.33       294.99 o                         
  14   2   9         19.37       -155.57       228.32 o                         
  16   2   9       7654.51       8813.15       203.95 o                         
  18   2   9      53385.34      53538.53      2037.26 o                         
  20   2   9       4304.42       7171.78       880.58 o                         
  22   2   9       4680.00       3450.38       365.83 o                         
  24   2   9       3188.11       3414.53       355.12 o                         
  26   2   9       1269.37       1431.35       247.44 o                         
  28   2   9          0.44        110.48       267.63 o                         
  30   2   9         20.82       -150.87       327.32 o                         
  32   2   9       2169.93       5526.74      1459.27 o                         
  34   2   9        675.04        112.45       386.99 o                         
 -39   3   9       1738.87       2980.27       327.46 o                         
 -37   3   9       6964.20       6697.05       308.74 o                         
 -35   3   9       4120.46       4395.40       310.03 o                         
 -33   3   9       1449.47       1786.60       251.94 o                         
 -31   3   9        465.41        800.69       221.91 o                         
 -29   3   9        227.34       -316.18       580.47 o                         
 -27   3   9       1249.01        243.58       302.14 o                         
 -25   3   9         39.77       -119.92       172.40 o                         
 -23   3   9       3961.62       4483.94       222.14 o                         
 -21   3   9         87.35        101.18       154.65 o                         
 -19   3   9      20972.88      21886.78       242.21 o                         
 -17   3   9      11018.27      11656.79       164.20 o                         
 -15   3   9         13.13       -123.00       291.87 o                         
 -13   3   9       2196.80       2151.32        92.83 o                         
 -11   3   9      50178.62      44383.28       320.72 o                         
  -9   3   9      12303.70      14271.64       170.20 o                         
  -7   3   9     291197.81     275634.84      2846.70 o                         
  -5   3   9     117536.84     108498.24       713.03 o                         
  -3   3   9      59626.38      54420.38       976.89 o                         
  -1   3   9       3325.62       3750.11       162.13 o                         
   1   3   9     151790.31     154233.09       740.19 o                         
   3   3   9       4754.33       3832.80       117.15 o                         
   5   3   9     102823.47     101760.12       681.18 o                         
   7   3   9       8152.18       8926.73       269.62 o                         
   9   3   9      12679.73      15354.46       189.01 o                         
  11   3   9       8974.25       8085.19       168.86 o                         
  13   3   9       3238.44       3021.21       148.11 o                         
  15   3   9       9669.84       7871.45       260.96 o                         
  17   3   9         95.46       2768.77       963.68 o                         
  19   3   9      17231.39      16801.00       581.83 o                         
  21   3   9       9008.66       7554.33       519.11 o                         
  23   3   9        317.09        809.63       250.50 o                         
  25   3   9       5546.60       4172.98       357.48 o                         
  27   3   9         11.71       -267.00       267.00 o                         
  29   3   9       2465.45       2303.82       341.81 o                         
  31   3   9       2556.05       3708.97       777.63 o                         
  33   3   9       2991.51       2418.33       395.39 o                         
 -38   4   9       3790.42       3526.43       955.03 o                         
 -36   4   9       6192.96       6094.71       324.62 o                         
 -34   4   9       3053.04       2879.57       324.46 o                         
 -32   4   9      13880.10      13542.02       298.81 o                         
 -30   4   9          5.47         50.74       199.71 o                         
 -28   4   9       5491.21       4528.86       386.37 o                         
 -26   4   9       7969.45       6995.69       245.93 o                         
 -24   4   9        527.47        437.72       149.81 o                         
 -22   4   9        165.19        337.83       212.58 o                         
 -20   4   9      39265.43      42759.17       434.76 o                         
 -18   4   9      12787.36      11797.81       190.11 o                         
 -16   4   9        225.96        559.75       127.67 o                         
 -14   4   9      61307.00      56820.13       418.84 o                         
 -12   4   9      87707.73      87133.41       585.61 o                         
 -10   4   9        496.53       1013.25        88.32 o                         
  -8   4   9     177663.98     161057.73       858.04 o                         
  -6   4   9      55264.95      50255.62       265.05 o                         
  -4   4   9     103262.52      93129.01       596.10 o                         
  -2   4   9      15329.28      18505.55       177.91 o                         
   0   4   9       2304.29       2141.31        77.83 o                         
   2   4   9       2572.37       3705.55        93.93 o                         
   4   4   9      12324.99       9889.74       336.36 o                         
   6   4   9       4840.26       4472.33       120.56 o                         
   8   4   9      14585.07      13640.33       193.58 o                         
  10   4   9       5568.75       5178.44       144.00 o                         
  12   4   9       1466.54        611.46       126.57 o                         
  14   4   9        364.42        978.66       168.35 o                         
  16   4   9      23025.82      22558.66       284.15 o                         
  18   4   9      14882.74      15602.53       505.54 o                         
  20   4   9         18.86        657.80       372.89 o                         
  22   4   9        172.20        543.40       366.25 o                         
  24   4   9       5839.18       4989.05       307.99 o                         
  26   4   9        676.12        512.58       286.46 o                         
  28   4   9        841.97        666.64       257.06 o                         
  30   4   9       3956.01       4585.57       373.84 o                         
  32   4   9        300.97       -364.05       435.02 o                         
 -37   5   9        862.62        771.76       303.98 o                         
 -35   5   9        187.57        267.23       286.97 o                         
 -33   5   9       5872.35       5167.40       401.87 o                         
 -31   5   9       5814.72       5442.10       363.53 o                         
 -29   5   9       6216.13       6101.37       260.88 o                         
 -27   5   9       1271.36       1295.22       229.42 o                         
 -25   5   9      10082.84      10201.07       435.45 o                         
 -23   5   9      19386.91      17918.64       295.29 o                         
 -21   5   9       1326.26       1869.18       144.94 o                         
 -19   5   9       1791.10       2167.31       142.76 o                         
 -17   5   9       1385.47       1357.51       167.62 o                         
 -15   5   9      10141.53      10222.31       140.42 o                         
 -13   5   9       6413.30       5290.63       151.65 o                         
 -11   5   9      56851.77      59556.02       446.88 o                         
  -9   5   9      33667.62      33363.35       229.85 o                         
  -7   5   9       6943.69      10594.55       105.95 o                         
  -5   5   9        288.01        573.65        54.02 o                         
  -3   5   9      10622.48      11210.96       141.97 o                         
  -1   5   9       3553.80       2759.42       100.47 o                         
   1   5   9        103.43        198.80        83.58 o                         
   3   5   9      43104.89      46563.56       258.96 o                         
   5   5   9      15553.22      12309.12       157.43 o                         
   7   5   9        637.08        672.72       112.81 o                         
   9   5   9      31392.06      29706.02       299.69 o                         
  11   5   9       7915.89       7429.31       188.09 o                         
  13   5   9        340.86        718.57       202.63 o                         
  15   5   9      18465.21      16185.17       356.47 o                         
  17   5   9       1365.89       1553.96       190.04 o                         
  19   5   9       1294.76       1073.28       326.44 o                         
  21   5   9       7267.00       7213.89       266.88 o                         
  23   5   9       2423.14       2990.02       230.57 o                         
  25   5   9        125.15        636.47       339.87 o                         
  27   5   9       3002.66       3201.27       312.93 o                         
  29   5   9         25.77       1539.31       922.42 o                         
  31   5   9         20.56       -247.40       298.37 o                         
 -36   6   9        690.18       1512.26       713.85 o                         
 -34   6   9      13478.60      13257.12       349.44 o                         
 -32   6   9       8631.80       8123.06       269.74 o                         
 -30   6   9        597.17        577.70       215.87 o                         
 -28   6   9        212.26        279.90       241.27 o                         
 -26   6   9        827.55        974.99       184.29 o                         
 -24   6   9      22282.87      21643.47       323.16 o                         
 -22   6   9       1982.34       2213.01       145.96 o                         
 -20   6   9       9782.98       8426.25       176.04 o                         
 -18   6   9       2441.71       2324.05       125.61 o                         
 -16   6   9      10989.13      11689.14       302.00 o                         
 -14   6   9       9313.98      10009.52       174.37 o                         
 -12   6   9      14415.72      14489.14       169.54 o                         
 -10   6   9      13716.30      12615.98       128.16 o                         
  -8   6   9      26095.93      25206.47       176.26 o                         
  -6   6   9       3080.64       3473.17        80.78 o                         
  -4   6   9      14466.46      14321.38       185.68 o                         
  -2   6   9       9276.91       9131.05       198.14 o                         
   0   6   9      26877.93      28511.59       262.63 o                         
   2   6   9       5967.48       7461.86       124.60 o                         
   4   6   9      85827.66      90441.39       454.01 o                         
   6   6   9      38923.14      41142.37       286.21 o                         
   8   6   9      73930.84      72295.71       561.08 o                         
  10   6   9       4417.65       4158.60       162.42 o                         
  12   6   9         12.04         21.64       131.33 o                         
  14   6   9        788.02       1008.01       182.20 o                         
  16   6   9      21423.94      20519.08       809.05 o                         
  18   6   9      59573.84      60712.14       536.44 o                         
  20   6   9       1086.11       1450.71       235.74 o                         
  22   6   9       3269.69       3469.97       237.10 o                         
  24   6   9      10106.84       9353.85       317.82 o                         
  26   6   9          0.77         86.01       250.94 o                         
  28   6   9         80.78         22.50       440.34 o                         
  30   6   9       1726.84       2200.11       341.70 o                         
 -35   7   9         73.65        -15.20       250.74 o                         
 -33   7   9         13.29        402.03       214.29 o                         
 -31   7   9       1859.55       1822.26       229.32 o                         
 -29   7   9       3200.98       3802.49       257.73 o                         
 -27   7   9       1043.18       1094.39       232.32 o                         
 -25   7   9        833.92        795.68       190.36 o                         
 -23   7   9       4234.29       4118.86       180.53 o                         
 -21   7   9          2.22         55.64       199.39 o                         
 -19   7   9       3275.78       2808.84       161.44 o                         
 -17   7   9       5304.57       5709.24       242.40 o                         
 -15   7   9      15373.42      17226.24       206.98 o                         
 -13   7   9        421.71        304.31        78.67 o                         
 -11   7   9      33540.82      33236.64       231.95 o                         
  -9   7   9        410.66        428.94        88.43 o                         
  -7   7   9       6623.96       7171.60        96.63 o                         
  -5   7   9        135.59         91.74        68.22 o                         
  -3   7   9      26949.77      30158.22       297.57 o                         
  -1   7   9        120.27        187.30        83.24 o                         
   1   7   9       2640.22       3217.74       106.21 o                         
   3   7   9      16202.70      15483.79       177.17 o                         
   5   7   9      21487.06      21895.87       189.61 o                         
   7   7   9        106.70        -54.24        62.96 o                         
   9   7   9       8030.77      10329.76       178.35 o                         
  11   7   9       7587.78       6878.11       223.85 o                         
  13   7   9        673.00        397.91       219.32 o                         
  15   7   9      21109.04      19881.90       320.27 o                         
  17   7   9         62.67        316.15       203.52 o                         
  19   7   9       1150.41        953.25       215.58 o                         
  21   7   9       2817.67       3061.97       324.27 o                         
  23   7   9        427.82        564.81       224.08 o                         
  25   7   9         29.62       -188.60       222.39 o                         
  27   7   9        775.24        670.95       317.58 o                         
 -32   8   9        397.89       1119.47       592.30 o                         
 -30   8   9        120.59        122.78       190.91 o                         
 -28   8   9        265.75        266.23       185.05 o                         
 -26   8   9        110.97        497.22       292.58 o                         
 -24   8   9      24376.25      25413.84       342.84 o                         
 -22   8   9      27643.51      29564.72       310.50 o                         
 -20   8   9      37148.83      36618.56       374.39 o                         
 -18   8   9         31.53         10.77       105.08 o                         
 -16   8   9       7767.52       7212.93       160.90 o                         
 -14   8   9         39.94        158.41        84.52 o                         
 -12   8   9       3162.07       3836.97       120.12 o                         
 -10   8   9        154.79         61.11        83.54 o                         
  -8   8   9       4320.05       4038.21       120.04 o                         
  -6   8   9        101.44        271.02        91.92 o                         
  -4   8   9       7512.49       5522.06       119.63 o                         
  -2   8   9          3.48         60.30       132.23 o                         
   0   8   9       6474.60       6244.90       174.47 o                         
   2   8   9        709.29        968.47       117.80 o                         
   4   8   9        123.89        208.84        72.71 o                         
   6   8   9      26189.63      27590.19       225.46 o                         
   8   8   9      43556.00      41356.02       333.13 o                         
  10   8   9      17729.50      17231.55       230.29 o                         
  12   8   9       1306.08       1201.65       134.40 o                         
  14   8   9         40.88         83.53       136.69 o                         
  16   8   9       1756.51       1527.53       222.46 o                         
  18   8   9      41645.43      42892.34       500.20 o                         
  20   8   9       2356.63       2476.46       275.83 o                         
  22   8   9       3043.56       3661.78       295.38 o                         
  24   8   9          1.62       -245.30       276.80 o                         
  26   8   9         80.92       -128.74       286.42 o                         
 -31   9   9         28.70        -79.72       208.57 o                         
 -29   9   9       2220.62       2469.39       243.59 o                         
 -27   9   9       1161.69        658.91       173.66 o                         
 -25   9   9       3783.90       4033.34       197.87 o                         
 -23   9   9        191.90        319.11       149.08 o                         
 -21   9   9       6120.10       6279.88       177.57 o                         
 -19   9   9       5736.67       5933.75       179.88 o                         
 -17   9   9        384.81        368.37       104.98 o                         
 -15   9   9      12544.11      12645.52       169.57 o                         
 -13   9   9        583.23        864.03       111.16 o                         
 -11   9   9       1880.12       2305.69       117.17 o                         
  -9   9   9          2.82        118.11       103.11 o                         
  -7   9   9       3915.30       4099.42       106.73 o                         
  -5   9   9      11899.98      11882.86       233.20 o                         
  -3   9   9       6805.00       6095.57       217.43 o                         
  -1   9   9       4392.06       4868.80       191.57 o                         
   1   9   9       7016.05       7015.50       186.64 o                         
   3   9   9        352.43        345.79       139.28 o                         
   5   9   9       5933.04       5705.53       180.01 o                         
   7   9   9        336.15        264.16        83.30 o                         
   9   9   9       1601.52       1296.83       114.51 o                         
  11   9   9       1165.73        878.90       116.18 o                         
  13   9   9        242.87        289.64       126.62 o                         
  15   9   9       2534.33       1914.43       161.37 o                         
  17   9   9       5453.13       5560.60       174.37 o                         
  19   9   9        666.64        814.84       146.57 o                         
  21   9   9        898.72       1393.47       312.90 o                         
  23   9   9        901.38        689.79       253.20 o                         
 -26  10   9       5340.18       4466.95       184.17 o                         
 -24  10   9       1528.85       1183.85       152.14 o                         
 -22  10   9       4126.98       4696.86       168.20 o                         
 -20  10   9       5363.11       5181.44       207.19 o                         
 -18  10   9        283.70        233.04       146.22 o                         
 -16  10   9      22185.75      21169.20       330.17 o                         
 -14  10   9         70.42        121.29        91.95 o                         
 -12  10   9         36.34        113.26        98.61 o                         
 -10  10   9        693.25        773.28       112.93 o                         
  -8  10   9      18967.73      21269.17       207.32 o                         
  -6  10   9        126.13        352.88       107.60 o                         
  -4  10   9      11456.91      12168.18       252.41 o                         
  -2  10   9       3934.71       4376.52       204.96 o                         
   0  10   9       5439.58       4632.12       204.07 o                         
   2  10   9       6294.93       7212.31       225.31 o                         
   4  10   9       1500.98       1382.27       153.03 o                         
   6  10   9      11511.68      12351.22       285.73 o                         
   8  10   9       2601.45       2304.13       133.13 o                         
  10  10   9         33.56         93.46       159.62 o                         
  12  10   9       2644.39       3331.83       243.59 o                         
  14  10   9        166.06        309.79       205.40 o                         
  16  10   9       1489.87       1819.63       193.44 o                         
  18  10   9       2506.86       2410.45       217.05 o                         
  20  10   9       3142.97       3651.79       300.27 o                         
 -23  11   9        619.55       1025.30       183.19 o                         
 -21  11   9        645.40        738.27       142.43 o                         
 -19  11   9         78.21        246.95       171.56 o                         
 -17  11   9       2414.78       2435.35       163.68 o                         
 -15  11   9       4918.17       4571.85       189.30 o                         
 -13  11   9       3992.97       3766.51       136.24 o                         
 -11  11   9         58.98         51.50       103.99 o                         
  -9  11   9       6889.51       6687.24       143.53 o                         
  -7  11   9      21876.51      21400.46       303.37 o                         
  -5  11   9       1015.86        825.20       179.24 o                         
  -3  11   9       2498.08       2704.65       196.23 o                         
  -1  11   9       1482.44       1456.08       156.58 o                         
   1  11   9        448.40        251.40       235.67 o                         
   3  11   9       2117.78       2439.74       244.42 o                         
   5  11   9       1521.12       1443.16       232.96 o                         
   7  11   9       3876.85       4230.64       184.23 o                         
   9  11   9       5151.31       4868.19       216.93 o                         
  11  11   9        814.42        678.42       159.87 o                         
  13  11   9        257.98        469.71       181.91 o                         
  15  11   9        243.57        177.36       239.55 o                         
  17  11   9        592.80        594.36       457.26 o                         
 -18  12   9       2461.59       2290.91       338.59 o                         
 -16  12   9       3923.66       3793.10       345.22 o                         
 -14  12   9        124.94        186.54       346.96 o                         
 -12  12   9       3763.98       3155.01       403.85 o                         
 -10  12   9          5.24        125.49       250.68 o                         
  -8  12   9       1037.12       1376.58       185.07 o                         
  -6  12   9        257.61        336.84       148.98 o                         
  -4  12   9       1063.68        848.15       191.57 o                         
  -2  12   9       7852.56       7478.69       207.10 o                         
   0  12   9       1069.42       1470.17       199.01 o                         
   2  12   9       2910.26       2702.60       222.61 o                         
   4  12   9        443.34        576.26       200.85 o                         
   6  12   9       3273.95       3062.73       253.54 o                         
   8  12   9       1123.11       1118.15       194.65 o                         
  10  12   9          0.87         74.97       203.32 o                         
  -3  13   9        504.86        683.18       333.88 o                         
 -40   0  10       1153.77        646.78       528.49 o                         
 -38   0  10       3064.99       2862.25       408.08 o                         
 -36   0  10       8400.06       9674.78       569.94 o                         
 -34   0  10        696.75        938.25       508.40 o                         
 -32   0  10      14177.43      15268.94       702.04 o                         
 -30   0  10       3163.37       6705.63      1381.96 o                         
 -28   0  10      25769.54      26741.88       533.45 o                         
 -26   0  10      67313.92      65660.60       804.54 o                         
 -24   0  10     305365.38     281613.72      6392.39 o                         
 -22   0  10        322.07        364.61       181.51 o                         
 -20   0  10       3040.68       2067.61       173.96 o                         
 -18   0  10      41456.30      44161.51       761.90 o                         
 -16   0  10      17099.56      18706.50       516.20 o                         
 -14   0  10      31968.38      31622.22       902.40 o                         
 -12   0  10       1859.06       2640.98       201.39 o                         
 -10   0  10      94056.29     105458.97       933.50 o                         
  -8   0  10       6610.58       5304.24       147.36 o                         
  -6   0  10       8137.77       5522.37       118.75 o                         
  -4   0  10      20529.38      15056.95       218.53 o                         
  -2   0  10       2017.61       6285.44       114.03 o                         
   0   0  10      70229.29      69665.58       539.41 o                         
   2   0  10     101263.98     118571.66       822.48 o                         
   4   0  10      32298.09      32450.55       580.39 o                         
   6   0  10     321926.91     308150.41      2448.00 o                         
   8   0  10      49047.63      51713.87       892.89 o                         
  10   0  10      53753.75      55529.64       654.77 o                         
  12   0  10        465.62        829.82       181.55 o                         
  14   0  10      83361.36      82863.22       860.87 o                         
  16   0  10      89125.36      99271.78      1112.56 o                         
  18   0  10      76635.40      78044.67      4312.98 o                         
  20   0  10        277.46       2849.80       770.77 o                         
  22   0  10      29107.99      30540.48      1905.53 o                         
  24   0  10        280.70        180.08       399.74 o                         
  26   0  10       5848.93       4480.81       386.50 o                         
  28   0  10      12193.47      12743.52       602.97 o                         
  30   0  10       3512.63       3005.18       470.49 o                         
  32   0  10       1032.70       1506.02       908.56 o                         
  34   0  10      13774.94      13532.64      1891.04 o                         
 -41   1  10         65.16       -247.09       390.47 o                         
 -39   1  10        332.78       2012.97       548.30 o                         
 -37   1  10          1.48         44.34       233.51 o                         
 -35   1  10        304.31       -142.16       273.52 o                         
 -33   1  10       6149.57       5508.67       296.72 o                         
 -31   1  10       1138.82       1574.41       270.88 o                         
 -29   1  10        184.46        309.51       227.97 o                         
 -27   1  10        335.53       -234.33       234.33 o                         
 -25   1  10      11299.10      10333.11       783.65 o                         
 -23   1  10      30812.92      28689.41       362.04 o                         
 -21   1  10        222.67        278.65       127.19 o                         
 -19   1  10       6460.13       6842.97       197.77 o                         
 -17   1  10       5414.54       6453.60       467.88 o                         
 -15   1  10        232.66       -159.05       159.05 o                         
 -13   1  10       8618.46       9907.99       187.77 o                         
 -11   1  10       2246.22       2901.41        93.90 o                         
  -9   1  10      12194.80      13721.65       153.15 o                         
  -7   1  10      20273.02      19814.96       157.73 o                         
  -5   1  10        236.11        674.30        77.11 o                         
  -3   1  10      11523.99      11387.67        95.82 o                         
  -1   1  10      44514.23      40733.40       234.86 o                         
   1   1  10       7672.12      12285.41       121.39 o                         
   3   1  10      30937.03      30938.67       201.59 o                         
   5   1  10      14392.44      16711.73       146.19 o                         
   7   1  10       5286.56       4536.20       139.56 o                         
   9   1  10       1909.17       1134.26       162.82 o                         
  11   1  10        246.58         26.46       126.96 o                         
  13   1  10       2338.63       2842.90       150.13 o                         
  15   1  10      16438.13      14357.43       306.31 o                         
  17   1  10        805.12       -228.95       377.82 o                         
  19   1  10      14469.16      15097.17       299.91 o                         
  21   1  10       2192.14       2353.29       239.93 o                         
  23   1  10       8713.00       7872.97       524.02 o                         
  25   1  10         43.24       -243.87       243.87 o                         
  27   1  10        386.05        528.13       292.90 o                         
  29   1  10        127.57       -319.71       319.71 o                         
  31   1  10       2496.66       1330.03       929.35 o                         
  33   1  10        270.38        -20.57       602.28 o                         
 -40   2  10       5177.90       6857.61       537.59 o                         
 -38   2  10          1.32       -309.30       309.30 o                         
 -36   2  10      12953.39      14474.81       465.73 o                         
 -34   2  10        816.99       1041.23       236.18 o                         
 -32   2  10       5776.75       5986.81       298.22 o                         
 -30   2  10        360.52       -423.94       423.94 o                         
 -28   2  10       4142.73       4524.39       284.86 o                         
 -26   2  10      50080.83      50408.34       504.94 o                         
 -24   2  10      37288.15      37159.34       465.99 o                         
 -22   2  10      10035.35      10545.60       188.57 o                         
 -20   2  10       3088.58       3597.00       153.04 o                         
 -18   2  10       9047.33       9121.52       146.26 o                         
 -16   2  10        917.42       2256.12       562.63 o                         
 -14   2  10      42940.06      37730.02       355.76 o                         
 -12   2  10     115329.06     116896.12      1075.59 o                         
 -10   2  10      78634.77      73376.59       449.04 o                         
  -8   2  10     124677.96     108465.23       567.45 o                         
  -6   2  10      25826.07      20639.71       258.03 o                         
  -4   2  10       1544.09        845.44        30.41 o                         
  -2   2  10       4628.72       4969.81        69.52 o                         
   0   2  10      27091.27      27107.64       162.20 o                         
   2   2  10     116276.51     120602.55      1205.63 o                         
   4   2  10       5792.04       6936.63       109.14 o                         
   6   2  10      91923.80      83703.33       592.73 o                         
   8   2  10       4552.71       5728.74       259.03 o                         
  10   2  10      27776.03      24939.12       232.69 o                         
  12   2  10       1237.13        794.64       162.10 o                         
  14   2  10       8066.06       7961.60       192.70 o                         
  16   2  10      10056.29      12161.56       271.01 o                         
  18   2  10      12783.17      13694.00       269.27 o                         
  20   2  10      13181.74      12381.17       737.05 o                         
  22   2  10       3233.45       4264.50       478.63 o                         
  24   2  10         11.39        431.90       300.79 o                         
  26   2  10        110.24        103.42       249.95 o                         
  28   2  10       5352.78       5833.06       384.16 o                         
  30   2  10       3198.21       3131.54       311.87 o                         
  32   2  10        230.62        420.24       552.39 o                         
 -39   3  10       4435.20       4673.04       380.11 o                         
 -37   3  10        329.55        -14.80       273.22 o                         
 -35   3  10       2127.67       2431.05       288.68 o                         
 -33   3  10       7516.18       6700.92       257.82 o                         
 -31   3  10      12634.02      13574.70       397.89 o                         
 -29   3  10         67.49       -378.04       378.04 o                         
 -27   3  10      10153.91       9220.32       225.60 o                         
 -25   3  10       2352.75       1954.47       226.32 o                         
 -23   3  10       2511.79       2267.58       194.70 o                         
 -21   3  10       1234.68       1168.09       136.84 o                         
 -19   3  10         42.63        185.04       131.94 o                         
 -17   3  10      17068.22      15613.95       218.65 o                         
 -15   3  10         70.39        276.41       263.28 o                         
 -13   3  10        326.26        139.61       163.61 o                         
 -11   3  10      80552.23      81188.38       456.55 o                         
  -9   3  10      62052.33      61506.81       350.08 o                         
  -7   3  10       1090.60       1092.94       174.76 o                         
  -5   3  10         50.37        645.51       145.76 o                         
  -3   3  10       7381.59       8385.65       163.90 o                         
  -1   3  10      13893.51      11059.03       117.67 o                         
   1   3  10      51322.23      54625.01       292.44 o                         
   3   3  10       5714.47       6414.50       147.46 o                         
   5   3  10       4953.57       6899.07       163.69 o                         
   7   3  10      17432.27      16260.76       369.88 o                         
   9   3  10        497.18        863.35       136.92 o                         
  11   3  10       9156.81      10230.86       190.89 o                         
  13   3  10       1924.66       1722.67       153.47 o                         
  15   3  10         53.83        435.63       142.90 o                         
  17   3  10        244.91        -58.99       153.39 o                         
  19   3  10       9481.99      10573.18       668.19 o                         
  21   3  10       6269.22       9138.82       792.08 o                         
  23   3  10      24198.75      25767.44       466.76 o                         
  25   3  10       1121.22        792.80       279.67 o                         
  27   3  10      12105.79      12473.18       429.71 o                         
  29   3  10        212.30        365.51       290.09 o                         
  31   3  10       4884.24       3799.18      1221.27 o                         
  33   3  10        318.98        191.54       345.84 o                         
 -38   4  10       1358.53       1071.95       362.78 o                         
 -36   4  10       1415.82       1685.02       355.26 o                         
 -34   4  10        175.72        389.97       239.44 o                         
 -32   4  10         17.08         72.84       239.10 o                         
 -30   4  10       1699.88       2511.56       200.86 o                         
 -28   4  10      11774.45      12523.16       577.01 o                         
 -26   4  10       9367.25       8596.01       242.82 o                         
 -24   4  10       3440.32       3793.27       189.78 o                         
 -22   4  10       8609.42       9028.56       204.59 o                         
 -20   4  10       1488.66       1439.75       156.13 o                         
 -18   4  10      11486.07      11971.00       211.62 o                         
 -16   4  10      15859.28      15957.13       218.22 o                         
 -14   4  10      75831.98      75052.44       757.28 o                         
 -12   4  10     154440.38     161107.36      1074.51 o                         
 -10   4  10      46304.82      45705.84       424.64 o                         
  -8   4  10      24293.79      24042.72       298.72 o                         
  -6   4  10      27429.41      27077.61       403.14 o                         
  -4   4  10        799.54        939.03       145.03 o                         
  -2   4  10       2554.05       2054.13        67.03 o                         
   0   4  10        399.28        243.26        76.63 o                         
   2   4  10      43195.61      43701.87       548.65 o                         
   4   4  10       1014.53       1073.08       102.82 o                         
   6   4  10      27841.46      26402.89       266.14 o                         
   8   4  10       3255.31       3117.92       149.23 o                         
  10   4  10       8682.45       8345.46       192.03 o                         
  12   4  10       2214.38       1977.63       173.06 o                         
  14   4  10      27446.11      27556.74       329.61 o                         
  16   4  10        193.01        541.60       225.88 o                         
  18   4  10      34109.55      34447.52       385.42 o                         
  20   4  10       7634.34       7051.83       443.75 o                         
  22   4  10       1612.11       1539.55       203.59 o                         
  24   4  10       4603.29       4286.46       248.79 o                         
  26   4  10        870.25       1229.63       260.56 o                         
  28   4  10       4783.11       4363.68       335.92 o                         
  30   4  10       2160.04       2462.23       541.58 o                         
  32   4  10       1388.35        648.32       356.83 o                         
 -37   5  10        911.41        418.07       554.02 o                         
 -35   5  10       7615.64       7959.45       374.46 o                         
 -33   5  10        875.57        809.70       243.73 o                         
 -31   5  10       3433.56       4023.91       283.86 o                         
 -29   5  10       3352.50       3273.33       283.00 o                         
 -27   5  10        115.05        298.46       174.90 o                         
 -25   5  10       1038.29        875.58       456.60 o                         
 -23   5  10       5252.30       5418.88       267.40 o                         
 -21   5  10        319.95        224.70       113.58 o                         
 -19   5  10        520.92        442.70       117.84 o                         
 -17   5  10      44296.79      45290.90       631.97 o                         
 -15   5  10       1348.40       1225.65       129.96 o                         
 -13   5  10      13578.41      13594.13       182.11 o                         
 -11   5  10      38020.60      39347.80       411.06 o                         
  -9   5  10      14137.85      12988.89       236.50 o                         
  -7   5  10       5032.73       5424.55        69.29 o                         
  -5   5  10       3366.58       3951.91        74.90 o                         
  -3   5  10      32389.27      35190.58       277.54 o                         
  -1   5  10       7843.46       9566.51       120.89 o                         
   1   5  10      16880.65      17462.69       169.57 o                         
   3   5  10      53922.84      50855.65       281.14 o                         
   5   5  10      11661.05      13327.50       186.33 o                         
   7   5  10        197.53        205.97       135.48 o                         
   9   5  10       2196.73       2142.40       187.84 o                         
  11   5  10       9618.08      10000.44       204.05 o                         
  13   5  10      31827.74      34152.59       371.39 o                         
  15   5  10       9066.59       9744.14       215.66 o                         
  17   5  10        790.91        702.51       265.83 o                         
  19   5  10       4844.38       4651.82       228.73 o                         
  21   5  10        746.16        736.05       215.30 o                         
  23   5  10       9714.86       8883.41       324.86 o                         
  25   5  10       2251.45       2462.40       252.57 o                         
  27   5  10      16953.11      16797.57       392.01 o                         
  29   5  10        394.90        147.76       294.21 o                         
  31   5  10       9040.61       8590.20       392.15 o                         
 -36   6  10        396.38       1177.77       565.08 o                         
 -34   6  10      12333.15      12525.56       406.35 o                         
 -32   6  10      13259.61      13838.83       304.47 o                         
 -30   6  10         67.50        -59.64       172.85 o                         
 -28   6  10       3784.93       4678.97       285.93 o                         
 -26   6  10       5202.35       4890.94       285.13 o                         
 -24   6  10       7706.51       8904.90       221.18 o                         
 -22   6  10         67.79         46.29       135.54 o                         
 -20   6  10         32.93        305.34       182.03 o                         
 -18   6  10       6139.80       5870.73       125.97 o                         
 -16   6  10        383.50        496.25       140.52 o                         
 -14   6  10      41123.36      40184.18       368.88 o                         
 -12   6  10      21161.91      23554.67       205.35 o                         
 -10   6  10       1175.85       1144.39        90.10 o                         
  -8   6  10      46613.90      45821.16       266.48 o                         
  -6   6  10        338.11        328.94        50.58 o                         
  -4   6  10       8217.36       6825.10       130.20 o                         
  -2   6  10         59.78        198.80        77.68 o                         
   0   6  10      19462.26      17885.54       183.10 o                         
   2   6  10        287.05        245.79        85.52 o                         
   4   6  10      49234.00      49843.74       268.46 o                         
   6   6  10      58563.14      59025.70       384.75 o                         
   8   6  10      22621.52      19668.17       301.28 o                         
  10   6  10        992.79       1008.22       153.97 o                         
  12   6  10       1250.92        934.32       405.66 o                         
  14   6  10       1349.78       1879.78       180.87 o                         
  16   6  10       4862.92       4352.90       715.30 o                         
  18   6  10      23436.24      23138.28       317.57 o                         
  20   6  10       1007.40       1117.76       215.87 o                         
  22   6  10      13052.14      11812.21       314.98 o                         
  24   6  10      10534.29       9919.04       300.24 o                         
  26   6  10         39.18       -168.95       271.26 o                         
  28   6  10       1588.61       1729.88       303.43 o                         
 -35   7  10       4000.68       3561.96       334.01 o                         
 -33   7  10       4799.84       5403.50       492.62 o                         
 -31   7  10         72.88         24.33       236.76 o                         
 -29   7  10        541.70        616.73       179.74 o                         
 -27   7  10      13033.20      12859.83       304.00 o                         
 -25   7  10       9513.32       9856.95       256.41 o                         
 -23   7  10      72268.73      74304.20       585.45 o                         
 -21   7  10       2233.00       1892.82       192.33 o                         
 -19   7  10       5654.91       5459.33       174.92 o                         
 -17   7  10      11440.67      12920.48       235.38 o                         
 -15   7  10       8385.93       8823.83       142.22 o                         
 -13   7  10      13758.11      15628.38       174.86 o                         
 -11   7  10       1221.34       1830.03       101.14 o                         
  -9   7  10        141.25        324.07        80.03 o                         
  -7   7  10         97.59         60.17        75.47 o                         
  -5   7  10       4530.55       4461.76       117.26 o                         
  -3   7  10       3662.96       4319.39       145.94 o                         
  -1   7  10       2334.62       2666.62        96.07 o                         
   1   7  10       3170.64       3983.84       132.44 o                         
   3   7  10        353.91        553.93       172.01 o                         
   5   7  10      13582.79      14979.87       137.52 o                         
   7   7  10       1593.87       1579.62       152.04 o                         
   9   7  10       3372.96       3872.63       132.52 o                         
  11   7  10       3075.25       2680.77       196.63 o                         
  13   7  10      25937.27      26915.57       356.03 o                         
  15   7  10      24097.80      25747.36       379.80 o                         
  17   7  10        586.57        615.69       191.51 o                         
  19   7  10      16499.90      16668.20       402.57 o                         
  21   7  10         30.61        192.51       254.83 o                         
  23   7  10       3496.80       3447.77       272.72 o                         
  25   7  10       1677.99       2245.22       320.19 o                         
  27   7  10       7026.01       6654.32       312.30 o                         
 -32   8  10        768.30       1595.95       247.39 o                         
 -30   8  10         14.08         91.71       235.92 o                         
 -28   8  10       3264.91       2901.76       238.25 o                         
 -26   8  10       1533.88       1813.78       192.94 o                         
 -24   8  10         61.92       -171.22       181.66 o                         
 -22   8  10       1504.94       1465.20       221.40 o                         
 -20   8  10        674.50        851.35       162.65 o                         
 -18   8  10        945.24       1131.81       132.70 o                         
 -16   8  10        248.08        398.33       122.55 o                         
 -14   8  10        655.06        452.05        93.86 o                         
 -12   8  10       6124.80       6470.37       135.90 o                         
 -10   8  10       2457.47       2418.37        91.05 o                         
  -8   8  10        694.54       1185.27       166.14 o                         
  -6   8  10       5782.23       5975.00       145.94 o                         
  -4   8  10       2414.27       2371.29        90.44 o                         
  -2   8  10        613.93        190.56       106.20 o                         
   0   8  10       3372.51       2758.58        98.99 o                         
   2   8  10       6061.19       6994.41       177.38 o                         
   4   8  10       8176.13       7714.76       146.62 o                         
   6   8  10        297.30        279.33       105.81 o                         
   8   8  10       8278.27       8230.86       147.38 o                         
  10   8  10        668.51        713.34       115.92 o                         
  12   8  10        397.67        486.65       121.78 o                         
  14   8  10       5138.99       5419.27       174.44 o                         
  16   8  10       4692.22       5438.57       286.57 o                         
  18   8  10        155.17        322.13       215.20 o                         
  20   8  10       6474.90       6571.53       350.07 o                         
  22   8  10       2067.20       2023.28       239.87 o                         
  24   8  10        990.99       1077.90       294.79 o                         
  26   8  10        266.71        786.35       718.37 o                         
 -31   9  10       2421.60       1871.43       268.22 o                         
 -29   9  10        148.96        235.88       231.89 o                         
 -27   9  10        504.19        300.05       182.12 o                         
 -25   9  10         62.39        353.19       147.17 o                         
 -23   9  10      17100.24      17767.54       311.85 o                         
 -21   9  10        420.18        575.93       158.27 o                         
 -19   9  10       4619.66       4674.14       187.92 o                         
 -17   9  10       3202.56       2944.55       136.36 o                         
 -15   9  10       1192.32       1308.94       101.90 o                         
 -13   9  10        684.57        896.38       106.63 o                         
 -11   9  10      10174.29      11250.95       168.72 o                         
  -9   9  10      13231.72      12896.84       170.38 o                         
  -7   9  10      13109.52      12139.77       218.93 o                         
  -5   9  10        827.47       1147.84       109.85 o                         
  -3   9  10      11173.78      11950.95       216.43 o                         
  -1   9  10      29020.93      26702.84       327.94 o                         
   1   9  10      12636.90      12231.75       242.55 o                         
   3   9  10      12302.08      12649.39       201.91 o                         
   5   9  10        604.09        486.98       114.45 o                         
   7   9  10      10746.18      10135.01       291.17 o                         
   9   9  10        404.88        377.58        94.41 o                         
  11   9  10       3068.41       2352.76       146.07 o                         
  13   9  10      12511.95      13444.00       222.51 o                         
  15   9  10      13965.68      13525.83       224.20 o                         
  17   9  10        486.50        642.98       131.36 o                         
  19   9  10        514.45        298.52       252.36 o                         
  21   9  10       3974.08       3541.76       289.47 o                         
  23   9  10        101.38       -171.52       241.58 o                         
 -26  10  10         23.85        183.10       166.80 o                         
 -24  10  10       1461.21       1557.93       160.82 o                         
 -22  10  10         31.48        196.02       159.20 o                         
 -20  10  10        458.01        467.92       138.74 o                         
 -18  10  10        654.58        563.80       114.33 o                         
 -16  10  10        302.60        450.46       141.38 o                         
 -14  10  10       1889.53       1995.83       147.21 o                         
 -12  10  10       4826.32       5080.01       148.62 o                         
 -10  10  10        714.97        466.25       116.26 o                         
  -8  10  10        152.39        353.60       113.47 o                         
  -6  10  10       1935.24       2322.31       173.29 o                         
  -4  10  10        316.84        347.09       142.56 o                         
  -2  10  10        291.73        350.41       133.02 o                         
   0  10  10       1332.00       1653.35       173.60 o                         
   2  10  10      15776.66      16047.39       267.68 o                         
   4  10  10       7834.89       7113.25       241.69 o                         
   6  10  10       3805.40       3815.17       217.07 o                         
   8  10  10       9546.71       9432.22       221.85 o                         
  10  10  10       2458.66       2707.83       251.78 o                         
  12  10  10        165.46         40.05       191.71 o                         
  14  10  10       1171.48       1391.61       210.00 o                         
  16  10  10       2329.17       2549.29       212.84 o                         
  18  10  10        420.86        649.79       211.56 o                         
  20  10  10       4529.07       4403.99       352.61 o                         
 -23  11  10       2281.24       1972.31       272.48 o                         
 -21  11  10        874.85        438.89       223.38 o                         
 -19  11  10        367.34        334.08       157.32 o                         
 -17  11  10        352.32        524.87       130.55 o                         
 -15  11  10         88.24        -51.97       154.57 o                         
 -13  11  10        173.62        224.06       117.21 o                         
 -11  11  10      13566.15      14241.50       288.82 o                         
  -9  11  10       3955.59       3683.73       182.99 o                         
  -7  11  10      18858.73      17379.48       459.22 o                         
  -5  11  10       1597.13       1896.04       154.25 o                         
  -3  11  10        419.62        376.65       187.22 o                         
  -1  11  10      12248.61      11860.34       280.48 o                         
   1  11  10      10059.71      10713.93       285.50 o                         
   3  11  10       6293.77       5973.59       237.73 o                         
   5  11  10        111.21        147.36       130.97 o                         
   7  11  10        264.36        110.35       150.60 o                         
   9  11  10         88.18        124.96       168.21 o                         
  11  11  10       2640.42       1845.54       180.84 o                         
  13  11  10       1617.94       2383.87       227.82 o                         
  15  11  10        884.91        540.79       218.57 o                         
 -16  12  10         12.75        117.34       331.53 o                         
 -14  12  10          7.45        -83.64       441.83 o                         
 -12  12  10       5849.88       6302.73       555.41 o                         
 -10  12  10      17442.27      17275.60       467.74 o                         
  -8  12  10        568.69        517.29       280.20 o                         
  -6  12  10       2269.37       2554.89       305.95 o                         
  -4  12  10         10.63        408.69       174.36 o                         
  -2  12  10         70.63        153.51       118.52 o                         
   0  12  10       3757.47       3432.23       169.91 o                         
   2  12  10       8133.67       8528.59       266.71 o                         
   4  12  10       3679.14       3505.24       255.01 o                         
   6  12  10         76.64        231.15       221.55 o                         
   8  12  10       2049.69       1944.89       185.21 o                         
  10  12  10       3055.96       3795.36       236.33 o                         
 -41   1  11        971.26        476.98       293.70 o                         
 -39   1  11       1688.77       3612.06       594.99 o                         
 -37   1  11        613.85        546.94       319.15 o                         
 -35   1  11       2286.29       1620.13       243.76 o                         
 -33   1  11        339.69         83.22       215.36 o                         
 -31   1  11      39412.12      39464.56       496.62 o                         
 -29   1  11        150.90       -221.97       221.97 o                         
 -27   1  11      39726.33      36384.82       502.72 o                         
 -25   1  11      59268.73      66486.55       959.44 o                         
 -23   1  11      87294.45      83438.18       608.83 o                         
 -21   1  11      35718.16      40770.87       353.40 o                         
 -19   1  11     107999.59     106944.59       736.60 o                         
 -17   1  11       8679.91       9291.83       233.69 o                         
 -15   1  11      89237.91      88082.30       553.37 o                         
 -13   1  11        333.14        764.20       442.75 o                         
 -11   1  11      68488.04      62153.61       402.05 o                         
  -9   1  11      77356.59      79509.91       517.33 o                         
  -7   1  11       2446.97       2359.35        79.77 o                         
  -5   1  11       8350.43      12493.42       122.43 o                         
  -3   1  11        395.16        818.46        68.62 o                         
  -1   1  11      54403.58      83216.16       552.70 o                         
   1   1  11      28205.03      27793.09       175.01 o                         
   3   1  11     112398.45     105138.02       545.42 o                         
   5   1  11       1596.80       1833.78       111.38 o                         
   7   1  11       1648.03       1547.15       106.21 o                         
   9   1  11         17.41       -112.92       112.92 o                         
  11   1  11     180105.66     187203.02      1910.03 o                         
  13   1  11        661.62        397.35       163.70 o                         
  15   1  11      37584.73      39312.75       422.15 o                         
  17   1  11       3910.33       7168.51       642.02 o                         
  19   1  11      14315.71      16248.71       455.16 o                         
  21   1  11      20830.09      21011.39       516.76 o                         
  23   1  11      12135.08      12119.89       339.42 o                         
  25   1  11      11927.78      11211.83       340.41 o                         
  27   1  11        535.58        617.44       279.14 o                         
  29   1  11       2228.59       1842.33       354.91 o                         
  31   1  11       4369.42       6417.45      1057.00 o                         
  33   1  11      14986.20      14094.40       506.79 o                         
 -40   2  11        109.38       1886.06      1233.99 o                         
 -38   2  11       1816.28       1838.06       391.85 o                         
 -36   2  11       1339.95       1087.35       267.08 o                         
 -34   2  11       2567.93       2713.95       285.30 o                         
 -32   2  11        455.81        -85.84       235.44 o                         
 -30   2  11        182.72       -281.15       281.15 o                         
 -28   2  11      10867.66       9878.32       237.92 o                         
 -26   2  11      11851.23      13305.47       260.52 o                         
 -24   2  11       1504.48        620.57       330.77 o                         
 -22   2  11       8618.89       6843.03       264.39 o                         
 -20   2  11      28465.23      26566.40       250.51 o                         
 -18   2  11       7637.59       5402.18       158.48 o                         
 -16   2  11       2050.58       2314.37       215.81 o                         
 -14   2  11      48104.86      45721.86       309.31 o                         
 -12   2  11      52256.13      63478.48      1027.04 o                         
 -10   2  11      29350.29      31629.85       236.99 o                         
  -8   2  11       1085.60        896.67        56.48 o                         
  -6   2  11      11547.79      16465.42       168.70 o                         
  -4   2  11       1233.14        747.31        42.06 o                         
  -2   2  11      10809.65      15519.45        98.93 o                         
   0   2  11      17638.04      18466.21       145.23 o                         
   2   2  11      19847.33      22725.18       401.70 o                         
   4   2  11       2728.88       3437.15       137.98 o                         
   6   2  11      18206.79      16218.62       204.40 o                         
   8   2  11        134.18        -14.30       124.29 o                         
  10   2  11       6844.14       6128.60       175.66 o                         
  12   2  11       1104.92       1462.18       155.93 o                         
  14   2  11      13250.88      13354.04       211.90 o                         
  16   2  11       5876.19       8152.95       735.54 o                         
  18   2  11       7327.52       6501.45       319.58 o                         
  20   2  11       5032.17       4566.61       232.03 o                         
  22   2  11       2614.50       2994.57       244.23 o                         
  24   2  11      16367.56      16472.29       372.30 o                         
  26   2  11        145.87        178.80       235.80 o                         
  28   2  11         40.99        223.05       256.06 o                         
  30   2  11          7.39       -444.06       444.06 o                         
  32   2  11        192.75         45.12       410.04 o                         
 -39   3  11       6825.85       7525.14       726.80 o                         
 -37   3  11        129.21        168.20       256.64 o                         
 -35   3  11         21.00        191.24       226.75 o                         
 -33   3  11         93.67          1.52       262.94 o                         
 -31   3  11      18355.06      17630.80       334.32 o                         
 -29   3  11      13551.91      13105.88       295.65 o                         
 -27   3  11       2389.62       2556.07       249.81 o                         
 -25   3  11       9319.09       9968.35       256.13 o                         
 -23   3  11       3825.85       4857.30       273.80 o                         
 -21   3  11       2205.42       1923.27       122.15 o                         
 -19   3  11      30433.69      30642.29       277.13 o                         
 -17   3  11      40985.79      38762.85       320.80 o                         
 -15   3  11       1362.52       1516.87        91.85 o                         
 -13   3  11       4958.28       6389.28       248.58 o                         
 -11   3  11     121195.59     112855.52       611.26 o                         
  -9   3  11       4273.25       5236.01       144.40 o                         
  -7   3  11       6056.96       3771.14       209.90 o                         
  -5   3  11      83421.11      81354.52       516.12 o                         
  -3   3  11      23436.73      24140.14       210.83 o                         
  -1   3  11      75742.99      79398.36       870.26 o                         
   1   3  11         71.86        104.15        74.95 o                         
   3   3  11       4278.40       2757.99        94.65 o                         
   5   3  11      65698.06      61007.33       440.40 o                         
   7   3  11      29923.67      29474.17       267.53 o                         
   9   3  11      26253.66      29772.19       270.28 o                         
  11   3  11       9404.24      11213.44       217.28 o                         
  13   3  11      11802.10       9867.94       247.42 o                         
  15   3  11      10503.82       9012.65       218.93 o                         
  17   3  11       1017.41         18.86       206.50 o                         
  19   3  11        413.84        355.86       193.95 o                         
  21   3  11      12782.29      10174.05       643.81 o                         
  23   3  11      14712.61      15185.52       386.07 o                         
  25   3  11       2253.38       1787.77       344.88 o                         
  27   3  11       4830.63       4012.91       390.99 o                         
  29   3  11       1900.49       1151.51       358.83 o                         
  31   3  11          0.10       1331.55       792.38 o                         
 -40   4  11       3708.08       3648.73       454.55 o                         
 -38   4  11       6000.43       5816.62       805.01 o                         
 -36   4  11        675.21        750.33       228.12 o                         
 -34   4  11         62.76        303.12       237.96 o                         
 -32   4  11       4911.91       5257.15       259.54 o                         
 -30   4  11       2277.39       2875.55       244.40 o                         
 -28   4  11        588.87       -246.75       246.75 o                         
 -26   4  11        904.52        540.40       176.75 o                         
 -24   4  11        112.52       -106.16       399.69 o                         
 -22   4  11      21757.39      22327.87       565.58 o                         
 -20   4  11      29727.73      27987.98       289.51 o                         
 -18   4  11       3288.40       3274.46       121.98 o                         
 -16   4  11       6148.60       7156.21       144.26 o                         
 -14   4  11     110789.61     104670.01       612.06 o                         
 -12   4  11       1621.74       2030.56        74.06 o                         
 -10   4  11      75109.48      68683.12       374.70 o                         
  -8   4  11       2836.81       4535.84       205.91 o                         
  -6   4  11      33035.25      38414.38       348.50 o                         
  -4   4  11        240.61        939.49       145.29 o                         
  -2   4  11     131909.30     137475.98       955.91 o                         
   0   4  11       5884.53       4768.38       126.43 o                         
   2   4  11      55089.04      49785.40       480.93 o                         
   4   4  11      11660.31      12740.85       142.32 o                         
   6   4  11        101.72        174.17       115.61 o                         
   8   4  11      49613.93      52341.50       409.30 o                         
  10   4  11      11312.15      11186.20       249.26 o                         
  12   4  11       1529.97       2491.01       145.48 o                         
  14   4  11      10732.31       8806.80       240.17 o                         
  16   4  11         11.31        493.46       279.44 o                         
  18   4  11       5307.40       4986.67       515.01 o                         
  20   4  11       1661.82       1593.16       239.75 o                         
  22   4  11         35.21       -211.94       211.94 o                         
  24   4  11       3468.74       4057.40       270.81 o                         
  26   4  11        298.41        461.11       217.64 o                         
  28   4  11       4200.96       4529.98       293.23 o                         
  30   4  11        163.64        572.41       283.07 o                         
 -37   5  11         49.98        263.37       352.56 o                         
 -35   5  11       1477.44       1793.05       275.34 o                         
 -33   5  11       1236.78       1303.29       271.21 o                         
 -31   5  11       6853.79       6501.85       287.87 o                         
 -29   5  11        103.87        144.24       232.71 o                         
 -27   5  11      10895.99       9166.28       243.32 o                         
 -25   5  11          2.18        -40.19       227.79 o                         
 -23   5  11       2423.73       2554.34       166.64 o                         
 -21   5  11      12144.04      10626.54       201.74 o                         
 -19   5  11       2547.75       2166.85       148.85 o                         
 -17   5  11       5023.61       4292.27       100.38 o                         
 -15   5  11         69.47        208.65        97.65 o                         
 -13   5  11      38212.27      40591.81       507.08 o                         
 -11   5  11      36911.27      40422.07       306.09 o                         
  -9   5  11       8451.40       7909.72        80.05 o                         
  -7   5  11       1354.17       2056.46        70.34 o                         
  -5   5  11        292.90        138.26        81.74 o                         
  -3   5  11       3601.07       3403.17       107.05 o                         
  -1   5  11      11019.49      12668.12       136.16 o                         
   1   5  11       9562.81       9572.62       137.67 o                         
   3   5  11      21162.94      22720.41       222.99 o                         
   5   5  11      33971.63      31386.74       299.04 o                         
   7   5  11       2667.50       2424.99       132.79 o                         
   9   5  11      29565.49      28786.29       300.55 o                         
  11   5  11        109.07        724.76       552.41 o                         
  13   5  11       9297.57       7317.79       213.71 o                         
  15   5  11       1063.17        921.17       163.24 o                         
  17   5  11       4191.96       4347.55       816.56 o                         
  19   5  11       1020.21       1118.02       213.65 o                         
  21   5  11      15576.15      15137.70       350.63 o                         
  23   5  11      11576.20      11338.69       322.95 o                         
  25   5  11       8498.11       8574.29       378.79 o                         
  27   5  11         10.98       -272.34       272.34 o                         
  29   5  11        194.73        547.14       316.35 o                         
 -36   6  11        702.19       2361.58      1020.61 o                         
 -34   6  11        191.81       -310.47       350.77 o                         
 -32   6  11       2247.94       2610.01       256.36 o                         
 -30   6  11       6946.14       6851.23       237.71 o                         
 -28   6  11       8679.40       9061.97       259.81 o                         
 -26   6  11       7864.50       8053.25       227.96 o                         
 -24   6  11       5973.29       5561.98       253.79 o                         
 -22   6  11         58.84          8.73       125.47 o                         
 -20   6  11        253.23        579.72       141.50 o                         
 -18   6  11      11218.23      11356.61       226.63 o                         
 -16   6  11        111.06        128.44       133.32 o                         
 -14   6  11      87792.03      90000.62       762.41 o                         
 -12   6  11       2213.09       1653.66        88.23 o                         
 -10   6  11      34606.88      36890.58       221.71 o                         
  -8   6  11       2319.97       2176.83        63.22 o                         
  -6   6  11      15221.22      14734.89       130.64 o                         
  -4   6  11       7336.71       7246.59       129.74 o                         
  -2   6  11      15262.96      17189.95       160.75 o                         
   0   6  11      16740.26      16073.47       159.45 o                         
   2   6  11       4776.59       4973.25       134.52 o                         
   4   6  11       1386.94       1248.24       103.52 o                         
   6   6  11       5382.46       5849.70       142.27 o                         
   8   6  11      14990.31      14127.16       245.18 o                         
  10   6  11       2271.14       2030.39       193.23 o                         
  12   6  11      14193.36      14629.18       252.85 o                         
  14   6  11         16.78        329.35       418.09 o                         
  16   6  11       1858.32       1881.51       237.56 o                         
  18   6  11       2121.76       2631.45       193.64 o                         
  20   6  11        773.09        725.93       203.52 o                         
  22   6  11         75.11        346.10       218.77 o                         
  24   6  11      10687.45      11619.57       360.78 o                         
  26   6  11         20.02        402.74       264.92 o                         
  28   6  11       4025.70       4431.43       327.18 o                         
 -35   7  11       1019.61        908.39       414.70 o                         
 -33   7  11        652.28       1097.63       491.40 o                         
 -31   7  11       1250.46       1299.51       278.97 o                         
 -29   7  11       1088.46       1562.76       218.72 o                         
 -27   7  11       2357.19       2087.53       189.75 o                         
 -25   7  11        152.80        385.05       150.03 o                         
 -23   7  11       5292.87       5217.62       258.61 o                         
 -21   7  11       8497.82       8947.81       275.36 o                         
 -19   7  11       1921.36       1970.34       194.61 o                         
 -17   7  11       1939.06       1844.26       245.12 o                         
 -15   7  11      11965.09      10612.14       190.41 o                         
 -13   7  11         32.86        262.66        73.21 o                         
 -11   7  11       8118.74       9106.98       112.67 o                         
  -9   7  11       4292.93       5443.31        97.84 o                         
  -7   7  11         38.59          6.42        52.20 o                         
  -5   7  11         20.26         53.20        79.42 o                         
  -3   7  11       2412.01       1444.24       125.88 o                         
  -1   7  11        234.80        228.37        75.63 o                         
   1   7  11       9780.71       8772.80       158.61 o                         
   3   7  11       9787.77      11681.80       149.36 o                         
   5   7  11       2346.80       1741.19       134.58 o                         
   7   7  11        365.50        235.36        70.91 o                         
   9   7  11      52205.34      53542.41       388.53 o                         
  11   7  11       9250.58       9617.79       268.31 o                         
  13   7  11       1303.57       1442.34       246.54 o                         
  15   7  11       1046.30       1276.24       192.14 o                         
  17   7  11         56.92         40.35       188.65 o                         
  19   7  11       1189.17       1586.05       257.24 o                         
  21   7  11       5397.51       6004.08       264.72 o                         
  23   7  11       1489.95       2121.76       272.01 o                         
  25   7  11        382.08        389.93       269.90 o                         
  27   7  11         30.17       -285.49       340.14 o                         
 -32   8  11        685.03        973.48       561.53 o                         
 -30   8  11       5729.98       5213.97       342.17 o                         
 -28   8  11       4198.11       4853.82       287.83 o                         
 -26   8  11      19057.79      18829.46       372.41 o                         
 -24   8  11       6759.31       8267.80       221.77 o                         
 -22   8  11       3642.15       3394.70       211.42 o                         
 -20   8  11       7997.32       8209.12       211.12 o                         
 -18   8  11      25523.19      27787.32       262.14 o                         
 -16   8  11        228.77         34.02        88.52 o                         
 -14   8  11      21995.40      21741.85       198.61 o                         
 -12   8  11        231.22        252.54        80.36 o                         
 -10   8  11       3401.99       2595.26        86.45 o                         
  -8   8  11        155.69        216.95        73.23 o                         
  -6   8  11        293.78        199.47       140.59 o                         
  -4   8  11        978.90        842.43        84.87 o                         
  -2   8  11       1157.66       1243.68       156.17 o                         
   0   8  11       7080.87       7333.28       131.88 o                         
   2   8  11         27.70         48.56       102.13 o                         
   4   8  11       1302.83       1304.23       146.10 o                         
   6   8  11       1508.36       1527.27       167.38 o                         
   8   8  11        214.67        203.96        77.03 o                         
  10   8  11      19184.01      18888.09       270.80 o                         
  12   8  11      47439.93      49591.50       421.61 o                         
  14   8  11       3438.58       3513.42       179.39 o                         
  16   8  11      10272.49       9964.97       253.50 o                         
  18   8  11        381.64        420.63       247.03 o                         
  20   8  11        904.42       1095.72       213.67 o                         
  22   8  11        205.77        357.08       226.09 o                         
  24   8  11       4820.58       5093.53       396.59 o                         
 -31   9  11        409.72        181.46       250.77 o                         
 -29   9  11          2.66        350.26       196.05 o                         
 -27   9  11       2195.21       2854.52       278.07 o                         
 -25   9  11       4354.77       4362.33       210.55 o                         
 -23   9  11       1463.09       1626.87       152.64 o                         
 -21   9  11       3991.19       3498.79       170.90 o                         
 -19   9  11       6377.43       7253.04       162.49 o                         
 -17   9  11       1339.36       1330.87       106.59 o                         
 -15   9  11        431.35        475.52        95.64 o                         
 -13   9  11       6677.80       5430.91       100.39 o                         
 -11   9  11       6418.67       6742.63       134.75 o                         
  -9   9  11       5343.82       4906.76       100.52 o                         
  -7   9  11       4906.22       5629.36       130.58 o                         
  -5   9  11         29.70         56.92       117.46 o                         
  -3   9  11        979.99       1118.51       156.49 o                         
  -1   9  11       6473.04       7295.77       195.79 o                         
   1   9  11       1327.15       1559.69       129.52 o                         
   3   9  11         42.67        226.82       120.06 o                         
   5   9  11       7777.24       7263.45       181.58 o                         
   7   9  11         49.75        102.60       187.14 o                         
   9   9  11      22052.19      19979.24       329.77 o                         
  11   9  11       9631.30       8478.89       184.06 o                         
  13   9  11        549.84        345.25       125.53 o                         
  15   9  11       6344.05       6647.20       189.14 o                         
  17   9  11       6122.72       5885.01       283.87 o                         
  19   9  11        118.23        656.12       265.13 o                         
  21   9  11        376.30        289.40       236.21 o                         
 -26  10  11       2254.09       2105.76       205.87 o                         
 -24  10  11        303.12        446.56       147.46 o                         
 -22  10  11         22.16         -0.16       140.17 o                         
 -20  10  11      10200.38      10122.32       204.10 o                         
 -18  10  11       2989.96       2726.57       142.32 o                         
 -16  10  11       2407.60       2696.74       149.60 o                         
 -14  10  11       9804.15       9304.46       159.03 o                         
 -12  10  11      10203.45       9694.41       154.34 o                         
 -10  10  11       5875.42       5294.55       112.86 o                         
  -8  10  11      16868.69      17742.37       373.21 o                         
  -6  10  11       1364.33        689.96       135.30 o                         
  -4  10  11       8352.81       8555.12       172.96 o                         
  -2  10  11      15873.07      15666.39       280.01 o                         
   0  10  11      15431.05      15799.29       397.69 o                         
   2  10  11       4203.55       3887.83       279.78 o                         
   4  10  11        945.28        844.70       150.08 o                         
   6  10  11        631.49        458.48       187.97 o                         
   8  10  11        509.06        678.81       215.16 o                         
  10  10  11       7114.10       6895.69       284.26 o                         
  12  10  11       6699.12       6616.20       278.63 o                         
  14  10  11        143.38        -26.61       170.23 o                         
  16  10  11         15.07        216.29       202.42 o                         
  18  10  11         99.89         93.75       225.67 o                         
 -23  11  11       2016.71       2027.79       272.42 o                         
 -21  11  11         46.71        115.82       240.32 o                         
 -19  11  11        557.91        523.60       224.35 o                         
 -17  11  11       3221.77       3643.59       240.68 o                         
 -15  11  11        851.04        659.94       187.89 o                         
 -13  11  11       3008.50       2339.97       258.91 o                         
 -11  11  11       2363.23       1870.02       158.91 o                         
  -9  11  11        239.26        130.24       146.89 o                         
  -7  11  11       5634.69       5925.20       171.34 o                         
  -5  11  11       2693.44       2929.40       337.01 o                         
  -3  11  11       5259.47       5276.05       174.87 o                         
  -1  11  11      10054.91       9654.91       241.28 o                         
   1  11  11        151.63        179.20       152.15 o                         
   3  11  11       3222.39       3981.26       199.74 o                         
   5  11  11      13892.64      13797.86       228.22 o                         
   7  11  11       2554.76       2651.75       179.18 o                         
   9  11  11         35.54        129.47       161.23 o                         
  11  11  11       2435.49       2396.74       194.23 o                         
  13  11  11        432.90        279.14       205.61 o                         
  15  11  11        177.48        278.64       194.32 o                         
 -16  12  11        239.42        165.73       299.42 o                         
 -14  12  11       1750.86       1921.70       328.21 o                         
 -12  12  11       1354.47       1572.56       320.84 o                         
 -10  12  11        557.96        424.86       294.41 o                         
  -8  12  11       3276.11       3668.05       339.49 o                         
  -6  12  11         53.56        280.99       280.72 o                         
  -4  12  11       1835.22       1761.20       265.58 o                         
  -2  12  11         16.63        217.51       286.85 o                         
   0  12  11       1351.05       1533.31       326.93 o                         
   2  12  11        450.62        832.00       369.21 o                         
   4  12  11       1460.39       1390.71       237.40 o                         
   6  12  11       1350.87       1552.99       245.59 o                         
   8  12  11        663.66        484.83       168.24 o                         
 -40   0  12        237.31       -564.32       564.32 o                         
 -38   0  12         83.16       -105.71       336.50 o                         
 -36   0  12       3630.58       4419.97       673.11 o                         
 -34   0  12       5778.22       5019.96       555.04 o                         
 -32   0  12      17873.62      18925.36       572.52 o                         
 -30   0  12      78179.24      82428.28      1172.23 o                         
 -28   0  12      34972.78      33894.89       654.17 o                         
 -26   0  12      22889.74      20936.22       413.15 o                         
 -24   0  12      30009.84      32126.38       457.71 o                         
 -22   0  12       9192.21       8746.04       250.23 o                         
 -20   0  12      35227.58      33202.77       755.17 o                         
 -18   0  12     147978.95     140315.56      1306.46 o                         
 -16   0  12       8698.91       8012.12       202.10 o                         
 -14   0  12      12291.67      13612.28       850.99 o                         
 -12   0  12      81298.20      85166.05      1095.31 o                         
 -10   0  12       5893.46       5953.07       217.77 o                         
  -8   0  12       4466.91       6321.86       156.06 o                         
  -6   0  12      19603.05      17535.58       291.63 o                         
  -4   0  12      22302.10      33506.75       265.82 o                         
  -2   0  12     102915.39      75994.55       567.03 o                         
   0   0  12       2471.27       2546.97       119.85 o                         
   2   0  12      25535.30      32030.05       322.84 o                         
   4   0  12      91445.55      98486.12       772.32 o                         
   6   0  12      20692.28      23702.20       300.66 o                         
   8   0  12       6028.58       6981.30       205.82 o                         
  10   0  12      64154.26      66899.45      1285.02 o                         
  12   0  12     113668.06     114337.73      1259.87 o                         
  14   0  12        471.34        966.53       253.54 o                         
  16   0  12      10385.48       8911.36      1047.92 o                         
  18   0  12       3514.39       3371.78      1466.96 o                         
  20   0  12       5688.59       4739.81      1084.33 o                         
  22   0  12       3635.01       4100.36       434.60 o                         
  24   0  12      19083.96      18977.37       512.84 o                         
  26   0  12       8169.20       7961.80       520.99 o                         
  28   0  12      19950.98      20072.92       601.59 o                         
  30   0  12       6181.11       6148.21       529.32 o                         
  32   0  12        590.02       -203.40      1154.23 o                         
 -41   1  12        711.97        193.14       346.79 o                         
 -39   1  12         46.03        580.10       282.32 o                         
 -37   1  12       3419.09       3779.07       297.20 o                         
 -35   1  12       1550.28        794.41       276.35 o                         
 -33   1  12       4837.37       5904.89       295.24 o                         
 -31   1  12      11578.99      13320.02       323.14 o                         
 -29   1  12       2248.57       1197.59       438.11 o                         
 -27   1  12        591.03        829.73       439.05 o                         
 -25   1  12       2327.94       5279.35      1125.78 o                         
 -23   1  12       3392.36       4277.82       154.56 o                         
 -21   1  12      12936.81      11173.96       181.76 o                         
 -19   1  12        308.90        285.06       106.52 o                         
 -17   1  12      12512.11      11840.03       317.92 o                         
 -15   1  12         47.95       -116.49       118.18 o                         
 -13   1  12      29651.07      28473.85       252.55 o                         
 -11   1  12       2308.81       3519.57       100.52 o                         
  -9   1  12      75097.03      81212.98       484.58 o                         
  -7   1  12      15734.42      17754.56       240.07 o                         
  -5   1  12        563.48        412.88        63.36 o                         
  -3   1  12      18884.13      20568.05       174.13 o                         
  -1   1  12          8.72        945.16        71.11 o                         
   1   1  12       8951.34       6271.50       102.57 o                         
   3   1  12      29313.95      28336.62       214.67 o                         
   5   1  12      12309.85      11435.25       148.62 o                         
   7   1  12      24651.78      27723.42       228.10 o                         
   9   1  12       2352.48       3081.14       145.81 o                         
  11   1  12       5339.94       6247.15       175.25 o                         
  13   1  12       2748.74       2715.13       150.62 o                         
  15   1  12       1182.96        370.46       322.92 o                         
  17   1  12       2168.94       2288.73       207.34 o                         
  19   1  12         17.25       -186.83       186.83 o                         
  21   1  12      26630.36      25115.18       419.88 o                         
  23   1  12       2053.33       2224.95       242.96 o                         
  25   1  12        810.95       1094.26       266.85 o                         
  27   1  12         42.59        512.65       308.19 o                         
  29   1  12          0.52       -330.58       330.58 o                         
  31   1  12        306.03        226.37       377.84 o                         
 -40   2  12       1467.06       3424.33       886.02 o                         
 -38   2  12        795.57        313.95       289.26 o                         
 -36   2  12        974.45        632.60       276.78 o                         
 -34   2  12      10393.17       9972.77       377.46 o                         
 -32   2  12      13630.41      12760.34       288.64 o                         
 -30   2  12      17618.48      17992.69       315.86 o                         
 -28   2  12      23296.49      24070.36       464.83 o                         
 -26   2  12        612.50        180.21       328.21 o                         
 -24   2  12       3454.58       2721.31       530.91 o                         
 -22   2  12         32.38        526.89       118.35 o                         
 -20   2  12       5103.37       5083.81       173.88 o                         
 -18   2  12      54175.59      58622.95       454.27 o                         
 -16   2  12      10030.99      12636.95       241.79 o                         
 -14   2  12      41105.04      42688.98       484.61 o                         
 -12   2  12       2445.57       2012.22       103.90 o                         
 -10   2  12      11070.98      10844.86       145.12 o                         
  -8   2  12      59790.98      53517.62       346.51 o                         
  -6   2  12       5301.93       6973.47        66.36 o                         
  -4   2  12     120059.68     132257.08      1198.88 o                         
  -2   2  12       3419.75       1741.35        49.59 o                         
   0   2  12      20841.73      22927.26       308.07 o                         
   2   2  12       3237.03       2828.79       102.39 o                         
   4   2  12     125014.87     123834.40       644.81 o                         
   6   2  12        461.05        702.80       116.24 o                         
   8   2  12       2072.19       2432.92       118.10 o                         
  10   2  12      73190.66      73037.97       499.40 o                         
  12   2  12      20635.02      24419.11       286.08 o                         
  14   2  12        672.99        659.67       174.49 o                         
  16   2  12      28533.68      26953.55       311.83 o                         
  18   2  12       1367.88       1060.06       281.65 o                         
  20   2  12        137.89       2036.52       659.10 o                         
  22   2  12       4053.49       4250.39       307.76 o                         
  24   2  12      16555.41      15155.37       360.81 o                         
  26   2  12       2602.89       3526.88       459.62 o                         
  28   2  12       3645.47       4301.63       335.07 o                         
  30   2  12         24.61       1502.62       866.75 o                         
  32   2  12        998.10        708.63       393.48 o                         
 -39   3  12          3.90         -1.15       315.80 o                         
 -37   3  12       2199.88       2146.78       256.23 o                         
 -35   3  12        489.63        773.45       291.76 o                         
 -33   3  12        848.81        841.69       200.44 o                         
 -31   3  12      25810.02      26008.65       382.12 o                         
 -29   3  12       7442.60       6314.42       291.35 o                         
 -27   3  12       5502.99       5653.93       214.45 o                         
 -25   3  12          1.30       -159.49       179.97 o                         
 -23   3  12       2421.95       3186.06       205.16 o                         
 -21   3  12       8501.09       8370.55       209.48 o                         
 -19   3  12       5343.47       3697.10       155.89 o                         
 -17   3  12         36.33        168.40       109.27 o                         
 -15   3  12      24897.82      22506.73       243.79 o                         
 -13   3  12      21476.26      20896.36       173.43 o                         
 -11   3  12       3617.19       4429.74        78.20 o                         
  -9   3  12      83180.20      85673.84       676.96 o                         
  -7   3  12       2275.13       1649.71       192.79 o                         
  -5   3  12      29170.53      28288.67       230.78 o                         
  -3   3  12       2372.84       2181.61       108.79 o                         
  -1   3  12      78304.01      85822.88       525.89 o                         
   1   3  12      36462.75      41073.03       333.28 o                         
   3   3  12        380.77        229.99       102.58 o                         
   5   3  12       1111.10       1267.83        97.79 o                         
   7   3  12       6667.32       5299.48       133.76 o                         
   9   3  12        276.76        201.19       136.82 o                         
  11   3  12         15.98       -103.24       131.91 o                         
  13   3  12       2221.10       1738.57       153.18 o                         
  15   3  12       3560.52       3635.59       181.02 o                         
  17   3  12       7649.57       7209.84       222.74 o                         
  19   3  12         11.77        792.15       322.05 o                         
  21   3  12      51353.66      47373.10       515.67 o                         
  23   3  12        923.76       1018.93       214.36 o                         
  25   3  12        352.92        340.29       224.94 o                         
  27   3  12        228.14        511.39       280.89 o                         
  29   3  12         82.24        499.60       297.26 o                         
  31   3  12          1.15       -305.05       305.05 o                         
 -40   4  12       1355.58        711.12       743.15 o                         
 -38   4  12        713.82        427.05       332.69 o                         
 -36   4  12        727.77        804.67       247.44 o                         
 -34   4  12       6032.82       6195.91       406.80 o                         
 -32   4  12        359.55        547.55       238.05 o                         
 -30   4  12      13253.26      13088.51       354.68 o                         
 -28   4  12       1561.62       1293.00       340.65 o                         
 -26   4  12       1791.51       2093.82       212.89 o                         
 -24   4  12        963.14        774.17       197.02 o                         
 -22   4  12       3908.75       4371.52       332.79 o                         
 -20   4  12       7061.52       8712.94       165.81 o                         
 -18   4  12       7593.75       7439.06       140.96 o                         
 -16   4  12      16697.61      16590.47       196.46 o                         
 -14   4  12         68.89        486.35       121.04 o                         
 -12   4  12      28920.26      27865.53       254.74 o                         
 -10   4  12        911.95        751.81       172.76 o                         
  -8   4  12     179072.20     178148.34      1395.05 o                         
  -6   4  12        132.41         93.89        59.56 o                         
  -4   4  12      12359.31      13183.77       315.45 o                         
  -2   4  12      38408.95      39820.86       250.68 o                         
   0   4  12        414.75        641.98       109.82 o                         
   2   4  12       2828.56       2426.64        52.53 o                         
   4   4  12      61315.52      62902.68       365.38 o                         
   6   4  12       4112.39       4837.49       140.95 o                         
   8   4  12       4100.13       3796.30       224.11 o                         
  10   4  12      23730.99      23953.32       264.24 o                         
  12   4  12      15396.02      15219.34       230.10 o                         
  14   4  12       5415.82       5552.91       177.80 o                         
  16   4  12       9634.12      10211.31       249.47 o                         
  18   4  12       6192.56       6755.35       421.14 o                         
  20   4  12         63.93          2.00       186.42 o                         
  22   4  12      15046.61      16017.24       357.31 o                         
  24   4  12       2259.62       2545.08       242.38 o                         
  26   4  12        143.50        284.80       231.33 o                         
  28   4  12        762.68       2259.05       877.52 o                         
  30   4  12         95.34         58.87       299.74 o                         
 -39   5  12         52.27        812.82       658.50 o                         
 -37   5  12        501.81        179.07       638.09 o                         
 -35   5  12       3278.71       3044.73       288.67 o                         
 -33   5  12       4377.42       3918.58       232.46 o                         
 -31   5  12      14578.91      14097.90       279.71 o                         
 -29   5  12       8035.86       6935.38       249.26 o                         
 -27   5  12         23.57        230.31       179.60 o                         
 -25   5  12       1906.78       1812.04       232.91 o                         
 -23   5  12        829.21        764.07       137.45 o                         
 -21   5  12       2003.33       1653.90       154.94 o                         
 -19   5  12        160.98        384.91       165.68 o                         
 -17   5  12       1135.27        889.30        87.27 o                         
 -15   5  12      19086.59      18107.73       209.27 o                         
 -13   5  12         97.88        275.23        80.06 o                         
 -11   5  12         92.54        619.72        54.24 o                         
  -9   5  12      15943.80      17260.67       303.90 o                         
  -7   5  12      18612.60      17832.93       210.61 o                         
  -5   5  12      55884.99      54016.60       830.43 o                         
  -3   5  12      12076.39       9899.90        98.69 o                         
  -1   5  12      44079.21      48937.05       328.35 o                         
   1   5  12       5729.61       6714.55       130.39 o                         
   3   5  12        207.42        740.73       114.81 o                         
   5   5  12      23338.82      22759.85       300.08 o                         
   7   5  12      42533.13      44191.27       391.87 o                         
   9   5  12      14765.90      14971.20       244.89 o                         
  11   5  12       6935.00       8038.24       188.40 o                         
  13   5  12       3935.48       5435.70       532.93 o                         
  15   5  12      13210.79      13050.29       343.13 o                         
  17   5  12       2631.28       2367.49       226.50 o                         
  19   5  12        140.73       -156.76       217.17 o                         
  21   5  12      25606.00      22933.79       436.65 o                         
  23   5  12         85.33        414.33       275.81 o                         
  25   5  12        164.43        185.17       246.48 o                         
  27   5  12         17.42       1144.16       382.43 o                         
  29   5  12          6.62        -32.08       274.63 o                         
 -36   6  12       1544.16       2723.34       734.72 o                         
 -34   6  12       2709.07       2324.20       304.46 o                         
 -32   6  12      12541.24      11997.46       307.76 o                         
 -30   6  12      18529.90      18367.65       348.20 o                         
 -28   6  12       2311.23       2358.55       191.53 o                         
 -26   6  12       1705.39       1900.62       194.08 o                         
 -24   6  12        321.89        436.19       139.59 o                         
 -22   6  12         18.94        -71.09       142.66 o                         
 -20   6  12      35225.95      38834.72       345.45 o                         
 -18   6  12      17239.59      18927.68       236.23 o                         
 -16   6  12        497.78        301.93       134.63 o                         
 -14   6  12       1532.19       2018.22       136.91 o                         
 -12   6  12       3188.41       4442.54        87.59 o                         
 -10   6  12       5266.72       5079.48        68.07 o                         
  -8   6  12      64585.33      67272.62       507.53 o                         
  -6   6  12       9135.36      10447.99        98.60 o                         
  -4   6  12      35937.83      35023.89       287.87 o                         
  -2   6  12      22403.39      21519.17       224.13 o                         
   0   6  12       2911.72       3965.73       104.51 o                         
   2   6  12       3190.19       3252.95       101.11 o                         
   4   6  12       1041.40       1099.77       117.14 o                         
   6   6  12       2569.81       2493.46        83.49 o                         
   8   6  12       2080.25       1980.92       149.87 o                         
  10   6  12        104.76         99.53       195.27 o                         
  12   6  12       5849.01       5195.53       203.28 o                         
  14   6  12       3431.69       4249.37       672.41 o                         
  16   6  12      13704.51      13843.93       297.19 o                         
  18   6  12       1577.47       1772.14       200.59 o                         
  20   6  12      21022.45      21674.76       366.37 o                         
  22   6  12      24845.04      25790.61       440.68 o                         
  24   6  12       2592.70       2433.04       328.28 o                         
  26   6  12         11.23       -211.64       354.48 o                         
  28   6  12          6.37       -179.22       280.56 o                         
 -35   7  12         20.40       -120.91       228.62 o                         
 -33   7  12        197.83        681.01       293.31 o                         
 -31   7  12       4844.88       4501.07       256.94 o                         
 -29   7  12        619.81        343.61       232.55 o                         
 -27   7  12       2893.62       2934.79       216.63 o                         
 -25   7  12         24.63        271.75       146.74 o                         
 -23   7  12       1533.27       1602.63       205.49 o                         
 -21   7  12      50641.64      50227.59       656.73 o                         
 -19   7  12       3302.42       2930.67       184.38 o                         
 -17   7  12      49625.13      43994.57       331.34 o                         
 -15   7  12      11419.36      11836.91       140.14 o                         
 -13   7  12        275.17        453.32        80.22 o                         
 -11   7  12        223.58        321.00        68.03 o                         
  -9   7  12       2720.52       2997.52        70.25 o                         
  -7   7  12       9586.57       9032.44       211.16 o                         
  -5   7  12      10772.80      11902.43       186.26 o                         
  -3   7  12       2588.42       2421.30       123.47 o                         
  -1   7  12       4821.46       4467.24       102.15 o                         
   1   7  12      14473.22      15295.48       197.18 o                         
   3   7  12       8517.16       8523.04       158.09 o                         
   5   7  12        173.79        317.42       122.07 o                         
   7   7  12      39775.34      39816.67       648.93 o                         
   9   7  12      15376.51      16733.54       196.36 o                         
  11   7  12      33105.90      33772.48       379.29 o                         
  13   7  12       1948.33       2178.51       201.70 o                         
  15   7  12        466.34        293.21       198.84 o                         
  17   7  12       8859.51       9505.87       304.03 o                         
  19   7  12        325.12        470.28       204.38 o                         
  21   7  12      31352.56      31361.73       496.11 o                         
  23   7  12        271.41        187.13       315.37 o                         
  25   7  12       6076.00       5817.02       364.23 o                         
 -32   8  12        231.70        456.99       264.89 o                         
 -30   8  12       1199.81       1455.22       227.51 o                         
 -28   8  12        344.39        -68.08       226.48 o                         
 -26   8  12         19.31        -45.33       220.94 o                         
 -24   8  12        592.84        850.55       245.78 o                         
 -22   8  12       5215.87       4985.73       182.80 o                         
 -20   8  12         33.92        147.39        86.66 o                         
 -18   8  12       1942.11       1568.14       112.62 o                         
 -16   8  12      16468.52      15893.29       187.21 o                         
 -14   8  12        136.68        463.61        78.18 o                         
 -12   8  12       6572.31       7700.10       126.00 o                         
 -10   8  12        591.84        704.12        64.11 o                         
  -8   8  12       1688.03       1305.89        63.33 o                         
  -6   8  12        182.85        175.04        90.40 o                         
  -4   8  12       4400.24       5311.02       123.73 o                         
  -2   8  12      17790.66      15709.60       248.24 o                         
   0   8  12       2991.73       2823.28       126.49 o                         
   2   8  12       7239.46       7030.69       142.55 o                         
   4   8  12       4146.81       4265.15       284.39 o                         
   6   8  12        206.63        288.14       114.60 o                         
   8   8  12        822.92        921.56        87.32 o                         
  10   8  12       1273.18        748.65       141.16 o                         
  12   8  12         23.32        294.20       125.48 o                         
  14   8  12        738.09        751.36       154.18 o                         
  16   8  12       9116.96       8686.75       283.41 o                         
  18   8  12       2774.00       2185.52       301.53 o                         
  20   8  12       1253.93       1651.03       224.77 o
[truncated: 463,159 more chars]
